# Supplementary material for: Changes in the Transcriptome and Chromatin Landscape in BRAFi-Resistant Melanoma Cells
Source: Front Oncol. 2022 Jun 17;12:937831. doi: 10.3389/fonc.2022.937831 (PMC9247198; doi:10.3389/fonc.2022.937831)
Supplement: Supplementary Table 1 — All genes differentially expressed genes (adjusted p-values ≤ 0.05) in M229-Par and M229-Res cells identified via RNA sequencing. [file Table_1.csv]

Gene_symbol	NAME	Foldchange	baseMean	log2FoldChange	lfcSE	stat	pvalue	padj	P1	P2	P3	R1	R2	R3
A1BG	alpha-1-B glycoprotein	-1.72735293276002	193.593251915282	-0.788562884442897	0.142083441275333	-5.54999848937217	2.8567206631219e-08	4.60132431205927e-08	6.10140510807347	6.01857242821022	6.59359138164153	3.81916246839491	3.64209427090019	3.2610020830247
A1BG-AS1	A1BG antisense RNA 1	-1.69027650443687	227.015852275145	-0.757259269554817	0.131229794170311	-5.77048279578981	7.90447354998494e-09	1.30450502594979e-08	7.34764955567996	7.63264412486659	6.7813092857452	4.31731409470729	4.03058432646288	4.40235281208335
A2M	alpha-2-macroglobulin	-32640.0193135365	10785.9853266191	-14.9943542905211	1.02046742859664	-14.6936137992582	7.08331996897923e-49	2.78523017814866e-48	544.972311567924	553.845449132345	546.611072011884	0.0237215060148752	0.0242806284726679	0
A2M-AS1	A2M antisense RNA 1 (head to head)	-6.1070514417488	63.1631561943685	-2.61047599753802	0.292088718726605	-8.93727087070907	3.98899707493196e-19	9.22195748331633e-19	3.03772084104083	2.59892900309078	2.65151539546439	0.426987108267753	0.582735083344031	0.32610020830247
A4GALT	alpha 1;4-galactosyltransferase	-4.04640991834373	85.0695112623493	-2.0166424783751	0.236938087460051	-8.51126342747708	1.72048261737895e-17	3.78800410138756e-17	3.76469676881129	3.31021483551562	3.3319927978402	0.664202168416505	1.06834765279739	0.815250520756175
AAAS	achalasia; adrenocortical insufficiency; alacrimia	1.20404550296071	2791.97473428406	0.26788991506713	0.0407807129330722	6.56903461954629	5.06425103914321e-11	9.08678891655126e-11	64.5450770156197	64.0977963604388	64.6218884876896	75.7427687054965	78.6935168799168	76.0900486039097
AACS	acetoacetyl-CoA synthetase	1.55319184046061	1044.89471833485	0.635236033323529	0.0673013041767687	9.43868831508917	3.77474975493146e-21	9.15219719461185e-21	19.7841306057531	20.4084319611128	22.1976421602594	32.0951976381261	30.4721887331983	33.5611464377959
AACSP1	acetoacetyl-CoA synthetase pseudogene 1	2.65681286122389	156.236681606868	1.40969661183575	0.174161841713235	8.09417607191407	5.76532464301098e-16	1.21198740381361e-15	2.28478148727857	2.35271467648218	1.90064377904969	6.23875608191218	6.16727963205766	4.72845302038582
AADAC	arylacetamide deacetylase	215.314925616653	19.8661976949857	7.75030452027278	1.23789754054719	6.26086107000979	3.82857504492597e-10	6.62159332767034e-10	0	0	0	1.06746777066938	1.09262828127006	0.842425538114714
AADACP1	arylacetamide deacetylase pseudogene 1	593.746402590395	54.8605507703057	9.21370305708551	1.1994141383667	7.68183629186848	1.56824167586105e-14	3.1467404292013e-14	0	0	0	2.72797319171065	2.79227227435681	2.771851770571
AADAT	aminoadipate aminotransferase	1.10233940348888	855.443821543604	0.140568489191781	0.0704127511792421	1.99634990591337	0.045895849402253	0.0538727004665488	20.329362551581	21.7215750363587	20.0623510010801	22.9149748103694	23.2608420768159	21.5769637826801
AAED1	AhpC/TSA antioxidant enzyme domain containing 1	1.19574178246912	333.050469789428	0.257905876683375	0.109723477283367	2.35050768594691	0.0187478204676852	0.0226307930785728	7.45150325964717	7.98828704107902	7.69643406825061	8.32624861122119	9.68797076059451	9.40255600605455
AAGAB	alpha- and gamma-adaptin binding protein	1.56351015679503	4542.94327003758	0.644788591255425	0.0360580634462542	17.8819528734954	1.63025387967651e-71	8.32682631634982e-71	90.1969418955201	89.7861577699361	90.3627060879058	134.714432658476	143.498514273468	140.603539813082
AAMDC	adipogenesis associated; Mth938 domain containing	1.88075471680885	186.097570658647	0.91131170855392	0.143779898646295	6.33824141715241	2.32402479382142e-10	4.05544154690924e-10	3.06368426703263	3.36492913031753	3.42585174989204	6.28619909394193	6.04587648969432	6.0328538535957
AAMP	angio-associated; migratory cell protein	1.13993330945211	4579.67019404202	0.188949423567996	0.0344484808320636	5.48498566567056	4.13502945858808e-08	6.61155353330911e-08	108.05977897788	110.632304089464	107.797006431534	120.67130109767	123.029944471008	125.032254866639
AAR2	AAR2 splicing factor homolog	1.42312319289743	2241.88255746459	0.509060554407874	0.0453405726898508	11.2274839995972	2.98867965748846e-29	8.53680110565096e-29	47.3832524350386	45.6317218647938	48.1027129265663	67.1793050341266	64.7807167650781	67.0951178582332
AARS	alanyl-tRNA synthetase	1.33511946165112	11185.7575930489	0.416968834812409	0.0276374157575994	15.0871137326852	1.9686755054079e-51	7.96921171040891e-51	241.641605705701	244.955897828156	244.174063762853	325.364176500028	313.147265411999	328.192684639078
AARS2	alanyl-tRNA synthetase 2; mitochondrial	-2.33834835054259	2878.5674795689	-1.22548986834872	0.0440235618190285	-27.8371357907487	1.54180321327344e-170	1.62509214416592e-169	102.73727664956	101.194088236135	103.71414201728	45.8536711267538	41.8355228584069	42.6104272181894
AARSD1	alanyl-tRNA synthetase domain containing 1	1.16817085364231	924.30987843365	0.224251294488587	0.066699836965008	3.36209659112411	0.000773530602232213	0.0010239179063239	22.1208389450153	22.2960751317788	20.6489694514041	24.9787458336636	25.4218180108833	24.8379658657048
AASDHPPT	aminoadipate-semialdehyde dehydrogenase-phosphopantetheinyl transferase	-1.64788847910815	2877.75728710205	-0.720618611403634	0.0414926656436147	-17.367373250808	1.45746902696556e-67	7.16754635055129e-67	90.5344664334135	90.6068721919647	92.0287024868259	54.0138691958708	53.4416632683422	56.8773113314225
AASS	aminoadipate-semialdehyde synthase	-7.79741771236345	1051.60371395904	-2.96299642264379	0.0777736475586385	-38.0976913858874	0	0	48.4477529007025	45.9326504862043	47.7976713323979	5.52711090146592	6.288682774421	6.27742900982255
AATBC	apoptosis associated transcript in bladder cancer	4.82245251505402	66.3608936106152	2.26976703264797	0.273845906329072	8.28848261080251	1.14702328337425e-16	2.46665603623764e-16	0.545231945827842	0.683928685023888	0.516224236285102	3.1549602999784	2.42806284726679	2.71750173585392
AATF	apoptosis antagonizing transcription factor	1.40594739403444	3509.48560689444	0.491542614477672	0.0373827746030237	13.1489066741962	1.72652849152765e-39	5.88947582667073e-39	74.6188863004389	72.2775834333245	75.6033858777545	103.59181676696	102.488532783131	103.944441396412
AATK	apoptosis-associated tyrosine kinase	-7.93808827821016	586.937210471718	-2.98879160640777	0.104662628467259	-28.5564355699582	2.3369091688252e-179	2.56828455070812e-178	25.7816820098594	28.0957903807813	25.6704233861773	3.5345043962164	3.42356861464618	2.93490187472223
ABALON	apoptotic BCL2L1-antisense long non-coding RNA	5.8572932962683	543.809082251135	2.55023413731538	0.104477691536608	24.4093652894485	1.3602393107003e-131	1.12720061040159e-130	3.66084306484408	3.85735778353473	4.55215917451408	22.4405446900719	25.1061698407387	22.6911394943802
ABAT	4-aminobutyrate aminotransferase	2.02334466761468	183.903878338208	1.01674209740677	0.151223202118072	6.72345303608185	1.77467702020416e-11	3.23666429981328e-11	3.27139167496705	3.28285768811466	2.74537434751622	6.73690770822455	6.19156026053033	5.65240361057615
ABCA1	ATP-binding cassette; sub-family A (ABC1); member 1	2.42069644380503	1837.08642858144	1.27542217620805	0.0524507170604729	24.3165822640243	1.30910226883671e-130	1.07616565646274e-129	27.8068292372199	28.3693618547909	25.8112118142551	66.0406727454125	64.197981681734	66.1983422854014
ABCA10	ATP-binding cassette; sub-family A (ABC1); member 10	-11.5512787111866	33.3007781943479	-3.52998065979068	0.464912585294369	-7.59278361448444	3.13105175760922e-14	6.2305596595318e-14	1.37606157756551	1.7235002862602	1.57213744686827	0.0711645180446256	0.169964399308676	0.163050104151235
ABCA11P	ATP-binding cassette; sub-family A (ABC1); member 11; pseudogene	2.19319615829465	405.102568938676	1.1330348516572	0.101385593499358	11.1755014943457	5.37459304598294e-29	1.52611770638102e-28	6.80241760985212	6.21007246001691	6.33547926349898	13.2603218623152	14.1556063995654	14.6473343562526
ABCA13	ATP-binding cassette; sub-family A (ABC1); member 13	-24.277624622724	283.925636409356	-4.6015553668656	0.202995787726362	-22.6682307963379	9.22266822653397e-114	6.77095993678174e-113	14.1500671655321	14.3625023855017	13.0933238112312	0.569316144357005	0.631296340289367	0.489150312453705
ABCA2	ATP-binding cassette; sub-family A (ABC1); member 2	-1.25014741288236	3613.5525776279	-0.32209822232344	0.0443518202318725	-7.26234505459983	3.80436197925348e-13	7.32084550632002e-13	104.554716468987	101.850659773757	99.9597839352061	86.5834969542945	78.6935168799168	77.367274419761
ABCA3	ATP-binding cassette; sub-family A (ABC1); member 3	-6.72435904176388	454.97074423489	-2.74939675817658	0.118776859232423	-23.1475792165589	1.53770326794484e-118	1.16941684707261e-117	19.4725694938515	21.5847892993539	19.3818735987043	3.55822590223128	2.54946598963013	2.771851770571
ABCA5	ATP-binding cassette; sub-family A (ABC1); member 5	-15.3132833923911	997.336754341368	-3.93671174585371	0.0971509012017389	-40.5216184014487	0	0	44.8128732618502	48.613650931498	49.3932735172791	2.72797319171065	3.44784924311885	3.07077696151493
ABCA7	ATP-binding cassette; sub-family A (ABC1); member 7	-1.27449806548267	2363.30161476063	-0.349929183543972	0.0511089451372498	-6.84673069663754	7.55567590131645e-12	1.39476751787328e-11	66.5182973909967	69.1862257770165	66.4052085766745	55.8404251590162	52.4704381294354	48.6432810717851
ABCA8	ATP-binding cassette; sub-family A (ABC1); member 8	-18.0844743679227	113.35438259874	-4.17667976101422	0.286990534883825	-14.5533711162459	5.55944387445894e-48	2.15662150190539e-47	5.42635603228662	5.49878662759206	5.46728395701949	0.332101084208253	0.315648170144683	0.244575156226853
ABCB1	ATP-binding cassette; sub-family B (MDR/TAP); member 1	-2.69308405371899	54.3883499840244	-1.42925925842895	0.272494119687956	-5.24510128903204	1.56196492867919e-07	2.43955505920983e-07	1.99918380136875	2.07914320247262	1.97103799308857	0.64048066240163	0.82554136807071	0.760900486039097
ABCB10	ATP-binding cassette; sub-family B (MDR/TAP); member 10	-1.19164118983462	886.131413276085	-0.252949897232398	0.0671104364135496	-3.76915887826542	0.000163798603242088	0.000224229759816545	24.8729621001463	24.019575418039	24.6145101755942	19.8786220404654	21.1241467712211	20.109512845319
ABCB5	ATP-binding cassette; sub-family B (MDR/TAP); member 5	-16.4435547758908	190.121389643088	-4.03945031015835	0.215830122143611	-18.7158783493184	3.67512704736524e-78	2.00270812154041e-77	8.67178428126186	9.19200152672106	9.47975415723551	0.59303765037188	0.509893197926027	0.543500347170783
ABCB6	ATP-binding cassette; sub-family B (MDR/TAP); member 6 (Langereis blood group)	1.08334758916031	2559.09281690511	0.115496202043537	0.0497040100601808	2.32367975750238	0.0201426641716839	0.0242617220525862	61.2477219146609	64.3440106870474	61.8765141401734	71.6863911769528	66.2132738449655	63.154740341245
ABCB7	ATP-binding cassette; sub-family B (MDR/TAP); member 7	-1.43890043362319	951.641716604936	-0.524966766582904	0.0670134065711988	-7.83375735458471	4.73502178935444e-15	9.6637337835388e-15	26.9759996054823	29.4089334560272	29.2605283021601	19.8074575224208	19.230257750353	19.9464627411678
ABCB8	ATP-binding cassette; sub-family B (MDR/TAP); member 8	-1.22555351260836	2600.91911902556	-0.293433479463176	0.0447606146900344	-6.55561773436742	5.54120106900292e-11	9.92652232748827e-11	72.4119950911357	72.4143691703293	73.7027420987048	61.9368522048391	56.7195481121523	57.9643120257641
ABCB9	ATP-binding cassette; sub-family B (MDR/TAP); member 9	2.07395386891595	1128.93580605808	1.05238380455309	0.0625163813213325	16.8337287333357	1.38123101289364e-63	6.49363220571027e-63	18.226325046245	18.6849316748526	19.1237614805617	39.7809655869457	38.2177092159793	37.1210737117645
ABCC1	ATP-binding cassette; sub-family C (CFTR/MRP); member 1	1.3687282746004	4927.72079859479	0.452836065444395	0.0331234181535924	13.671175581717	1.50936848023835e-42	5.38835952378231e-42	104.32104563506	105.735374704693	107.327711671275	145.38911036517	143.182866103323	141.799240576857
ABCC10	ATP-binding cassette; sub-family C (CFTR/MRP); member 10	-1.88504179189436	1267.43913400945	-0.914596508793874	0.0631740201233083	-14.4774150356221	1.68308703621413e-47	6.49062101502316e-47	40.7106519551455	43.2516500409107	42.4007815894172	23.9112780629942	20.8570598580218	21.6041388000386
ABCC2	ATP-binding cassette; sub-family C (CFTR/MRP); member 2	-1.97542019023712	774.490923301819	-0.982159560577782	0.0797367201939403	-12.3175314734406	7.28914854414717e-35	2.29781882068338e-34	25.9374625658102	28.0957903807813	24.4267922714905	13.8533595126871	12.3102786356426	13.152708401533
ABCC3	ATP-binding cassette; sub-family C (CFTR/MRP); member 3	131.317774201734	1370.05558506624	7.0369183917421	0.192819452609581	36.4948572174945	1.33809676023922e-291	2.40274186623776e-290	0.675049075786852	0.437714358415289	0.469294760259184	74.1534278024999	67.5487084109622	63.80694075785
ABCC4	ATP-binding cassette; sub-family C (CFTR/MRP); member 4	1.12755301122912	1820.82711166858	0.173195262517925	0.0495369013851119	3.49628777083699	0.00047177961369182	0.000631623978627888	42.5540552005635	44.5921502635575	43.4332300619875	49.791441125223	47.3229448932298	48.7248061238607
ABCC5	ATP-binding cassette; sub-family C (CFTR/MRP); member 5	-1.68148682921334	4675.71730402298	-0.749737478535613	0.0361272915464201	-20.7526622241325	1.15987776932581e-95	7.39684986992874e-95	148.614650377075	149.889810609835	148.883762692226	91.3752411692992	87.1188949599326	84.976279280152
ABCC9	ATP-binding cassette; sub-family C (CFTR/MRP); member 9	961.337239864449	88.8956169224978	9.90889881112884	1.19184307672878	8.31392907724527	9.25844957124054e-17	1.99697209226204e-16	0	0	0	4.17498505861803	4.37051312508023	4.89150312453705
ABCD1	ATP-binding cassette; sub-family D (ALD); member 1	-2.47476068342303	1648.43997888146	-1.30728901911866	0.0522645906604617	-25.0129007536192	4.42542221818989e-138	3.827844209003e-137	59.6899163551528	59.2282241230687	60.2105177412533	23.7689490269049	24.5234347573946	23.3976899457022
ABCD3	ATP-binding cassette; sub-family D (ALD); member 3	-1.13540387992936	2471.95657873038	-0.183205576745932	0.0449546060214108	-4.07534606484319	4.59459675928935e-05	6.48868664761931e-05	65.0643455354558	66.1769395629114	69.2209771382296	56.4334628093881	58.7348402753838	59.8665632408618
ABCD4	ATP-binding cassette; sub-family D (ALD); member 4	-1.13401736621202	870.718113963583	-0.18144273371588	0.0768329484549312	-2.36152246353413	0.0182000692489518	0.0219972169740684	22.2766195009661	23.2535752908122	25.0838049358534	21.9186715577447	21.1969886566391	18.5333618385237
ABCE1	ATP-binding cassette; sub-family E (OABP); member 1	1.44381137453936	6588.71924342902	0.529882274917676	0.0333858580727695	15.8714589202026	9.98916723288343e-57	4.30723093094935e-56	138.826438778165	135.554665371735	136.869816829591	190.317642757344	193.880818354254	204.24743046678
ABCF1	ATP-binding cassette; sub-family F (GCN20); member 1	-1.12603800870106	6054.91493911505	-0.171255525499016	0.0317652229240964	-5.39128989927865	6.99537150616166e-08	1.10756848300587e-07	161.310765687066	161.160955339029	166.716963582075	143.681161932099	140.584838856747	146.283118441016
ABCF2	ATP-binding cassette; sub-family F (GCN20); member 2	-1.99025812319515	6002.46668771784	-0.992955550821234	0.0332769614415549	-29.8391291694461	1.21475985414248e-195	1.44876942405958e-194	200.307831526752	199.214747373758	209.962475739959	99.7014897805204	102.901303467167	100.846489417539
ABCF3	ATP-binding cassette; sub-family F (GCN20); member 3	1.07897490690495	3841.64378990709	0.109661313292341	0.0365744966528652	2.9982999994	0.00271490283545063	0.00347997012928817	93.1308090325937	95.5585158715377	93.2723336015128	101.029894117353	101.808675185897	98.4550878899874
ABCG2	ATP-binding cassette; sub-family G (WHITE); member 2 (Junior blood group)	3.24564720934852	217.675274867693	1.6985061924355	0.139599967934049	12.1669525972808	4.66163322840485e-34	1.44519650656567e-33	2.6742328771556	2.51685756088791	2.62805065745143	8.18391957513194	8.54678122237912	8.42425538114714
ABHD10	abhydrolase domain containing 10	-1.10664095982231	1583.92479025131	-0.146187227988734	0.0543634350668134	-2.68907267925708	0.00716508173214437	0.00890478482121959	42.476164922588	41.3092925754429	43.104723729806	37.6697515516218	36.0567332819119	39.9744505344111
ABHD11	abhydrolase domain containing 11	-2.06001162775827	715.466964896867	-1.04265248073949	0.0811931603754707	-12.8416294662978	9.5835836328497e-38	3.17376418011162e-37	24.1719495983677	24.4572897764542	24.8960870317497	12.35890463375	12.5288042918967	10.4080316483205
ABHD12	abhydrolase domain containing 12	1.8920360257558	2664.4842692471	0.919939558912203	0.0416597806678369	22.0821988057761	4.68719577790444e-108	3.31135109855973e-107	46.8899473411944	46.2335791076149	47.4222355241905	87.2714206287258	88.769977696074	87.4492058597791
ABHD13	abhydrolase domain containing 13	1.20838965597612	998.282413106808	0.273085739512964	0.0671231371075088	4.06842932676958	4.73311122251104e-05	6.68037693004959e-05	22.1727657969989	23.5818610596237	23.1831611568037	27.0899598689875	26.1502368650634	29.3490187472223
ABHD14A	abhydrolase domain containing 14A	-2.36161099840345	286.227210018271	-1.23977134539017	0.125661881899771	-9.86593011856228	5.84898170353665e-23	1.47209752458186e-22	9.26894307907331	10.9975732551841	10.3948789397409	3.81916246839491	4.44335501049823	4.61975295095166
ABHD14A-ACY1	ABHD14A-ACY1 readthrough (NMD candidate)	-6.32289477261397	148.515392592213	-2.66058520997668	0.594614181081068	-4.47447318720094	7.65999376746006e-06	1.11836219251728e-05	8.54196715130285	5.71764380679971	5.30303079092878	1.42329036089251	0.339928798617351	1.30440083320988
ABHD14B	abhydrolase domain containing 14B	-2.19672865057163	1810.29480276009	-1.13535667283266	0.050207047576928	-22.6134920818248	3.19254787070254e-113	2.33553261023135e-112	63.6103936799149	63.4412248228159	62.7447094466529	29.3672244464155	27.6799164588415	28.5337682264661
ABHD15	abhydrolase domain containing 15	1.26481626882843	1233.7930887664	0.33892782974057	0.0599991116340302	5.64888080023401	1.6149578235525e-08	2.63030349687152e-08	26.5346213636216	28.3693618547909	28.2280798295899	35.6771450463723	35.2069112853685	33.2350462294934
ABHD16A	abhydrolase domain containing 16A	-1.48528596130431	1272.01815762514	-0.570740719065483	0.058751997871248	-9.71440529250141	2.6177264407237e-22	6.50775819806811e-22	39.6201880634898	38.9565778989607	37.4262571306699	26.7815802907941	25.0576085837933	25.4901662823097
ABHD16B	abhydrolase domain containing 16B	1.43968259051307	183.631762656169	0.525750773078132	0.150820355989024	3.48594040658805	0.000490410241292063	0.000656140416552868	3.71276991682768	4.29507214195002	3.49624596393092	5.71688294958492	5.82735083344031	4.80997807246143
ABHD17A	abhydrolase domain containing 17A	-1.15735510397312	1368.06133624825	-0.210831585395323	0.0651963667094141	-3.23379347709693	0.00122157756132924	0.00159676610069861	36.3487963885228	37.4792919393091	38.1536640090716	30.031426614832	35.4739981985679	30.3273193721297
ABHD17B	abhydrolase domain containing 17B	-3.13755135792911	1007.9747479298	-1.64963907443336	0.0664325920518846	-24.8317734335124	4.06964641108071e-136	3.48664477726517e-135	38.9191755617112	38.4641492457435	39.2330419576678	12.5012336698392	12.1160336078613	12.2015827939841
ABHD17C	abhydrolase domain containing 17C	-2.20676583513925	781.016586403146	-1.14193355014014	0.0760042926465477	-15.0245928272843	5.06717422841674e-51	2.03803584935958e-50	26.2749871037036	28.4240761495928	27.2660255710586	11.7184239713483	11.994630465498	13.1255333841744
ABHD4	abhydrolase domain containing 4	4.24279800713051	2843.9561292836	2.08501599584574	0.0455632325190626	45.7609322379271	0	0	27.6510486812691	27.5212902853613	27.571067165227	114.432545015758	113.341973710414	120.113576724743
ABHD6	abhydrolase domain containing 6	-1.62678207216934	494.980517729163	-0.70202099688705	0.0900336368727549	-7.79731910507203	6.32361903894993e-15	1.28549644611052e-14	15.2405310571878	15.1011453653275	16.4253166090714	9.41743788790545	9.88221578837586	9.18515586718624
ABHD8	abhydrolase domain containing 8	1.3780521049958	618.485733001423	0.462630438258375	0.0833189626883559	5.55252277910355	2.81576010028981e-08	4.53686946989371e-08	13.0336398478846	12.7210735414443	13.9145896416848	17.3641424028886	19.4002221496617	17.4191861268236
ABI2	abl-interactor 2	1.69976450534882	4857.81057780754	0.765334881363258	0.0340524052355717	22.4752077296372	7.25633607746485e-112	5.26833383187139e-111	92.4557599568069	91.8105866776068	90.245382397841	153.146042832034	151.681086068757	157.452050575376
ABL1	ABL proto-oncogene 1; non-receptor tyrosine kinase	1.28013756568611	3290.19133545086	0.356298852935479	0.040004719142877	8.90642055660874	5.27067030633677e-19	1.21150637887884e-18	71.2955677734883	73.6727979507733	75.1340911174953	93.7948347828165	90.4210604322154	95.0310357028115
ABL2	ABL proto-oncogene 2; non-receptor tyrosine kinase	1.89855762871745	5999.71253277276	0.924903791110307	0.0326914216224004	28.2919415923031	4.34220821633598e-176	4.70047299334448e-175	104.372972487044	106.528731979321	104.934308393953	203.38819257154	195.337656062614	195.198149686387
ABLIM1	actin binding LIM protein 1	2.87624130027139	2674.49476955308	1.52418471475556	0.0439799883450752	34.6563237533516	3.58726104848941e-263	5.78576253447078e-262	35.9593449986457	34.470005725204	34.8216712112314	98.3493639376726	99.2834898247392	102.341115372259
ABLIM3	actin binding LIM protein family; member 3	9.52281477771734	1793.85565594775	3.25138807202422	0.0624229473249038	52.0864235246879	0	0	8.90545511518808	8.6722157261029	8.44730568466531	81.8629172573343	81.5586310396916	81.9326773359956
ABR	active BCR-related	-1.53370128335499	8281.05151561634	-0.61701751870259	0.0289042320121714	-21.3469611800365	4.16133227935113e-101	2.77274723363974e-100	252.624134900233	258.333542907223	253.81807108618	167.687326019153	162.558807624512	163.70230456784
ABRACL	ABRA C-terminal like	-2.12978110227287	759.325660527283	-1.09070515866997	0.0734021194191907	-14.8593142446076	6.05417226299314e-50	2.40416165960061e-49	26.5086579376298	26.0713614731106	26.2335770984884	11.9081960194673	12.1160336078613	12.6635580890793
ABTB1	ankyrin repeat and BTB (POZ) domain containing 1	-2.560392109252	685.242353981897	-1.35636476755135	0.0808534609103764	-16.7755931815317	3.68164179418389e-63	1.7213227312042e-62	25.6259014539086	24.3478611868504	25.1776638879052	9.67837445406908	9.00811316335981	10.435206665679
ABTB2	ankyrin repeat and BTB (POZ) domain containing 2	-1.49534603739973	2010.87618662546	-0.580479376512477	0.04890819600468	-11.8687546041758	1.72009120969864e-32	5.19740049301021e-32	59.2485381132921	62.9761533169996	61.6418667600438	40.4214462493473	41.8598034868795	39.4853002219574
ACAA1	acetyl-CoA acyltransferase 1	-2.25996804344443	1104.85497058192	-1.17630237268905	0.0655631848498468	-17.9415074997199	5.59173696815791e-72	2.8703188089665e-71	40.9443227890717	36.7132918120823	39.1861124816418	17.3641424028886	16.4622661044689	17.4191861268236
ACAA2	acetyl-CoA acyltransferase 2	1.22945125041771	1567.99045881645	0.298014531050342	0.0541187071336857	5.50668238090347	3.65659118224683e-08	5.8602187681246e-08	37.0757723162932	34.5247200200059	35.6898665177109	42.0345086583588	45.1376883306897	43.5343778083798
ACAD8	acyl-CoA dehydrogenase family; member 8	-1.14426792365405	921.562034534653	-0.194424890290589	0.0672337957152832	-2.89177322538691	0.00383074342033478	0.00486313518029646	26.22306025172	23.8007182388313	24.9899459838015	21.1358618592538	21.8040043684558	22.0389390777753
ACAD9	acyl-CoA dehydrogenase family; member 9	-1.09801780842464	2180.85363382296	-0.134901453175145	0.0451547513312755	-2.98753617721083	0.00281236007498464	0.00359913197135027	58.6513793154807	57.203795215398	58.2394797481647	51.4519465462643	51.8148611606734	53.8880594219832
ACADM	acyl-CoA dehydrogenase; C-4 to C-12 straight chain	-2.00263398450597	1935.70535431999	-1.00189876813507	0.0494960388994057	-20.2419989642262	4.17872262334819e-91	2.5563428725523e-90	66.0249922971525	64.4260821292503	66.4756027907134	31.0040083614419	33.2158997506098	33.262221246852
ACADS	acyl-CoA dehydrogenase; C-2 to C-3 short chain	-1.93349132797466	493.427782649221	-0.951208293711635	0.089619916702499	-10.6138047067066	2.57063371857208e-26	6.97909387838275e-26	16.5127389307861	16.4416455879743	16.659963989201	8.13647656310219	8.83814876405113	8.45143039850568
ACADSB	acyl-CoA dehydrogenase; short/branched chain	-1.53876160363359	637.212747362705	-0.621769735956861	0.0824166639862347	-7.54422353300674	4.5499014748471e-14	9.00425876555316e-14	19.8100940317449	19.4782889494803	19.6634504548598	12.738448729988	13.6457132016394	11.5222073600206
ACADVL	acyl-CoA dehydrogenase; very long chain	-1.69835050124999	13021.1720787324	-0.764134229345909	0.0347171555195639	-22.0102775676798	2.29582245327838e-107	1.6155912129732e-106	407.444044089349	419.330355361846	423.679309561991	252.159608938123	249.313493157354	227.753820481917
ACAN	aggrecan	-3.45124086803741	143.480851951489	-1.78711516545599	0.180273375425221	-9.91336164445039	3.64182126058152e-23	9.21091400742413e-23	5.50424631026202	5.00635797437486	6.45280295356378	1.58934090299664	1.52967959377808	1.76637612830505
ACAP1	ArfGAP with coiled-coil; ankyrin repeat and PH domains 1	2.63428682632047	36.6797151547694	1.39741243761473	0.33972271149909	4.11339127563297	3.8988871232257e-05	5.52240210508756e-05	0.38945138987703	0.683928685023888	0.469294760259184	1.23351831277351	1.2868733090514	1.49462595471965
ACAP2	ArfGAP with coiled-coil; ankyrin repeat and PH domains 2	-1.31386975893712	4574.24036516136	-0.393822271513973	0.0377438117543143	-10.4340884825698	1.73268677117746e-25	4.61975047219078e-25	136.463767012911	129.837021564935	129.900789639742	97.5902757451965	97.4381620608165	103.835741326978
ACAP3	ArfGAP with coiled-coil; ankyrin repeat and PH domains 3	-1.27822653975552	3425.23220664844	-0.354143547410364	0.0430082314964078	-8.23432015426962	1.80580170348741e-16	3.8614644464756e-16	95.1040294079707	99.2517307706667	98.903870724623	78.7791214754005	76.9938728868301	71.3887706008824
ACAT1	acetyl-CoA acetyltransferase 1	-1.32927552357893	2782.41072397918	-0.410640168047404	0.0439492592490659	-9.34350601270103	9.31958396913515e-21	2.23592481282795e-20	82.8233289138483	80.2658704744035	79.1230965796984	59.9442456995896	57.7878957649497	62.8558151503011
ACAT2	acetyl-CoA acetyltransferase 2	1.24236155804026	1272.56921672318	0.313085094719764	0.0590877174022531	5.29864933837883	1.16662438090878e-07	1.83201447923369e-07	29.2607810927608	27.6033617275641	29.6828935863934	33.9691966133013	36.4695039659473	36.1699481042156
ACBD4	acyl-CoA binding domain containing 4	-1.94052339410104	216.534075720471	-0.956445825728422	0.143705142974431	-6.6556130555369	2.82121593631874e-11	5.10210869005141e-11	7.32168612968816	7.24964406125322	7.20367456997847	3.41589686614203	3.22932358686484	4.5110528815175
ACBD5	acyl-CoA binding domain containing 5	1.30511677839016	1336.77660111121	0.384178901099194	0.0561810983787043	6.8382233916028	8.01812990130357e-12	1.47881062991681e-11	29.8060130385887	29.1353619820176	29.5186404203027	36.7446128170417	38.9704086986321	38.6972247185598
ACBD6	acyl-CoA binding domain containing 6	1.45662929492058	1202.04682156718	0.542633765235111	0.0677721315853328	8.00673894330554	1.17790165227211e-15	2.45046370280068e-15	25.1066329340725	23.2535752908122	26.2335770984884	32.878007336617	36.9551165354006	37.9634992498792
ACBD7	acyl-CoA binding domain containing 7	1.65210504708907	185.665525591468	0.724305421682464	0.15096376246235	4.79787605891913	1.60356949079215e-06	2.41280063526369e-06	3.27139167496705	3.693214899129	3.70742860604755	5.00523776913867	6.288682774421	6.19590395774693
ACCS	1-aminocyclopropane-1-carboxylate synthase homolog (Arabidopsis)(non-functional)	-1.88323248237075	195.504268995935	-0.913211109596395	0.148756174657065	-6.13897951934879	8.30532730156682e-10	1.4187242549614e-09	6.43892964596689	7.16757261905035	5.88964924125276	3.86660548042466	3.15648170144683	3.20665204830762
ACD	adrenocortical dysplasia homolog (mouse)	-1.45639075658259	914.068205276884	-0.542397489430653	0.0675326460656028	-8.03163389901464	9.61830225373623e-16	2.0076187057994e-15	27.6510486812691	27.712790317168	27.2894903090715	18.1232305953646	18.283313239919	19.8649376890921
ACE	angiotensin I converting enzyme	2.95128616377035	39.6649531348431	1.56134381471652	0.331021615353463	4.71674278143233	2.39650354376894e-06	3.57973527375991e-06	0.675049075786852	0.437714358415289	0.422365284233265	1.49445487893714	1.67536336461409	1.30440083320988
ACER2	alkaline ceramidase 2	-1.77257081096275	85.341001237142	-0.825843261644905	0.214725919234568	-3.84603435201852	0.00012004493999481	0.000165559826856543	3.11561111901624	2.51685756088791	2.69844487149031	1.66050542104126	1.62680210766875	1.35875086792696
ACER3	alkaline ceramidase 3	-1.99991720815904	1227.76647097717	-0.999940277074656	0.0604918277312825	-16.5301713401123	2.22510247780421e-61	1.01885527556237e-60	40.2952371392767	41.8837926708629	42.6823584455728	19.8311790284357	21.4397949413658	20.5986631577727
ACHE	acetylcholinesterase (Yt blood group)	1.69491574915145	151.741700926083	0.761213561678843	0.162564752646718	4.68252526630477	2.83362247441007e-06	4.21912458266407e-06	2.44056204322939	2.92721477190224	3.21466910777541	4.69685819094529	4.95324820842426	4.78280305510289
ACIN1	apoptotic chromatin condensation inducer 1	1.27614455052483	10664.32186605	0.351791754270464	0.0308905242386115	11.3883387524626	4.7801626591495e-30	1.38934016090056e-29	234.943041799816	244.79175494375	235.116674889851	311.534538493356	294.354058974154	297.729490180155
ACKR3	atypical chemokine receptor 3	519.243889683909	47.9916828298977	9.02026852371496	1.20327307283392	7.49644343197229	6.55726958773254e-14	1.29148026479327e-13	0	0	0	2.15865704735364	2.62230787504814	2.47292657962706
ACLY	ATP citrate lyase	1.0639758493065	14618.047536779	0.0894654041462726	0.0244631286431717	3.65715299343956	0.000255032171491386	0.000345676713737009	357.100961091245	358.241845215513	365.181717695684	384.525612501127	378.219349718749	376.238115328975
ACO1	aconitase 1; soluble	-2.17378858720439	2059.50394645744	-1.12021163722678	0.0468404483925398	-23.9154763814172	2.11416189214913e-126	1.69262078416981e-125	72.1263974052259	70.5540831470643	72.5060404600439	32.7831213125575	32.2203939832304	33.0991711427007
ACO2	aconitase 2; mitochondrial	-2.07988666269311	5623.96846808985	-1.05650491508485	0.0328107999360263	-32.1999133561145	1.76983932389014e-227	2.45614179125812e-226	189.117594924286	195.439461032426	194.8277197216	92.2529368918496	90.6153054599968	93.1559595050723
ACOT12	acyl-CoA thioesterase 12	-550.117279084661	50.2729804382204	-9.10359540826105	1.20172895856473	-7.57541485821715	3.57981821947599e-14	7.10787646745033e-14	2.49248889521299	2.73571474009555	2.44033275334776	0	0	0
ACOT7	acyl-CoA thioesterase 7	-1.69165968247595	4841.63310537148	-0.758439365274322	0.0343686217161892	-22.0677853053695	6.44730797983947e-108	4.54812787481924e-107	152.613017979812	154.266954193988	157.284138900865	88.2677238813506	91.1737599148681	92.5037590884673
ACOT8	acyl-CoA thioesterase 8	1.42663315543159	866.164115812166	0.512614407778758	0.067598441649152	7.58322818208322	3.37061280025951e-14	6.69710155256192e-14	17.9926542123188	18.2472173164373	18.2086366980563	24.9550243276487	25.9317112088094	26.0880166641976
ACOT9	acyl-CoA thioesterase 9	1.1205433953223	2197.01070716556	0.164198521230274	0.0466360137158507	3.5208524088427	0.000430161971985678	0.000576709016649139	50.9402417959155	54.8510805389158	52.302901030886	58.8767779289202	58.8076821608018	57.7469118868957
ACOX1	acyl-CoA oxidase 1; palmitoyl	-1.3970992373176	1905.65448389835	-0.482434500418905	0.0475503857257939	-10.1457536685598	3.46096509176287e-24	8.98032313444824e-24	56.1329269942759	55.4529377817369	57.8405792019444	39.733522574916	40.2330013792108	40.219025690638
ACOX2	acyl-CoA oxidase 2; branched chain	4.33019215263327	104.65256745647	2.1144310460837	0.213386214430925	9.90893929920744	3.80665928675142e-23	9.62107278802256e-23	0.960646761696674	1.20371448564204	0.844730568466531	4.50708614282629	4.22482935424422	4.10342762113942
ACOX3	acyl-CoA oxidase 3; pristanoyl	-1.27020325214526	489.272368170265	-0.345059368965967	0.0927709673373682	-3.71947581090897	0.000199636664339663	0.000272075714850057	14.5914454073927	13.541787963473	13.6564775235422	11.7658669833781	10.7563184133919	10.027581405301
ACP1	acid phosphatase 1; soluble	1.33587604379426	3335.28324706763	0.417786146060513	0.0410542288847193	10.1764460668269	2.5261950499222e-24	6.58088643628332e-24	72.6975927770456	73.0162264131503	72.0836751758106	91.9682788196711	96.3698144080191	100.004063879424
ACP2	acid phosphatase 2; lysosomal	-2.12874896144936	1964.62379469056	-1.09000582605779	0.0481795685874217	-22.6238187268112	2.52638566997224e-113	1.85007389412543e-112	66.5702242429803	68.2287256179831	69.1036534481648	31.359830951665	31.3462913582143	32.2295705872275
ACP5	acid phosphatase 5; tartrate resistant	-82.7331131706277	1494.1547650129	-6.37039296534295	0.147611517601213	-43.1564763296668	0	0	71.9446534232833	75.8887268902507	77.3867059667394	0.830252710520632	0.922663881961382	0.951125607548871
ACP6	acid phosphatase 6; lysophosphatidic	-4.17784549258786	927.292941027105	-2.06275913883895	0.0720342182334318	-28.6358232160504	2.40720292345163e-180	2.66176832463567e-179	37.6988945400965	37.9170062977244	38.529099817279	8.77695722550382	9.29948070503182	8.99493074567647
ACPP	acid phosphatase; prostate	-6.17733241538471	55.4903759050403	-2.62698396726626	0.310902331620855	-8.44954733395136	2.92434422562847e-17	6.40433162049468e-17	2.70019630314741	2.27064323427931	2.32300906328296	0.498151626312379	0.364209427090019	0.298925190943931
ACRC	acidic repeat containing	1.53542697909907	100.180123732649	0.618639903133309	0.196614047385114	3.14646848158086	0.001652550716745	0.00214493912906168	1.94725694938515	1.99707176026975	2.08836168315337	3.20240331200815	3.32644610075551	2.6359766837783
ACSF2	acyl-CoA synthetase family member 2	1.42357833970223	1339.28447790297	0.509521886961521	0.0579324536360588	8.79510283065898	1.42917036429911e-18	3.24471854555643e-18	27.2096704394085	29.0532905398148	28.0403619254862	40.113066671154	37.9749029312527	40.8168760725258
ACSL1	acyl-CoA synthetase long-chain family member 1	-9.16147156424668	1226.09467402099	-3.19557935027928	0.0741869842876856	-43.0746630417988	0	0	57.7686228317594	55.0425805707225	55.8226117328299	5.95409800973367	6.02159586122165	6.27742900982255
ACSL3	acyl-CoA synthetase long-chain family member 3	-1.57260548783232	10132.2535565405	-0.653156794000102	0.0286044860708005	-22.8340684878392	2.1043150301707e-115	1.56000608843349e-114	311.664965605591	310.202694379435	322.992118748383	193.733539623486	200.922200611327	200.741853227529
ACSL4	acyl-CoA synthetase long-chain family member 4	-1.31363043074667	3601.51335437077	-0.393559453192732	0.0408836450005958	-9.62632987315579	6.19009571768255e-22	1.52468380856277e-21	105.255728970765	103.574160060018	103.08059409093	74.2245923205445	79.5919001334055	81.5250520756175
ACSS2	acyl-CoA synthetase short-chain family member 2	1.15325150458104	1821.13794738129	0.205707174606199	0.0531179684220065	3.8726476316247	0.000107659423081318	0.0001489627887352	41.6453352908504	43.3610786305145	43.9729190362855	46.3518227530661	49.3867983134066	51.7412330506586
ACSS3	acyl-CoA synthetase short-chain family member 3	-39.4341144103487	19.9308998652561	-5.30137233867658	0.919144319962662	-5.76772572439106	8.03484292348343e-09	1.32526195508702e-08	1.19431759562289	0.766000127226755	1.00898373455724	0.0474430120297504	0.0242806284726679	0
ACTB	actin; beta	1.19648181314793	160379.590621229	0.25879846768234	0.0200133014199049	12.931323136169	2.99617757632925e-38	9.98195112594533e-38	3746.49640719103	3641.8655334574	3751.37806034582	4368.41021866333	4453.89280325537	4382.51504941161
ACTC1	actin; alpha; cardiac muscle 1	38.6321829204929	37.8063975866384	5.27173129457971	1.15325883457659	4.57116055522364	4.8503047162943e-06	7.14440123651523e-06	0	0	0.140788428077755	2.01632801126439	2.06385342017678	1.49462595471965
ACTG1	actin gamma 1	1.14536733513743	174185.908214016	0.195810364776782	0.0210625047196713	9.29663244627809	1.44964320382739e-20	3.46467849427933e-20	4120.29185119501	4060.32046010242	4206.3593304171	4619.50235983078	4766.55445609792	4669.94520801288
ACTG2	actin; gamma 2; smooth muscle; enteric	6.47231486026687	57.5273011270115	2.69428179260974	0.307790786408755	8.75361418074307	2.06626631236639e-18	4.66616976632904e-18	0.337524537893426	0.437714358415289	0.398900546220306	2.37215060148752	2.30665970490345	2.85337682264661
ACTL6A	actin-like 6A	-1.11551537840541	5018.75794996649	-0.157710402597101	0.0346018728919137	-4.55785740528389	5.16781023141384e-06	7.59965892164775e-06	136.022388771051	129.97380730194	137.691082660044	120.386643025492	116.959787352842	121.309277488519
ACTL8	actin-like 8	-28.0584623568264	47.9658102133176	-4.81036404429548	0.521949254537849	-9.21615272456847	3.07951426730773e-20	7.30681524112393e-20	2.83001343310642	1.91500031806689	2.32300906328296	0.0948860240595008	0.0728418854180038	0.0815250520756175
ACTN1	actinin; alpha 1	1.50883002116903	22965.9369813888	0.59343028669351	0.0220593730235587	26.9015028695396	2.1090780216561e-159	2.1045533560041e-158	459.812274314813	466.931791839509	469.787519757456	696.368530572676	694.523096832194	696.767445072944
ACTN2	actinin; alpha 2	-11.3684632885287	254.780146705311	-3.50696534860283	0.168394955554958	-20.8258337492674	2.52493458950559e-96	1.62386404309015e-95	11.6835416963109	12.1192162986233	11.9435516485962	1.23351831277351	1.04406702432472	0.815250520756175
ACTN4	actinin; alpha 4	1.11331459103071	38059.984219396	0.154861314863223	0.02345194161417	6.60334727976865	4.01976378750484e-11	7.23878781716401e-11	900.904918489537	909.87136540838	936.78273569137	1028.01890616665	992.17932127863	1010.44867044256
ACTR10	actin-related protein 10 homolog (S. cerevisiae)	1.1065581110103	3069.29460144608	0.146079216403271	0.0397071291622348	3.67891659471082	0.000234226845995127	0.000318044721009863	74.9304474123405	73.4539407715656	73.8669952647955	79.3958806317873	80.8787734424569	83.4544783080738
ACTR1A	ARP1 actin-related protein 1 homolog A; centractin alpha (yeast)	1.15907094474154	5575.94276513767	0.212968873932257	0.0336727437870207	6.32466648038186	2.53780113534798e-10	4.42313000974042e-10	130.647959590748	127.593735478057	135.67311519093	150.252019098219	148.330359339528	153.973648353483
ACTR2	ARP2 actin-related protein 2 homolog (yeast)	-1.37070217398503	18740.7098987282	-0.454915136550387	0.0286532572920812	-15.8765592307061	9.20935721190056e-57	3.97217234933874e-56	558.473293083661	549.14001977938	545.343976159184	385.427029729692	393.831793826674	415.723415550932
ACTR3	ARP3 actin-related protein 3 homolog (yeast)	1.15190281762929	11171.6727547691	0.204019006330201	0.0329301278830954	6.19551211748964	5.80958225509677e-10	9.97479953991907e-10	268.020446513372	257.458114190393	266.442100137152	293.268978861902	293.018624408157	317.757477973399
ACTR3B	ARP3 actin-related protein 3 homolog B (yeast)	-1.94904482446938	1050.81736426627	-0.962767270326977	0.0680538452701956	-14.1471399081783	1.94508567855047e-45	7.23399288084067e-45	34.0380514752524	34.6067914622088	37.3089334406051	19.1432553540043	16.9478786739222	17.7724613524846
ACTR5	ARP5 actin-related protein 5 homolog (yeast)	2.15777693387034	827.558842669468	1.10954572996365	0.0724818199542616	15.3079176359507	6.76968372312582e-53	2.79450528496282e-52	13.7606157756551	12.3927877726329	13.79726595162	28.0150986035676	28.3354934276035	29.1587936257125
ACTRT3	actin-related protein T3	2.63305825471849	132.286205318935	1.39673944043592	0.180727437094181	7.72843051887052	1.0888058337095e-14	2.19542599863757e-14	2.05111065335236	1.44992881225064	2.04143220712745	4.93407325109404	4.73472255217025	4.83715308981997
ACVR1	activin A receptor; type I	-1.60862785352764	2409.43252636836	-0.685830605757464	0.0435580845999104	-15.7451966048772	7.41004593574725e-56	3.15643876949896e-55	75.1900816722586	75.7519411532459	75.7676390438452	46.9923034154678	47.2743836362845	45.3007539366848
ACVR1B	activin A receptor; type IB	1.16855810113153	1295.41281283955	0.224729467223401	0.0573095960514879	3.92132352532202	8.80639318064609e-05	0.000122519667379135	29.5463787786707	30.6673622364712	30.9265247010802	36.4125117328334	34.3328086603525	34.7568472015716
ACVR1C	activin A receptor; type IC	-32.1083711871837	120.239414261342	-5.00487757590325	0.346640011306154	-14.4382570178343	2.97264742261513e-47	1.14178484780734e-46	5.99755140410626	5.38935803798824	6.40587347753786	0.0948860240595008	0.291367541672015	0.163050104151235
ACVR2A	activin A receptor; type IIA	1.58899186347084	433.368801344083	0.668111737297931	0.0989474176657849	6.752189729242	1.45630259559631e-11	2.66274754322892e-11	7.73710094555699	9.02785864231533	8.77581201684674	12.9993852961516	14.1798870280381	13.0168333147403
ACVR2B	activin A receptor; type IIB	-1.32851089435575	1048.64166699165	-0.409810058591358	0.0682029423741138	-6.00868590600425	1.87033067752155e-09	3.15234342947788e-09	28.455914887015	30.4485050572635	32.3578737198707	21.7288995096257	23.9649803025233	22.3922143034363
ACY1	aminoacylase 1	-1.51828011760881	796.120584532704	-0.602437987725059	0.0749188432910989	-8.04120780915253	8.89572481729085e-16	1.85867926591098e-15	23.1334125586956	24.8950041348695	25.2245933639311	16.6524972224424	16.2923017051602	14.8103844604038
ACYP1	acylphosphatase 1; erythrocyte (common) type	-1.56494520512145	211.931905523952	-0.646112143622114	0.133860579410266	-4.82675442216533	1.38776072510638e-06	2.09486200746533e-06	6.67260047989311	6.86664399763984	6.19469083542123	4.15126355260316	4.22482935424422	4.10342762113942
ACYP2	acylphosphatase 2; muscle type	-2.41069955187572	58.2334240635153	-1.26945185748179	0.266462373150452	-4.7640942414223	1.8970383373442e-06	2.84634711614631e-06	2.44056204322939	1.88764317066593	1.94757325507561	0.735366686461131	0.898383253488714	0.951125607548871
ADA	adenosine deaminase	1.80855920721154	1234.66460272975	0.854840828600421	0.058058110832608	14.7238829569409	4.52891317029201e-49	1.7827572755239e-48	22.6141440388595	22.0772179525711	22.3853600643631	40.4451677553622	40.4758076639375	39.2407250657306
ADAL	adenosine deaminase-like	-1.34631190626682	1724.62610284875	-0.429012684461769	0.0508988263373044	-8.42873432127335	3.4942389938225e-17	7.63848272467049e-17	49.3824362364074	51.8965086196126	49.6983151114476	37.5037010095177	36.0810139103846	37.5015239547841
ADAM10	ADAM metallopeptidase domain 10	-1.86764536358857	8446.26773290636	-0.901220536008784	0.0348053209314091	-25.8931827631994	7.94767860696691e-148	7.35071057305041e-147	275.34213264306	286.155761813995	277.587850693307	144.558857654649	143.935565585976	156.799850158771
ADAM11	ADAM metallopeptidase domain 11	2.03941445727451	279.972792961691	1.02815499491957	0.120863749486642	8.50672761093854	1.78911189173464e-17	3.93610075784586e-17	4.51763612257355	5.14314371137964	4.41137074643633	9.82070349015833	9.42088384739516	9.13080583246916
ADAM12	ADAM metallopeptidase domain 12	1.21705937558586	3503.96708137624	0.283399553239564	0.0393266106858836	7.20630505138575	5.74905323575764e-13	1.10101738087913e-12	79.5259738128895	81.7705135814561	79.8505034581001	100.128476888788	94.0145934461703	96.5528366748897
ADAM15	ADAM metallopeptidase domain 15	-2.05328478491846	2607.16651703396	-1.0379337391347	0.0427090490420072	-24.3024315084568	1.84765941231177e-130	1.51457652450957e-129	88.0679409641923	89.3758005589217	90.0107350177114	43.149419441058	42.0540485146609	43.8876530340408
ADAM17	ADAM metallopeptidase domain 17	1.50937680266829	3175.20698637585	0.593953006978832	0.0411772832827705	14.4242883363642	3.64005088333803e-47	1.39590142784178e-46	63.8181010878493	63.3317962332121	65.8655196023764	99.1796166481932	92.7034395086462	96.8245868484751
ADAM19	ADAM metallopeptidase domain 19	-3.22294506236157	1485.13391778487	-1.68837959673316	0.0575210208590167	-29.3523927690949	2.22727571652534e-189	2.57745494033538e-188	55.7694390303907	58.8999383542573	58.2394797481647	17.2218133667994	18.1133488406103	17.8268113872017
ADAM1A	ADAM metallopeptidase domain 1A (pseudogene)	1.62666755505771	145.374263864029	0.701919434983197	0.162492155287936	4.31971275006721	1.56232427483898e-05	2.25136455315842e-05	3.01175741504903	2.54421470828886	2.88616277559398	4.79174421500479	4.44335501049823	4.37517779472481
ADAM22	ADAM metallopeptidase domain 22	-1.13158412889406	1028.81191095031	-0.178343847376669	0.0661766197642138	-2.69496761865603	0.00703954718658105	0.00875405182262287	27.4173778473429	27.9042903489746	28.0403619254862	25.6429480020801	24.7662410421213	22.5009143728704
ADAM23	ADAM metallopeptidase domain 23	77.257591715361	157.103409903532	6.27160480126309	0.439375398073762	14.2739098018643	3.18225394799807e-46	1.19710200042223e-45	0.181743981942614	0.0820714422028666	0.0469294760259184	7.06900879243281	8.35253619459777	8.01663012076906
ADAM33	ADAM metallopeptidase domain 33	1889.73426398553	340.02765747341	10.8839676603866	1.18202481841211	9.20790112935846	3.32563812647658e-20	7.88301432609993e-20	0	0.0273571474009555	0	18.1706736073944	17.4334912433756	15.7615100679527
ADAM8	ADAM metallopeptidase domain 8	6.27528688587084	22.6969565678803	2.64968141593388	0.503879589149499	5.2585607216325	1.45187245894135e-07	2.27105109410668e-07	0.155780555950812	0.0547142948019111	0.258112118142551	1.06746777066938	1.16547016668806	0.733725468680558
ADAM9	ADAM metallopeptidase domain 9	2.03523134761124	18615.2183104583	1.02519279698834	0.0243011795942399	42.1869561110252	0	0	313.326624869066	311.871480370893	310.43848391145	620.269939276957	624.036432376039	642.390235338508
ADAMTS1	ADAM metallopeptidase with thrombospondin type 1 motif; 1	4.37371417889707	3248.84245164026	2.12885894371452	0.0417550008287253	50.9845264390458	0	0	31.0262940602034	30.776790826075	30.457229940821	134.524660610357	132.863599002439	132.26080948401
ADAMTS12	ADAM metallopeptidase with thrombospondin type 1 motif; 12	4640.46225793265	428.758576901152	12.1800528107067	1.18088577702502	10.3143361091126	6.06993568781457e-25	1.60062916390999e-24	0	0	0	21.9423930637596	21.1241467712211	21.7400138868313
ADAMTS13	ADAM metallopeptidase with thrombospondin type 1 motif; 13	1.18974370496274	348.459311327084	0.25065082109385	0.106073367992217	2.36299483874446	0.0181279220646547	0.021911854157956	7.8409546495242	8.26185851508857	8.18919356652276	10.0104755382773	9.78509327448518	8.80470562416669
ADAMTS14	ADAM metallopeptidase with thrombospondin type 1 motif; 14	-7.83502882261292	426.589525513618	-2.96993858193005	0.12152008688169	-24.4398984410005	6.44457578941447e-132	5.34970283866248e-131	17.9407273603352	20.5452176981176	19.2176204326136	2.51447963757677	2.23381781948545	2.55445163170268
ADAMTS15	ADAM metallopeptidase with thrombospondin type 1 motif; 15	3.22947286079792	374.556690904908	1.69129869644344	0.110620490185581	15.2891990770069	9.02532618877413e-53	3.71817652331241e-52	4.20607501067192	4.1856435523462	5.09184814881214	14.5650046931334	14.3984126842921	14.2940591305916
ADAMTS16	ADAM metallopeptidase with thrombospondin type 1 motif; 16	2.93864650920955	137.457666975144	1.55515182714782	0.172954553665556	8.99167899421156	2.43481964710403e-19	5.64522664280318e-19	1.68762268946713	1.80557172846307	1.83024956501082	5.10012379319817	5.29317700704161	5.10890326340536
ADAMTS17	ADAM metallopeptidase with thrombospondin type 1 motif; 17	-203.895845224706	236.679461868514	-7.67168856770509	0.557221033806201	-13.7677655764396	3.98343833630421e-43	1.43557104151888e-42	12.0729930861879	11.079644697387	12.7882822170628	0.0711645180446256	0.0728418854180038	0.0271750173585392
ADAMTS2	ADAM metallopeptidase with thrombospondin type 1 motif; 2	1047.63195406207	96.7904305783251	10.0329162541061	1.19064168624874	8.42647823436784	3.56224038387337e-17	7.78359510457191e-17	0	0	0	5.19500981725767	4.51619689591624	4.91867814189559
ADAMTS3	ADAM metallopeptidase with thrombospondin type 1 motif; 3	44.6209667374388	208.850675954713	5.47964986557834	0.949847749196724	5.76897704944021	7.97541639360312e-09	1.31591176312351e-08	0.571195371819644	0.0820714422028666	0.0469294760259184	10.5797916826343	9.61512887517651	10.6797818219059
ADAMTS4	ADAM metallopeptidase with thrombospondin type 1 motif; 4	-5.01367090164598	2164.00364178212	-2.32586730049064	0.0540500515092142	-43.0317314331169	0	0	88.1717946681595	94.3000870910937	92.8030388412536	19.1432553540043	17.6762975281023	17.5278861962578
ADAMTS5	ADAM metallopeptidase with thrombospondin type 1 motif; 5	3388.44046913974	313.237627213889	11.7264057099046	1.18228327934465	9.91843994986095	3.46123588148204e-23	8.75878556951379e-23	0	0	0	15.7273584878623	14.6897802259641	16.9300358143699
ADAMTS6	ADAM metallopeptidase with thrombospondin type 1 motif; 6	8.47811578925953	2034.70867642431	3.08374367003181	0.0595853591831696	51.7533788887999	0	0	10.6709680826306	11.1343589921889	10.9580326520519	95.5027832158875	89.5469578071994	90.0308325088403
ADAMTS7	ADAM metallopeptidase with thrombospondin type 1 motif; 7	7.14869333161155	1010.85742086166	2.83767956408976	0.0901748585531723	31.4686333820695	2.33434605908753e-217	3.07668517604965e-216	6.23122223803248	6.34685819702168	6.35894400151194	50.0523776913867	44.239305077201	39.7298753781843
ADAMTS7P1	ADAMTS7 pseudogene 1	6.41060109381656	31.5420811817366	2.68045963834331	0.453600001011095	5.9093025404948	3.43559220491962e-09	5.73752652336531e-09	0.077890277975406	0.465071505816244	0.117323690064796	1.35212584284789	1.23831205210607	1.52180097207819
ADAMTSL1	ADAMTS-like 1	183.717790760831	432.225357444146	7.5213475298856	0.395457297451513	19.0193671436997	1.17897973774695e-80	6.58903443355551e-80	0.12981712995901	0.136785737004778	0.0938589520518367	22.6777597502207	19.9586766045331	22.3378642687192
ADAMTSL4	ADAMTS-like 4	6.51240167594966	600.460531410666	2.70318968578797	0.0995338358742794	27.1585000421601	2.00950848086007e-162	2.04050019616347e-161	4.28396528864733	4.15828640494524	3.77782282008643	27.5406684832701	26.5144462921534	24.593390709478
ADAMTSL5	ADAMTS-like 5	1.87746128878463	663.720871927261	0.908783161239304	0.0805080255963829	11.2881064279899	1.50238476011242e-29	4.31445645410495e-29	11.9691393822207	11.8456448246137	11.4038626742982	22.7963672802951	22.1924944240185	20.4356130536215
ADAP1	ArfGAP with dual PH domains 1	-1.2315637657425	204.182237369346	-0.300491327097029	0.136813408900403	-2.19635874518542	0.0280662760515188	0.0334507880961191	6.10140510807347	5.63557236459684	5.46728395701949	4.83918722703454	4.71044192369758	4.26647772529065
ADAR	adenosine deaminase; RNA-specific	-1.06136413769959	9872.90642225094	-0.0859197076429794	0.025887532141913	-3.31896092574509	0.000903530714414158	0.00119151356970347	257.245624726774	258.032614285813	260.24740930173	241.745867797593	240.815273191921	241.368504178545
ADARB1	adenosine deaminase; RNA-specific; B1	2.52170849292945	1624.55219568901	1.33440151114906	0.0559348487018005	23.8563532774177	8.70010000406704e-126	6.94610974300347e-125	22.6920343168349	22.6790751953921	24.9664812457886	60.4186758198871	58.0549826781491	57.3936366612347
ADAT1	adenosine deaminase; tRNA-specific 1	-1.64524076231362	1156.82963569382	-0.718298721455676	0.0661351634865878	-10.8610712303047	1.76664523123056e-27	4.8864871646103e-27	38.1402727819571	35.4275058842374	36.229555492009	23.9587210750239	20.7842179726038	21.3323886264533
ADAT2	adenosine deaminase; tRNA-specific 2	-1.74142584373574	903.357870181472	-0.80026903901561	0.078105011899648	-10.246065131439	1.23259682908149e-24	3.23083324459662e-24	26.8981093275069	30.7220765312731	29.9644704425489	17.9809015592754	16.7779142746136	15.0006095819136
ADAT3	adenosine deaminase; tRNA-specific 3	-1.41718013849704	124.048295396983	-0.503023151621207	0.180303191249719	-2.78987381274091	0.00527285879790127	0.00662969576272571	3.50506250889327	3.96678637313855	3.63703439200867	2.65680867366602	2.93795604519282	2.14682637132459
ADCK1	aarF domain containing kinase 1	-2.18328344130275	226.89656227008	-1.12649943807816	0.138732626452442	-8.11993160429586	4.66446475568962e-16	9.84007568577741e-16	7.60728381559798	8.78164431570673	7.34446299805622	3.55822590223128	3.27788484381017	3.94037751698818
ADCK2	aarF domain containing kinase 2	-1.28290687852465	950.731748542271	-0.359416454319723	0.0657381732980696	-5.46739339242147	4.56701714432281e-08	7.28529928133539e-08	27.1577435874249	26.2628615049173	28.0872914015121	20.7563177630158	21.7068818545651	20.4899630883385
ADCK3	aarF domain containing kinase 3	-2.33377368920442	884.607829279107	-1.22266466674683	0.0708098918834215	-17.2668624993776	8.35636882583429e-67	4.07337667679867e-66	33.1293315655393	30.9682908578817	30.3868357267821	13.5449799344937	13.2086618891314	13.3429335230427
ADCK4	aarF domain containing kinase 4	-1.82400960749587	928.598056485907	-0.867113328543307	0.0736676853364109	-11.7706064006701	5.53253838889751e-32	1.66160531200819e-31	30.7926232262772	32.582362554538	28.157685615551	17.3878639089035	16.0980566773788	16.1691353283308
ADCK5	aarF domain containing kinase 5	-1.53926647308427	375.320555175118	-0.622243008221552	0.106705713585294	-5.83139353380708	5.49663783534802e-09	9.11722316207098e-09	11.4498708623847	11.3532161713965	11.9200869105833	8.39741312926582	6.91997911471037	7.01115447850311
ADCY1	adenylate cyclase 1 (brain)	2.57538856998473	145.542822763068	1.36479011994542	0.18568062879477	7.35020195054329	1.97907610626423e-13	3.84275496582601e-13	2.75212315513101	1.53200025445351	1.92410851706265	5.26617433530229	5.36601889245962	5.21760333283952
ADCY10P1	adenylate cyclase 10 (soluble) pseudogene 1	-4.15080172992918	79.9948605082248	-2.05339002081661	0.236279456803869	-8.69051439593028	3.60802090049734e-18	8.08831675439538e-18	3.21946482298345	3.28285768811466	3.3319927978402	0.782809698490881	0.776980111125374	0.788075503397636
ADCY2	adenylate cyclase 2 (brain)	-685.794602213938	122.14968741435	-9.4216327388575	1.18782354331029	-7.93184542596355	2.15913077434574e-15	4.45641377544965e-15	6.46489307195869	6.04592957561117	6.10083188336939	0.0237215060148752	0	0
ADCY3	adenylate cyclase 3	-1.06435013626719	2927.15214283339	-0.0899728282450937	0.0414330387815163	-2.17152376197981	0.0298916029434508	0.0355645699184435	76.0209113039962	75.2321553526277	79.0057728896336	72.3980363573991	72.6476403902225	69.2691192469163
ADCY5	adenylate cyclase 5	-2.8643434993145	39.2101088220302	-1.51820451461393	0.335262423429963	-4.52840643183828	5.94301872195678e-06	8.7130032487946e-06	1.40202500355731	1.58671454925542	1.45481375680347	0.59303765037188	0.631296340289367	0.298925190943931
ADCY6	adenylate cyclase 6	1.49571798970901	2383.18327724027	0.580838187791646	0.0507806867908488	11.4381711729098	2.69506644885832e-30	7.86324628208986e-30	46.3706788213583	50.2003654807534	49.1586261371495	75.647882681437	72.4533953624412	67.7201432574796
ADCY7	adenylate cyclase 7	3.47650902256053	679.656204510732	1.79763933375161	0.399535409522703	4.49932419231408	6.81698300145569e-06	9.97403124281985e-06	12.3066639201141	5.11578656397869	5.748860813175	26.5206437246305	27.1700232609154	26.0880166641976
ADD1	adducin 1 (alpha)	1.28675027589058	7305.94892092696	0.363732091870987	0.0297885697931001	12.2104583871374	2.73344784339272e-34	8.51817256405439e-34	163.1022420805	158.917669252151	165.356008777323	204.052394739956	210.148839430941	207.23668237622
ADD2	adducin 2 (beta)	-1.83949137905728	132.538230791925	-0.879306915005938	0.178717646179187	-4.92009006275923	8.65043983441689e-07	1.31572459886558e-06	4.80323380848337	3.72057204652995	4.57562391252704	2.15865704735364	2.67086913199347	2.22835142340021
ADD3	adducin 3 (gamma)	-2.12633440497732	4274.35517970766	-1.08836850489528	0.0350590509503474	-31.0438667160924	1.38043228529546e-211	1.77559795911465e-210	146.070234629878	148.138953176174	149.306127976459	69.4802911175695	68.2285660081969	68.9430190386139
ADGRA3	adhesion G protein-coupled receptor A3	-1.21158225492563	2444.26207575802	-0.276892353402521	0.0426685542141152	-6.48937744675029	8.6191785024947e-11	1.52809461241204e-10	68.2318835064556	66.8061539531334	69.2444418762425	56.3622982913435	55.2627104037922	55.4370354114199
ADGRB1	adhesion G protein-coupled receptor B1	-15.5462195674823	422.411695224846	-3.95849189232825	0.146178814648313	-27.0797919784194	1.70351711273218e-161	1.72009896698076e-160	19.4466060678597	19.6424318338861	21.4937000198706	1.49445487893714	1.38399582294207	0.951125607548871
ADGRB2	adhesion G protein-coupled receptor B2	4.08555131241294	2052.71954156779	2.03053077164316	0.0553591953023194	36.6791959412402	1.56763309028312e-294	2.86485443964415e-293	20.718813941458	21.5027178571511	19.4288030747302	87.247699122711	80.7573703000936	81.1717768499565
ADGRE5	adhesion G protein-coupled receptor E5	-2.10055821532342	2112.45485056544	-1.07077276954001	0.049907311983789	-21.4552282416617	4.08103090437494e-102	2.74204960904857e-101	69.1925302681523	74.6850124046086	74.4770784531324	35.2027149260748	34.1628442610438	33.5883214551544
ADGRF4	adhesion G protein-coupled receptor F4	68.9432444218476	23.3835608557506	6.10733728743027	1.07774215376578	5.66678891244108	1.4549840459336e-08	2.3753866574181e-08	0	0.0273571474009555	0.0234647380129592	1.02002475863963	1.2140314236334	1.2500507984928
ADGRG1	adhesion G protein-coupled receptor G1	-4.74430718951522	17791.8255180176	-2.24619742608167	0.0270821841607155	-82.940039575535	0	0	726.820147214505	759.653269029733	755.329916637156	156.965205300429	156.53721176329	154.598673752729
ADGRG2	adhesion G protein-coupled receptor G2	14.70665108225	31.3874709763436	3.87839685629411	0.51428846292439	7.54128691559682	4.65355980710649e-14	9.20687141309941e-14	0.12981712995901	0.0547142948019111	0.117323690064796	1.63678391502639	1.2868733090514	1.52180097207819
ADGRG6	adhesion G protein-coupled receptor G6	-2.1251575020192	13663.2820380413	-1.08756976782048	0.0255843302445161	-42.5092139378399	0	0	469.938010451616	475.959650481824	471.617769322467	224.429168406734	217.384466715796	218.94911485775
ADGRL1	adhesion G protein-coupled receptor L1	1.1269400018764	1737.85101552107	0.172410708678252	0.0498095843753565	3.46139625215489	0.000537381202365828	0.000717653010735655	40.8664325110963	41.6375783442543	42.1661342092877	47.3481260056909	46.6430872959951	45.1648788498921
ADGRL2	adhesion G protein-coupled receptor L2	-1.17794593801177	3680.32146673978	-0.236273328003616	0.0385613714634786	-6.12720240584259	8.94376679512096e-10	1.52579476359263e-09	101.646812757905	103.109088554201	98.903870724623	84.7806624971639	82.9669074911064	87.6666059986474
ADGRL3	adhesion G protein-coupled receptor L3	1.52729890586345	83.9175910811384	0.610982437908426	0.211372179106153	2.8905527704362	0.00384564960704835	0.00488076944670628	1.76551296744254	1.61407169665638	1.68946113693306	2.7754162037404	2.54946598963013	2.33705149283437
ADGRV1	adhesion G protein-coupled receptor V1	-3.17409870514778	66.3462160355018	-1.66634699244942	0.257995133046126	-6.45883111349819	1.05514785272395e-10	1.86560116710458e-10	2.44056204322939	2.79042903489746	2.46379749136071	0.616759156386755	0.971225138906718	0.815250520756175
ADH5	alcohol dehydrogenase 5 (class III); chi polypeptide	1.62460842824278	4963.99107434221	0.700092034013909	0.0350293339403878	19.9858791264861	7.30884792807838e-89	4.38196583263876e-88	97.025322931364	95.1208015131224	96.3462142812104	149.991082532056	154.789006513258	159.707577016135
ADI1	acireductone dioxygenase 1	1.56317937512029	2524.51856402548	0.644483337357536	0.0463352935541721	13.9091238648148	5.57582674575799e-44	2.03076145105038e-43	50.0055584602106	50.0909368911496	50.1206803956808	73.8687697303214	77.3338016854474	81.5522270929761
ADIPOR1	adiponectin receptor 1	-1.48451771474741	4232.49403291655	-0.569994309104801	0.0350297449586933	-16.2717230678366	1.56685848984921e-59	7.01413615806762e-59	128.363178103469	128.469164194887	128.938735381211	84.1876248467921	85.4920928522639	87.8568311201572
ADIRF	adipogenesis regulatory factor	4.30760725508427	67.8559113175581	2.10688671855162	0.26488666727928	7.95391757611661	1.80704373155334e-15	3.73880952292546e-15	0.726975927770456	0.766000127226755	0.469294760259184	2.82285921577015	2.74371101741148	2.74467675321246
ADK	adenosine kinase	5.60164697622894	1996.86054621182	2.48585106558092	0.0594093662746362	41.8427467158863	0	0	15.3963116131386	14.171002353695	16.4957108231103	82.0052462934236	84.3266226855758	89.8677824046891
ADM	adrenomedullin	5.30000353654378	1931.15631988708	2.40599332234612	0.0535122979169009	44.9615026079122	0	0	15.6819092990484	15.7577169029504	15.3459386604753	81.4833731610963	82.3113305223443	81.7424522144858
ADM2	adrenomedullin 2	1.62948311391303	732.554363373743	0.704414401723508	0.0761525131441115	9.2500479976343	2.2439188525205e-20	5.33911979117047e-20	13.9942866095813	15.0737882179265	13.4687596194386	23.5317339667562	22.6781069934719	22.3650392860777
ADM5	adrenomedullin 5 (putative)	2.02412476024494	310.771925301779	1.01729821564464	0.114527929836089	8.88253386838116	6.53543399589771e-19	1.49959297878499e-18	5.01094121641778	4.95164367957295	5.70193133714908	10.4137411405302	10.8777215557552	10.1634564920937
ADNP	activity-dependent neuroprotector homeobox	1.43480478459392	10382.375053734	0.520854461321377	0.0274660997957989	18.9635392426938	3.4137997256393e-80	1.89905780262319e-79	217.729290367251	216.969536036978	215.805195505186	305.343225423473	303.386452765986	316.072626897169
ADNP-AS1	ADNP antisense RNA 1	1.52686813456364	77.8541057495468	0.610575471548113	0.218217309392952	2.79801576349119	0.00514176031909806	0.00647050462917393	1.60973241149172	1.64142884405733	1.45481375680347	2.4907581315619	2.33094033337612	2.28270145811729
ADNP2	ADNP homeobox 2	1.16531316897578	1564.81845850916	0.2207177202126	0.0556101031768876	3.96902195111074	7.21682342564552e-05	0.000100813192185994	37.9844922260063	36.8227204016861	35.4317543995684	41.6549645621208	40.8885783479728	44.757253589514
ADO	2-aminoethanethiol (cysteamine) dioxygenase	-2.4610787874803	2089.72792565298	-1.29929084409744	0.0510380283691393	-25.457308709109	5.85943735453013e-143	5.22493674798824e-142	73.9438372246521	76.4632269856707	76.2134690660914	29.2486169163411	29.4766829658189	32.610020830247
ADORA1	adenosine A1 receptor	70.0488737559852	35.5035392674535	6.13028995011566	0.879644161781181	6.96905659863929	3.19073326918226e-12	5.96025171762392e-12	0.025963425991802	0	0.0469294760259184	1.75539144510076	1.77248587850476	1.76637612830505
ADORA2A	adenosine A2a receptor	-2.67692865135435	52.8238870918042	-1.42057868708889	0.298535084850476	-4.75849827768283	1.95038556553157e-06	2.92578125982102e-06	1.94725694938515	1.91500031806689	2.01796746911449	1.04374626465451	0.679857597234703	0.434800277736627
ADORA2B	adenosine A2b receptor	2.5750025897953	1724.59895270344	1.36457388327953	0.051081669640708	26.7135724591131	3.27403534617969e-157	3.21355491567699e-156	24.8210352481627	24.1563611550437	24.6145101755942	62.2689532890474	62.9353890011553	62.5568899593572
ADPGK	ADP-dependent glucokinase	-1.21477322084335	3716.38502302445	-0.280687010372757	0.0424647078292105	-6.60988912255457	3.84607978245435e-11	6.92861374103065e-11	106.995278512216	103.519445765216	100.54640238553	89.0505335798415	83.2825556612511	81.198951867315
ADPRH	ADP-ribosylarginine hydrolase	-5.43628799516406	901.068100694276	-2.44262188697161	0.0800645581781186	-30.5081542014825	2.03148223996173e-204	2.52299245633146e-203	38.8412852837358	38.4915063931444	38.7168177213827	6.47597114206093	6.70145345845635	8.0438051381276
ADPRHL1	ADP-ribosylhydrolase like 1	1.73221766953181	97.6921103066986	0.792620229731385	0.206030049980411	3.84710982600231	0.000119519401767782	0.00016485079912853	1.94725694938515	1.4772859596516	2.01796746911449	2.70425168569577	3.30216547228284	3.36970215245886
ADPRHL2	ADP-ribosylhydrolase like 2	1.12164703506004	1011.72591909986	0.165618753591961	0.0636422524917382	2.60233959527848	0.00925901172028772	0.0114205038490016	25.1845232120479	23.6092182070246	23.9574975112313	26.3071501704966	27.6070745734235	26.9304422023123
ADPRM	ADP-ribose/CDP-alcohol diphosphatase; manganese-dependent	-1.34108050728104	216.155736060715	-0.423395847211647	0.13272418742054	-3.19004286588779	0.0014225169238337	0.00185353980885217	5.97158797811446	6.21007246001691	6.71091507170633	4.72057969696016	4.83184506606092	4.40235281208335
ADRB1	adrenoceptor beta 1	-1.86779171097927	73.3612493249174	-0.901333580159016	0.238775043179222	-3.77482323176667	0.00016012116596648	0.000219341353987333	2.05111065335236	2.87250047710033	2.36993853930888	1.18607530074376	1.50539896530541	1.16852574641718
ADRB2	adrenoceptor beta 2; surface	34.3562983517105	241.917212157347	5.1025026995444	0.251381490703761	20.2978456578468	1.3434696583073e-91	8.28549572418007e-91	0.337524537893426	0.328285768811466	0.375435808207347	12.4537906578095	12.0189110939706	11.0602320649254
ADRBK1	adrenergic; beta; receptor kinase 1	1.42661694551097	3542.07949443802	0.512598015264072	0.0386282388017629	13.2700333011475	3.45427211993441e-40	1.18985068555505e-39	76.1247650079634	71.2927261268901	75.2279500695471	104.540677007555	103.799686720655	106.471718010756
ADRBK2	adrenergic; beta; receptor kinase 2	-1.59465879816069	844.553872799218	-0.673247770159411	0.068444648880094	-9.83638284621567	7.84818978243455e-23	1.97010878260661e-22	26.6904019195724	25.7157185568982	26.7732660727864	16.2255101141746	16.4622661044689	16.5224105539918
ADRM1	adhesion regulating molecule 1	2.16841506808686	9465.01944430982	1.11664093720632	0.0278628657296964	40.0763133282517	0	0	152.716871683779	148.357810355382	154.632623505401	329.420554028572	325.967437245567	323.763156809636
ADSL	adenylosuccinate lyase	-1.70335010438075	5915.07942523554	-0.768374995170407	0.0331532708300738	-23.1764461222753	7.86968215989594e-119	5.99434479997568e-118	190.3378759459	184.38717348244	193.842200725056	107.553308271444	112.516432342343	110.711020718689
ADSS	adenylosuccinate synthase	-1.40258965322764	3022.6736063623	-0.488092990536786	0.0441885888436667	-11.0456795138581	2.300207209121e-28	6.44639217654338e-28	90.5344664334135	89.3484434115208	89.3067928773226	59.683309133426	66.6017639005282	63.8884658099256
ADSSL1	adenylosuccinate synthase like 1	-1.69046846378909	1439.15416747221	-0.75742310256109	0.0549706648368581	-13.7786782242669	3.424854065079e-43	1.23581007918854e-42	45.6956297455715	44.6195074109585	47.6099534282942	26.8290233028238	26.6115688060441	27.4467675321246
ADTRP	androgen-dependent TFPI-regulating protein	36.8459546778053	227.309332128697	5.20343432922442	0.265892109703329	19.5697207225524	2.8021280544895e-85	1.63380042125694e-84	0.25963425991802	0.2462143266086	0.398900546220306	10.9593357788723	10.9262828127006	11.5765573947377
AEBP1	AE binding protein 1	-38.6899311914547	5777.86268001295	-5.27388625789348	0.0572618258538222	-92.1012590719101	0	0	281.183903491216	286.374618993203	291.690158239096	7.40110987664106	7.01710162860104	7.60900486039097
AEBP2	AE binding protein 2	1.35925402333165	1484.78075878269	0.442815098455695	0.0576975652873551	7.67476229283355	1.65725683933405e-14	3.32257874949356e-14	30.8705135042526	33.4577912713686	31.6773963174949	40.7298258275407	43.947937535529	44.6213785027213
AEN	apoptosis enhancing nuclease	1.27212096736897	3594.09147130679	0.347235864588824	0.0390711602438268	8.8872678062763	6.26299243409298e-19	1.4382240469372e-18	79.9933154807419	80.2385133270026	81.047205096761	97.2581746609883	102.779900324803	104.161841535281
AFAP1	actin filament associated protein 1	3.73105852421827	7396.47980379676	1.89958498999583	0.0304409826220123	62.4022231339606	0	0	79.1624858490043	78.7885845147519	80.5309808604759	296.376496149851	290.663403446308	294.65871321864
AFAP1-AS1	AFAP1 antisense RNA 1	3.06410583501681	42.24899631736	1.61546612918746	0.316116149036247	5.11035622227014	3.21551942569186e-07	4.96515041754668e-07	0.441378241860634	0.656571537622933	0.492759498272143	1.66050542104126	1.62680210766875	1.52180097207819
AFAP1L1	actin filament associated protein 1-like 1	-1.9029508622463	2257.54537345588	-0.928238309006132	0.0465167180941104	-19.9549397945093	1.35786454691724e-88	8.13083426162778e-88	74.8525571343651	77.3112985551003	73.58541840864	38.6423332982317	38.5819186430694	40.3277257600721
AFAP1L2	actin filament associated protein 1-like 2	-46.4431604412543	2203.08375540022	-5.53739424533768	0.0961914159751544	-57.5664074512423	0	0	107.073168790191	113.258590239956	108.665201738014	2.18237855336852	2.5009047326848	2.33705149283437
AFF1	AF4/FMR2 family; member 1	1.68733084965485	3221.91377718758	0.754742883143919	0.0456134106636164	16.5465127944476	1.69649000157415e-61	7.78291101899387e-61	64.778747849546	60.0489385450974	58.1221560580999	104.920221103793	98.1423002865238	102.667215580561
AFF3	AF4/FMR2 family; member 3	4.99689769520312	677.20364716615	2.32103268112483	0.0882136374448881	26.3114950063691	1.4166753720421e-152	1.34654200326138e-151	6.28314909001608	5.6629295119978	5.30303079092878	27.8490480614635	28.9667897678929	28.4522431743905
AFG3L2	AFG3-like AAA ATPase 2	-1.56279884453193	5616.57199923729	-0.644132093966274	0.0316993668725975	-20.320030256601	8.55236536281217e-92	5.29028554982363e-91	174.889637480778	171.939671415006	175.657028765012	110.898040619542	108.413006130462	111.98824653454
AFTPH	aftiphilin	-2.4554616581708	2748.84273153908	-1.29599429514625	0.0426181651088771	-30.409434376993	4.12184786960999e-203	5.07106863753468e-202	97.7782622851263	99.1423021810629	101.039161883802	39.2828139606333	39.9416338375388	41.0614512287527
AGAP1	ArfGAP with GTPase domain; ankyrin repeat and PH domain 1	1.72564891061138	2612.17973160035	0.787138972951104	0.0449288551277628	17.5196757342857	1.01401694887736e-68	5.04872596196915e-68	47.6169232689648	47.6014364776626	50.9184814881214	81.0326645468137	83.2582750327784	85.7643547835496
AGAP11	ankyrin repeat and GTPase domain Arf GTPase activating protein 11	-1.50354079561325	112.064623706292	-0.588364013126716	0.188153533971755	-3.12704205287496	0.00176574668530479	0.00228692189485402	2.88194028509002	3.74792919393091	3.63703439200867	2.32470758945777	2.18525656254012	2.25552644075875
AGAP2	ArfGAP with GTPase domain; ankyrin repeat and PH domain 2	-1.31499211079465	190.942292428718	-0.395054144193185	0.14588728112567	-2.70794096061656	0.00677020649616046	0.0084336593924957	5.34846575431121	5.11578656397869	6.07736714535643	4.57825066087091	3.73921678479086	4.15777765585649
AGAP3	ArfGAP with GTPase domain; ankyrin repeat and PH domain 3	-2.14100648816838	5200.60064745467	-1.09828916771509	0.0392262894339238	-27.9988034444386	1.68020217839866e-172	1.78400848382403e-171	181.120859718811	178.341243906829	181.476283792226	86.9867625565473	85.3706897099005	77.7748996801391
AGAP4	ArfGAP with GTPase domain; ankyrin repeat and PH domain 4	1.4426702786329	663.276748962809	0.528741610476326	0.0967783094698574	5.46343094204397	4.67019000246281e-08	7.4457617918522e-08	12.4884079020568	13.5691451108739	15.3694033984883	22.5591522201463	18.7446451808997	17.9083364392773
AGAP5	ArfGAP with GTPase domain; ankyrin repeat and PH domain 5	1.93143981677126	271.470280286921	0.949676724218368	0.128403717858453	7.39602201600779	1.4032475086269e-13	2.73757621795308e-13	4.82919723447517	4.924286532172	4.38790600842337	10.0341970442922	7.96404613903509	9.02210576303501
AGAP6	ArfGAP with GTPase domain; ankyrin repeat and PH domain 6	1.48020368378599	758.569236276292	0.565795711914453	0.0778009224872632	7.27235222701992	3.53280961440068e-13	6.8073742924019e-13	15.1886042052042	16.8246456515877	14.6889259961124	22.7963672802951	23.8678577886326	21.7128388694728
AGAP7P	ArfGAP with GTPase domain; ankyrin repeat and PH domain 7; pseudogene	2.93609864530256	33.1778090034768	1.55390043980853	0.385175701687776	4.03426392942131	5.47737254718792e-05	7.70744947378771e-05	0.545231945827842	0.2462143266086	0.492759498272143	1.47073337292226	1.45683770836008	0.815250520756175
AGAP9	ArfGAP with GTPase domain; ankyrin repeat and PH domain 9	2.30588732496045	55.728469982989	1.20532201876059	0.279704408117016	4.30927072932056	1.63793761868318e-05	2.35796950117739e-05	1.14239074363929	0.656571537622933	0.774336354427653	1.87399897517514	2.23381781948545	1.76637612830505
AGBL5	ATP/GTP binding protein-like 5	1.29185693183293	1964.10942726305	0.369446305973068	0.0488465044920817	7.56341338678508	3.92627288188936e-14	7.78612689918342e-14	44.9426903918092	41.5555069020515	44.2075664164151	55.4134380507485	54.8256590912842	57.1490615050079
AGER	advanced glycosylation end product-specific receptor	1.65226545675638	372.178683047592	0.724445492071936	0.11100293880028	6.52636317472083	6.73858160637008e-11	1.20237109494184e-10	6.28314909001608	7.57792983006468	7.55564564017286	12.0030820435268	12.431681778006	10.5982567698303
AGFG1	ArfGAP with FG repeats 1	1.08314154965935	3359.44773168647	0.115221792943728	0.042219972936429	2.72908258650991	0.00635107961696138	0.00793485980391354	81.421303910291	82.2355850872723	82.3143009494608	87.0342055685771	84.0595357723764	92.9929094009211
AGFG2	ArfGAP with FG repeats 2	-2.56884768803247	1028.76501135183	-1.3611213525842	0.067307141565016	-20.2225398514274	6.20071596240414e-91	3.785271950123e-90	38.3479801898915	37.3425062023043	37.2620039645792	14.9208272833565	13.451468173858	15.2180097207819
AGGF1	angiogenic factor with G patch and FHA domains 1	-1.07320514990344	1689.89320360022	-0.101925882672608	0.0507862944214647	-2.00695647976887	0.0447542971370203	0.0525841110184726	44.4753487239568	43.3063643357126	45.6389154352056	41.1093699237787	39.9901950944841	42.1484519230943
AGK	acylglycerol kinase	-1.78770850895607	2370.19061418819	-0.838111520097176	0.044947764397181	-18.6463449592554	1.35210782712984e-77	7.33209581022385e-77	75.5016427841602	77.5848700291099	78.771125509504	43.1968624530877	41.5927165736802	43.7517779472481
AGL	amylo-alpha-1; 6-glucosidase; 4-alpha-glucanotransferase	1.25839208944072	708.15506812129	0.331581506762199	0.0749049668065279	4.42669586408925	9.56874974397683e-06	1.39210778486936e-05	16.4348486528107	16.1407169665638	15.2755444464364	20.0921155945993	19.4245027781344	20.109512845319
AGMO	alkylglycerol monooxygenase	-368.332410970666	65.6793394806685	-8.52486454082539	1.19659779958187	-7.12425222894798	1.04647254270638e-12	1.98488392439928e-12	3.68680649083588	3.11871480370893	3.19120436976245	0.0237215060148752	0	0
AGO1	argonaute RISC catalytic component 1	-1.5935524972669	1263.97035994561	-0.672246547386281	0.0578770612158662	-11.6150774290177	3.45475275418628e-31	1.023506882322e-30	39.464407507539	39.4490065521779	39.5380835518362	24.1722146291578	23.8678577886326	25.653216386461
AGO4	argonaute RISC catalytic component 4	-1.66435855936517	814.382652784232	-0.734966272477129	0.0732392203751922	-10.0351460421345	1.06801240674459e-23	2.73771926984004e-23	26.4567310856462	26.3449329471202	24.8491575557238	16.2492316201895	15.3939184516715	14.5114592694599
AGPAT1	1-acylglycerol-3-phosphate O-acyltransferase 1	-1.45793870987455	5047.99085518379	-0.543930071641109	0.0327200162163651	-16.6237714567225	4.6887947537594e-62	2.16691447289926e-61	150.27630964055	152.625525349931	153.905216626999	104.730449055674	102.367129640768	103.319415997166
AGPAT2	1-acylglycerol-3-phosphate O-acyltransferase 2	-1.34207786746394	1634.07145331783	-0.424468379246776	0.0545755134485475	-7.7776341883976	7.38933729811459e-15	1.49876008582802e-14	45.7994834495387	48.1485794256817	48.9239787570199	34.7045632997624	36.9793971638733	33.7513715593057
AGPAT3	1-acylglycerol-3-phosphate O-acyltransferase 3	-2.10469072928831	1373.24109200904	-1.07360825414568	0.0561781751180675	-19.110771253949	2.05410562389828e-81	1.15695894496052e-80	47.331325583055	46.3156505498177	48.3842897827218	22.7726457742802	22.0953719101278	21.9845890430582
AGPAT5	1-acylglycerol-3-phosphate O-acyltransferase 5	1.37486031848264	3731.20923806144	0.459285052769048	0.03811377331472	12.0503695337787	1.93082359920584e-33	5.93235573768359e-33	81.4991941882664	76.7367984596803	81.3991761669554	108.098902909786	107.514622876974	110.955595874915
AGPS	alkylglycerone phosphate synthase	-1.26019504628524	5986.7282043307	-0.333647043670534	0.0323021458414618	-10.328943634521	5.2131514661268e-25	1.37620708513516e-24	170.112367098287	168.137027926273	170.940616424408	129.092435732951	135.558748762905	135.766386723262
AGRN	agrin	3.41752766503987	22744.1577815195	1.77295301655973	0.0348747543632135	50.8377205497931	0	0	250.261463134979	270.781044974658	264.471062144063	928.981618554542	884.907504686383	845.523490093588
AGTPBP1	ATP/GTP binding protein 1	-1.28422019521313	753.277794384599	-0.360892591327718	0.0729360857184647	-4.94806634840227	7.49543615464613e-07	1.14233901187869e-06	21.6275338511711	21.0923606461367	21.869135828078	16.6762187284573	15.8552503926522	17.337661074748
AGTR1	angiotensin II receptor; type 1	10.6710056162709	61.8999340049638	3.41562423442783	0.349067658597739	9.7849919644488	1.30605659465124e-22	3.26265246678383e-22	0.415414815868832	0.0547142948019111	0.328506332181429	2.75169469772552	3.20504295839217	2.60880166641976
AGTRAP	angiotensin II receptor-associated protein	-1.15510363273096	1264.08960267891	-0.208022292091549	0.062550900246573	-3.32564825240778	0.000882131741398596	0.00116425240999784	34.9727348109573	35.2086487050298	33.2026042883372	31.359830951665	27.4613908025874	29.8109940423175
AHCTF1	AT hook containing transcription factor 1	1.16167547762886	8135.70778284733	0.216207097825847	0.0275104001935549	7.85910405899875	3.86890733269611e-15	7.91736798611202e-15	190.104205111974	191.417960364486	192.668963824408	220.728613468414	220.953719101278	219.13933997926
AHCTF1P1	AT hook containing transcription factor 1 pseudogene 1	1.45491792481142	73.7866092193793	0.54093776976081	0.264756373216783	2.04315296809829	0.0410372978612038	0.0483270824780053	1.37606157756551	1.9697146128688	1.24363111468684	2.53820114359165	1.45683770836008	2.60880166641976
AHCY	adenosylhomocysteinase	1.30694335795987	12302.760890087	0.386196617062073	0.0278976844296248	13.8433215859295	1.39603581531558e-43	5.06273652440527e-43	269.759996054823	266.020901326892	277.705174383372	343.368799565318	350.005259433508	360.259205122154
AHCYL1	adenosylhomocysteinase-like 1	-1.13714339034987	4986.51591909057	-0.185414185191791	0.0334261504809524	-5.54697991015888	2.90646122632525e-08	4.67987319066262e-08	136.827254976796	132.873664926441	135.03956726458	117.160518207469	115.284423988227	120.276626828894
AHCYL2	adenosylhomocysteinase-like 2	-2.9996845005561	1276.88214040398	-1.58481076958146	0.0601828067089105	-26.3332811519876	7.97737379154919e-153	7.59747375827925e-152	48.7852774385959	49.5437939431305	47.7742065943849	15.7510799938771	16.5108273614142	15.978910206821
AHDC1	AT hook; DNA binding motif; containing 1	2.86316912574696	1976.14663741838	1.51761289201729	0.0502467588834922	30.2031996837089	2.15017791062026e-200	2.61411596064364e-199	25.6259014539086	26.7826473055355	25.6704233861773	75.7902117175262	73.0361304457852	72.5029463125825
AHI1	Abelson helper integration site 1	-1.49170257774775	956.877863375967	-0.576959913352923	0.0657188984543023	-8.77920852179396	1.6462905607971e-18	3.72885070627291e-18	29.7800496125969	29.518362045631	28.1107561395251	19.760014510391	18.8903289517357	19.3757873766384
AHNAK	AHNAK nucleoprotein	2.35207824390486	44407.8944352302	1.23393605346337	0.0288749014667875	42.7338619625305	0	0	649.137576647033	695.528115521893	676.371073223548	1594.79684938006	1517.2236313716	1597.78232061267
AHNAK2	AHNAK nucleoprotein 2	3.33175099397737	5465.26789817712	1.73628058162244	0.0394963299313402	43.9605549336042	0	0	61.0919413587101	66.2863681525153	65.1146479859617	219.400209131581	203.957279170411	211.992310413964
AHR	aryl hydrocarbon receptor	-1.36237515801953	3447.30087622544	-0.446124033810258	0.0374321241117038	-11.9182131497253	9.51268673560209e-33	2.88340193484647e-32	102.218008129724	99.8262308660867	101.226879787906	72.3031503333396	73.6431461576019	74.6497726839071
AHRR	aryl-hydrocarbon receptor repressor	3.00591614060308	811.742041845478	1.58780476134221	0.0763033027137325	20.8091223429632	3.57835639293474e-96	2.29725382144817e-95	10.0218824328356	10.7513589285755	10.1602315596113	32.2612481802303	29.4281217088736	30.3544943894883
AHSA1	AHA1; activator of heat shock 90kDa protein ATPase homolog 1 (yeast)	1.09918120564483	4126.26102732298	0.136429241551397	0.0420794818655638	3.24217969192831	0.00118619205095914	0.00155177855042459	98.7129456208311	98.2942306116332	102.775552496761	103.188551164707	107.927393561009	115.575348825867
AHSA2	AHA1; activator of heat shock 90kDa protein ATPase homolog 2 (yeast)	-1.43436537987026	3338.43203521339	-0.520412572563036	0.0521193617852873	-9.98501429673959	1.77275524795225e-23	4.52093348429847e-23	97.4667011732246	101.440302562743	101.273809263932	75.7664902115114	68.3985304075056	63.0188652544523
AIDA	axin interactor; dorsalization associated	1.13631460903492	4473.03446076891	0.184362326088746	0.0378741707862144	4.86775874591163	1.12871000356081e-06	1.70900656739927e-06	108.942535461601	103.327945733409	107.093064291146	115.452569774398	119.654937113308	124.597454588902
AIF1L	allograft inflammatory factor 1-like	-1.93807709570479	1423.764943595	-0.954625961557272	0.055787204236557	-17.1119161574996	1.20954095593159e-65	5.83680423145168e-65	48.2400454927681	48.7504366685028	46.3193928375814	24.8126952915595	24.426312243504	23.9683653102316
AIFM1	apoptosis-inducing factor; mitochondrion-associated; 1	-2.5857219356521	2992.14885076449	-1.37056713840217	0.0417569729510518	-32.8224735066109	2.81473328587881e-236	4.07486337842234e-235	111.305207226855	106.255160505311	111.598293989634	41.5126355260316	42.1511710285516	42.5017271487553
AIFM2	apoptosis-inducing factor; mitochondrion-associated; 2	-1.44910474576976	1715.39418254585	-0.53516188112043	0.0513924150555414	-10.4132464010898	2.15736691177689e-25	5.74355123724355e-25	53.6923649510465	51.048437050183	50.1206803956808	35.7008665523872	34.7941406013332	35.3546975834595
AIG1	androgen-induced 1	49.7098019689331	262.758104060395	5.63545845085332	0.280917072087739	20.0609326053818	1.62016754486249e-89	9.76230498511167e-89	0.233670833926218	0.273571474009555	0.28157685615551	12.3114616217202	12.6016461773147	14.0223089570062
AIM1	absent in melanoma 1	-2.94618661444329	272.857794979975	-1.55884881503267	0.127317855668069	-12.2437564381916	1.81436742822024e-34	5.67447197108572e-34	10.2555532667618	9.62971588513635	11.1926800321815	3.70055493832053	3.27788484381017	3.47840222189301
AIM1L	absent in melanoma 1-like	142.422235565575	71.8493588419215	7.15403059335354	0.856490412760348	8.35272699702161	6.67047043497517e-17	1.44546908929827e-16	0.025963425991802	0.0273571474009555	0.0234647380129592	3.89032698643953	3.49641050006418	3.3968771698174
AIMP1	aminoacyl tRNA synthetase complex-interacting multifunctional protein 1	1.18507102749292	1893.32990789881	0.244973529959765	0.0501977945067406	4.88016520181719	1.05997012862591e-06	1.60627527952254e-06	45.5138857636289	43.4431500727174	43.2220474198708	49.5067830530445	52.6404025287441	53.072808901227
AIMP2	aminoacyl tRNA synthetase complex-interacting multifunctional protein 2	-1.16727052008897	1598.34661486145	-0.223138950730784	0.0533609085695882	-4.18169324159441	2.89346181464769e-05	4.12016846784564e-05	45.1503977997437	43.2516500409107	42.9170058257023	35.534816010283	37.877780417362	38.0721993193134
AIP	aryl hydrocarbon receptor interacting protein	1.56682791300605	1772.23828459224	0.647846735211802	0.0503367446616684	12.8702549115207	6.61833653138688e-38	2.19631287562871e-37	34.9986982369491	34.4152914304021	35.8775844218146	53.0412874492609	54.2672046364129	56.2522859321761
AJUBA	ajuba LIM protein	15.3408259201416	6013.60105302946	3.93930425170581	0.0438703320286084	89.794265726937	0	0	17.5512759704581	18.4934316430459	20.0154215250542	281.123567782286	289.255126994893	283.027805789185
AK1	adenylate kinase 1	1.4967144453573	1078.32165366562	0.581798999242914	0.061339207177086	9.48494488302176	2.42511204873951e-21	5.90171993768354e-21	22.0689120930317	21.6668607415568	22.1507126842335	31.9054255900071	33.3858641499184	32.4197957087372
AK2	adenylate kinase 2	-1.1795029470406	9752.45530413605	-0.238179023219637	0.0272370976074901	-8.74465505289884	2.2369799605848e-18	5.0485230946427e-18	270.357154852634	267.11518722293	267.709195989851	228.082280333025	220.589509674188	227.672295429841
AK3	adenylate kinase 3	-1.57442019596382	1024.16842404247	-0.65482063216045	0.0648655434909773	-10.0950457965643	5.81039470721405e-24	1.49901737848129e-23	32.2206116558263	30.9135765630798	32.3813384578837	19.2855843900935	19.667309062861	21.2236885570191
AK4	adenylate kinase 4	-1.23251287429795	3457.23528433354	-0.301602716452118	0.037699530651492	-8.00017165307021	1.24245882954419e-15	2.58364780259557e-15	96.6877983934706	97.1725875681941	97.2848038017288	76.3595278618833	77.7708529979554	79.9760760861808
AK6	adenylate kinase 6	1.61234912703478	1006.53919473119	0.689164168993459	0.0656212805112266	10.5021444815536	8.44396945326435e-26	2.26687014609232e-25	19.9399111617039	19.9980747500985	18.8656493624192	30.1974771569361	32.5603227818477	31.1153948755274
AK9	adenylate kinase 9	-1.5511348782969	48.3573226361183	-0.633324140783834	0.287227204972259	-2.20495875676193	0.0274569887907421	0.0327516811195988	1.86936667140974	1.25842878044395	1.36095480475163	1.06746777066938	0.898383253488714	0.896775572831793
AKAP1	A kinase (PRKA) anchor protein 1	-1.61071715488857	3673.56635083048	-0.687703176188797	0.0382722525212979	-17.9687144310647	3.42561315091402e-72	1.76218037898784e-71	115.433391959552	114.571733315202	115.821946831967	73.5841116581429	70.0738937721197	68.9701940559724
AKAP10	A kinase (PRKA) anchor protein 10	-1.35852346147728	2474.27517897562	-0.442039480881676	0.0432785276084675	-10.2138290119461	1.71942615879351e-24	4.49056435132106e-24	73.3466784268406	71.9492976645131	72.1775341278625	54.0613122079006	53.1260150981975	51.3336077902805
AKAP11	A kinase (PRKA) anchor protein 11	-1.3454369860222	3235.56768918739	-0.428074823470236	0.0389186921987299	-10.9992088450548	3.85499174088436e-28	1.07535550225985e-27	96.0646761696674	93.5614441112679	93.5069809816424	68.4128233469001	68.956984862377	71.1713704620141
AKAP12	A kinase (PRKA) anchor protein 12	4.10744030872483	14153.2669252312	2.03823960939753	0.0285624164316876	71.3608953315404	0	0	140.877549431518	143.789166739422	138.160377420304	560.539187131501	572.998551326491	586.790149822936
AKAP13	A kinase (PRKA) anchor protein 13	1.44956475915975	6336.68592392446	0.535619787094834	0.0334458325683057	16.0145448913837	1.01144063253509e-57	4.41269666581646e-57	131.556679500461	134.597165212701	128.563299573003	193.923311671605	184.095725079768	188.676145520337
AKAP17A	A kinase (PRKA) anchor protein 17A	-1.1287130065748	1129.87294048977	-0.174678704334555	0.0664735708720408	-2.6277917981991	0.00859410982028976	0.0106194592080519	30.7926232262772	31.406005216297	29.2605283021601	27.8964910734932	27.8013196012048	24.4575156226853
AKAP2	A kinase (PRKA) anchor protein 2	4.69280767228637	8026.44301442541	2.2304513348762	0.0328654983795961	67.8660432625884	0	0	69.2963839721195	73.4265836241646	72.3887167699791	338.624498362343	326.015998502513	335.421239256449
AKAP5	A kinase (PRKA) anchor protein 5	5.1114564096418	163.100215479011	2.35373441750297	0.174669467527991	13.475362642448	2.1840960686725e-41	7.65495411137305e-41	1.2462444476065	1.34050022264682	1.47827849481643	6.54713566010555	7.28418854180038	6.79375433963479
AKAP6	A kinase (PRKA) anchor protein 6	-152.923259667899	5410.84083818614	-7.2566640474572	0.192811386554364	-37.6360762563738	0	0	270.331191426642	279.097617784548	270.618823503458	1.32840433683301	1.62680210766875	2.39140152755145
AKAP7	A kinase (PRKA) anchor protein 7	-1.51993725149172	227.529934834887	-0.604011765227851	0.140454989893713	-4.30039378227093	1.70494876680957e-05	2.45247967564118e-05	6.23122223803248	7.14021547164939	7.55564564017286	4.95779475710892	3.83633929868154	4.86432810717851
AKAP8	A kinase (PRKA) anchor protein 8	1.07588894433597	1780.97638643178	0.105529167369833	0.0521417495826953	2.02389003465384	0.0429814675155277	0.050542307951916	46.1110445614403	42.9507214195002	41.8610926151192	46.4467087771256	47.3229448932298	45.7083791970629
AKAP8L	A kinase (PRKA) anchor protein 8-like	1.71764813466641	2416.47354029604	0.780434526369572	0.0470034465797139	16.603772343503	6.54454233714142e-62	3.01680805496298e-61	45.6437028935879	43.9629358733355	46.0612807194389	80.5345129205013	76.3868571750134	73.9160472152266
AKAP9	A kinase (PRKA) anchor protein 9	-1.41134122567236	5002.9427169041	-0.497066836319104	0.0343261717524728	-14.4806953686379	1.60465544963196e-47	6.19478632616955e-47	150.406126770509	149.123810482609	147.147372079267	103.378323212826	102.270007126877	107.993518982835
AKIP1	A kinase (PRKA) interacting protein 1	1.81909198446558	1218.90633398495	0.863218496357776	0.0593336401390329	14.5485511142591	5.96531543034804e-48	2.31282288760926e-47	22.5362537608841	21.4480035623491	21.9629947801298	38.4525612501127	39.7959500667028	40.6538259683746
AKIRIN1	akirin 1	1.18390954969266	3992.82229651738	0.243558863741773	0.0408457885251142	5.96288803659697	2.47818237506253e-09	4.16079548975624e-09	96.5839446895034	89.7861577699361	92.5214619850981	103.947639357183	111.739452231218	111.526271239445
AKNA	AT-hook transcription factor	3.02983341963983	1145.42988864147	1.59923847644874	0.0643438580699549	24.8545630370819	2.30821794227583e-136	1.98108300652828e-135	14.3577745734665	14.5813595647093	14.4308138779699	44.9285323921736	41.6169972021529	43.6159028604554
AKR1A1	aldo-keto reductase family 1; member A1 (aldehyde reductase)	-1.49193909510512	1349.80473456513	-0.577188642172729	0.058756720250736	-9.82336385880045	8.93124889322922e-23	2.23886783364868e-22	42.3723112186208	39.6405065839846	41.2744741647952	28.51325022988	25.7860274379734	27.5826426189173
AKR1B1	aldo-keto reductase family 1; member B1 (aldose reductase)	-1.31231532970839	4752.63748710298	-0.39211441961025	0.0350673240323952	-11.1817605257822	5.008638731861e-29	1.42360658140556e-28	136.15220590101	139.329951713067	135.978156785098	103.141108152677	100.861730675463	106.689118149625
AKR1C1	aldo-keto reductase family 1; member C1	9.48138386156661	100.260722884769	3.24509764398776	0.260990866419212	12.4337594204365	1.71380829380172e-35	5.47681777223558e-35	0.311561111901624	0.711285832424844	0.445830022246225	4.53080764884116	4.24910998271689	4.91867814189559
AKR1C2	aldo-keto reductase family 1; member C2	17.9864421824877	28.7355218580674	4.16883793665738	0.600869689694571	6.93800670620688	3.97670845059226e-12	7.40350666870108e-12	0.181743981942614	0.0273571474009555	0.0234647380129592	1.06746777066938	1.11690890974273	1.92942623245628
AKR1C3	aldo-keto reductase family 1; member C3	29.6025349147326	35.7115521518696	4.88764881642832	0.61777463765233	7.91170196789298	2.53893623819428e-15	5.22909893137029e-15	0.12981712995901	0	0.0469294760259184	1.99260650524952	1.62680210766875	1.60332602415381
AKR7A2	aldo-keto reductase family 7; member A2	-1.79683561951839	1143.73131590219	-0.845458432357606	0.0624755066201476	-13.5326382785179	1.00356205969486e-41	3.53885090211303e-41	35.4141130528179	38.5188635405454	38.1536640090716	20.5428242088819	20.2986054031504	20.9791134007922
AKT1	v-akt murine thymoma viral oncogene homolog 1	1.0342985768873	13077.1250960937	0.0486527168079085	0.0242710451185269	2.00455796486366	0.0450103242604753	0.0528763129796149	325.243837399303	328.531983138075	326.957659472573	335.564424086424	335.291198579072	334.062488388522
AKT2	v-akt murine thymoma viral oncogene homolog 2	-1.08441871298336	3815.93228796103	-0.11692191398667	0.0371730426868738	-3.14534150383003	0.00165893056797247	0.00215283231568671	102.218008129724	99.1696593284638	101.508456644061	95.0520746016049	90.7609892308328	90.873258046955
AKT3	v-akt murine thymoma viral oncogene homolog 3	2.16769231647892	5003.51390417464	1.1161599942417	0.0330108407047065	33.8119227021855	1.31750158687089e-250	2.03394597227959e-249	81.0578159464058	78.8706559569548	81.0237403587481	172.289298186039	172.246778385106	173.023335521819
AKTIP	AKT interacting protein	1.56576075228439	455.112535932005	0.646863786152716	0.0954474211674217	6.77717405290678	1.22549219859424e-11	2.24528233945748e-11	9.47665048700772	8.72693002090482	8.84620623088561	13.0231068021665	14.1313257710927	14.8375594777624
ALAD	aminolevulinate dehydratase	-1.90613369319873	1337.24865833135	-0.930649311142164	0.0576678062914268	-16.1381084350441	1.37696961370112e-58	6.07915641762293e-58	45.4619589116453	45.4675789803881	42.8935410876894	22.8675317983397	23.4550871045972	23.2074648241925
ALAS1	5'-aminolevulinate synthase 1	-2.27026740998486	3905.99404283488	-1.18286223951504	0.0368280340064802	-32.1185279482176	2.43055784153958e-226	3.35691700355931e-225	139.683231835895	138.29038011183	135.743509404969	60.7982199161251	60.0945554698532	59.5948130672764
ALCAM	activated leukocyte cell adhesion molecule	1.6443096654043	7813.22683173823	0.717482020840161	0.0305966835550095	23.4496663519171	1.332307316354e-121	1.03505060315239e-120	148.277125839181	150.984096505874	151.464883873652	244.331511953215	238.411490973127	251.667835757431
ALDH16A1	aldehyde dehydrogenase 16 family; member A1	-1.52520438467383	1153.78754660083	-0.609002583657713	0.0631452570939234	-9.64447072805281	5.18781160884993e-22	1.27999752888445e-21	34.4015394391376	36.3576488958699	35.5490780896332	23.9349995690091	21.4883561983111	23.6422651019291
ALDH18A1	aldehyde dehydrogenase 18 family; member A1	-1.68683110604313	3042.46709709042	-0.754315531022065	0.0408935971441357	-18.4458101928125	5.63481254102413e-76	3.00919859366766e-75	94.9222854260281	96.3245159987644	100.170966577323	57.3586015439682	57.8121763934224	55.9805357585907
ALDH1A1	aldehyde dehydrogenase 1 family; member A1	-58.824622274136	484.440003844646	-5.87834824650386	0.220768507742322	-26.6267517347402	3.32745330459524e-156	3.23087873393662e-155	23.5747908005562	24.9223612822705	24.168680153348	0.450708614282629	0.339928798617351	0.434800277736627
ALDH1A3	aldehyde dehydrogenase 1 family; member A3	-3.79883624189599	10464.8202928429	-1.92555752245394	0.0273263616439857	-70.4651994122219	0	0	420.373830233266	418.044569434002	425.368770698924	108.810548090233	109.57847629715	111.281696083218
ALDH1B1	aldehyde dehydrogenase 1 family; member B1	-2.10020389690699	3408.75742735696	-1.07052939778516	0.0392743696067266	-27.2577105248255	1.34650105188761e-163	1.37501406991271e-162	117.172941501002	116.760305107278	118.332673799353	56.1725262432245	53.3688213829242	56.6870862099127
ALDH1L1	aldehyde dehydrogenase 1 family; member L1	2.02201000083003	96.0224819475104	1.01579013280581	0.205225503805279	4.94962913464016	7.43550299217192e-07	1.13356436502566e-06	1.60973241149172	1.4772859596516	1.75985535097194	3.6293904202759	3.22932358686484	2.85337682264661
ALDH1L2	aldehyde dehydrogenase 1 family; member L2	7.35927161975287	85.7671097090565	2.87956298332422	0.263498627308069	10.9281896939736	8.45176767177144e-28	2.34899842057194e-27	0.64908564979505	0.601857242821022	0.328506332181429	3.60566891426103	3.93346181257221	3.85885246491256
ALDH3A2	aldehyde dehydrogenase 3 family; member A2	-2.01292461266703	3299.33459029429	-1.0092931419721	0.0400651664047169	-25.1912879077241	4.99062220097031e-140	4.37711566397755e-139	111.071536392929	111.808661427705	113.358149340606	53.0175659432461	56.161093657281	56.3881610189688
ALDH3B1	aldehyde dehydrogenase 3 family; member B1	3.14298270394123	715.474739684297	1.65213433290444	0.0803851090652742	20.5527410750028	7.27378459865553e-94	4.57994323703118e-93	9.42472363502412	8.75428716830577	8.18919356652276	27.3508964351511	26.9757782331341	27.6913426883514
ALDH4A1	aldehyde dehydrogenase 4 family; member A1	-1.29539706284486	921.226523847472	-0.37339437806255	0.0711922415235559	-5.24487458284345	1.56388671419063e-07	2.44229205371111e-07	25.2883769160151	27.056218779545	26.9844487149031	19.4753564382125	21.9011268823465	19.2670873072043
ALDH5A1	aldehyde dehydrogenase 5 family; member A1	-1.59277065902424	836.668719797464	-0.671538550034619	0.0736583255530022	-9.11694020998891	7.72751948896201e-20	1.8150041295218e-19	26.22306025172	24.1837183024447	27.9934324494603	16.1306240901151	16.6079498753049	16.0604352588966
ALDH7A1	aldehyde dehydrogenase 7 family; member A1	1.43580580753605	3708.85557424172	0.521860638123573	0.0387317817505279	13.4737059473506	2.23367200640632e-41	7.82490686597976e-41	77.0334849176765	76.1896555116612	79.0057728896336	106.272346946641	110.792507720784	113.455697471901
ALDH9A1	aldehyde dehydrogenase 9 family; member A1	-1.62925875315465	3249.11508232468	-0.704215745820589	0.0402754068848158	-17.4850063671507	1.86392191321298e-68	9.26435369411166e-68	99.8812997904622	104.340160187244	102.916340924839	62.9568769634788	60.3859230115252	63.453665532189
ALDOA	aldolase A; fructose-bisphosphate	-1.4648730283947	55455.4582935301	-0.550775620795011	0.0206063468610858	-26.7284455856232	2.19908918441703e-157	2.16146332311582e-156	1674.06978109941	1659.94963284778	1693.89597241751	1118.2080720352	1131.45300619785	1151.079385273
ALDOC	aldolase C; fructose-bisphosphate	-1.83881140854125	1591.4161733511	-0.878773522210811	0.0526136743855859	-16.7023788487116	1.25941912499852e-62	5.85414711906951e-62	52.5499742074072	53.3737945792642	51.3643115103677	28.892794326118	27.8984421150955	27.9087428272197
ALG1	ALG1; chitobiosyldiphosphodolichol beta-mannosyltransferase	-1.41141021711529	1456.89832844028	-0.497137358725781	0.057078486374379	-8.70971517123014	3.0463930553962e-18	6.8473798076006e-18	41.956896402752	43.7167215467269	44.4422137965447	32.2612481802303	29.5495248512369	29.484893834015
ALG12	ALG12; alpha-1;6-mannosyltransferase	-2.57666690786881	1507.86636420505	-1.36550604847985	0.0553464998576607	-24.6719494817494	2.13990707522225e-134	1.80969619458238e-133	53.4586941171203	55.7812235505483	56.4796243971928	21.4205199314323	21.0270242573304	21.2780385917362
ALG13	ALG13; UDP-N-acetylglucosaminyltransferase subunit	-1.3373861926809	948.528625004653	-0.419416127969356	0.0665681854350967	-6.30054920722275	2.96592831513717e-10	5.15684557771167e-10	27.5731584032937	26.7005758633326	28.4861919477325	19.7362930043762	20.1772022607871	21.4682637132459
ALG14	ALG14; UDP-N-acetylglucosaminyltransferase subunit	-1.32585721030012	286.847325505356	-0.406925411133518	0.116344108341772	-3.49760221581771	0.000469460773600203	0.000628636227204804	8.95738196717168	8.17978707288571	7.81375775831541	6.07270553980805	6.31296340289367	6.25025399246401
ALG2	ALG2; alpha-1;3/1;6-mannosyltransferase	-1.13682123232942	1210.45566579443	-0.185005405057785	0.0615725012600693	-3.00467580935783	0.00265864058479358	0.00341088518481526	30.8705135042526	32.7738625863447	34.5635590930889	27.943934085523	28.2626515421855	29.4577188166565
ALG3	ALG3; alpha-1;3- mannosyltransferase	-1.21317967238832	3068.99877752369	-0.278793229986814	0.0421077097336946	-6.6209544938447	3.56886835014652e-11	6.43404760449646e-11	87.2890381844383	87.0778001772415	82.3143009494608	71.1170750325958	67.8643565811069	70.5735200801262
ALG5	ALG5; dolichyl-phosphate beta-glucosyltransferase	-1.53366453620236	1144.0210159885	-0.616982951625833	0.0652435471087837	-9.45661263016721	3.1808056374362e-21	7.73032807790199e-21	34.8688811069901	35.1265772628269	35.642937041685	20.9935328231645	24.57199601434	22.6911394943802
ALG6	ALG6; alpha-1;3-glucosyltransferase	-3.78120936864128	684.864973121673	-1.91884773473584	0.0824962277123508	-23.2598239694851	1.13151980645892e-119	8.67839579219741e-119	27.9885732191625	27.712790317168	26.9140545008642	7.14017331047743	6.9685403716557	7.55465482567389
ALG8	ALG8; alpha-1;3-glucosyltransferase	-1.52629609792044	1755.33769957099	-0.610034868832262	0.0507788294131074	-12.013566990081	3.01551777906845e-33	9.23550358037129e-33	54.2116334708825	53.53793746367	54.039291643845	33.6608170351079	36.4452233374746	34.9198973057228
ALG9	ALG9; alpha-1;2-mannosyltransferase	1.32123591627212	1021.62614480857	0.401888093267255	0.0633340433658126	6.34553033265189	2.21660516390461e-10	3.87174195740043e-10	21.7054241291465	22.9800038168027	22.4557542784019	28.51325022988	29.5980861081822	29.7838190249589
ALK	anaplastic lymphoma receptor tyrosine kinase	-5.49707010221873	48.3444798767707	-2.45866287767992	0.320539366130373	-7.67039289857428	1.7147029261411e-14	3.43440776386005e-14	1.97322037537695	2.10650034987358	2.15875589719225	0.403265602252878	0.315648170144683	0.407625260378088
ALKBH1	alkB homolog 1; histone H2A dioxygenase	1.15708545654373	608.081649852575	0.210495418619157	0.0820773111741702	2.5645993467364	0.010329500367098	0.012687713245863	13.4750180897452	14.3898595329026	15.1347560183587	17.0557628246953	15.9766535350155	16.277835397765
ALKBH3	alkB homolog 3; alpha-ketoglutarate-dependent dioxygenase	1.12455340125019	1062.93446545369	0.16935217146661	0.0632906453541938	2.67578518940459	0.00745544128388238	0.00925208777625442	26.3788408076708	23.8554325336332	26.0693239323977	28.1099846276271	28.2383709137128	28.7239933479759
ALKBH7	alkB homolog 7	-1.37992268977442	545.850233997711	-0.464587442218391	0.0864318764526416	-5.37518634658998	7.65035187073835e-08	1.21060605382107e-07	16.4088852268189	15.7303597555494	16.120275014903	10.7932852367682	11.5090178960446	12.3918079154939
ALKBH8	alkB homolog 8; tRNA methyltransferase	1.3258848137361	1335.9088541962	0.406955446740176	0.0558245919214	7.28989559499444	3.10195312545739e-13	5.98515483955173e-13	29.9098667425559	28.91650480281	28.8146982799139	39.2590924546184	37.732096646526	38.0993743366719
ALMS1	Alstrom syndrome protein 1	-1.45126990861527	2427.83161143075	-0.537315858211266	0.0431553500227794	-12.4507357240214	1.38561941340032e-35	4.43490484391104e-35	73.294751574857	73.5907265085704	72.412181507992	50.6216938357437	48.8769051154806	50.1922570612219
ALMS1-IT1	ALMS1 intronic transcript 1	-1.59450056833938	140.114826914693	-0.673104611820504	0.201414065456736	-3.34189476933569	0.000832085998014564	0.00109950953128409	4.43974584459814	4.97900082697391	3.70742860604755	2.84658072178502	1.84532776392276	3.47840222189301
ALOX12	arachidonate 12-lipoxygenase	-2.48480239843268	155.933005114204	-1.31313112738666	0.165527341889389	-7.93301645757193	2.13886074649635e-15	4.4152087478498e-15	5.03690464240958	5.79971524900257	6.12429662138235	2.08749252930902	2.47662410421213	2.20117640604167
ALOX12-AS1	ALOX12 antisense RNA 1	-2.77879504059231	38.9307928307647	-1.47445942762025	0.332328295289976	-4.43675560738425	9.13248775697972e-06	1.32944311931237e-05	1.3500981515737	1.7235002862602	1.29056059071276	0.54559463834213	0.388490055562687	0.625025399246401
ALOX5AP	arachidonate 5-lipoxygenase-activating protein	42.4313417124384	21.7652288239891	5.40705839339056	0.906641203138563	5.96383483860284	2.46385788484969e-09	4.13722683610664e-09	0.025963425991802	0.0273571474009555	0.0234647380129592	1.20979680675863	0.971225138906718	1.03265065962449
ALOXE3	arachidonate lipoxygenase 3	39.2820638014085	33.4526232224075	5.2957988228557	0.709560855460522	7.46348784900007	8.42616512617107e-14	1.65459451115703e-13	0	0.0273571474009555	0.0938589520518367	1.66050542104126	1.69964399308676	1.57615100679527
ALPK2	alpha-kinase 2	167.95902030282	1468.10625739003	7.39196546791154	0.206823519711913	35.7404490466456	9.31029947238484e-280	1.60772704302176e-278	0.441378241860634	0.574500095420066	0.328506332181429	77.166059066389	73.2060948450939	70.1930698371067
ALPL	alkaline phosphatase; liver/bone/kidney	6.30509187356355	28.2820787019382	2.65651739268971	0.440196477759464	6.03484472708867	1.59115609834271e-09	2.68998473232543e-09	0.233670833926218	0.2462143266086	0.117323690064796	1.13863228871401	1.45683770836008	1.08700069434157
ALPP	alkaline phosphatase; placental	3591.72088259406	331.882774865476	11.8104595253471	1.18165713719526	9.99482773267041	1.60566171779334e-23	4.09988247013673e-23	0	0	0	16.6287757164275	16.6322305037775	16.9028607970114
ALS2	amyotrophic lateral sclerosis 2 (juvenile)	1.2461645505401	3169.40337038665	0.317494582466193	0.0397455893886452	7.9881714512176	1.36954896116598e-15	2.84587497781412e-15	73.424568704816	70.8276546210739	71.0512267032404	88.386331411425	90.6638667169421	86.68830537374
ALS2CL	ALS2 C-terminal like	10.4587767177641	239.642987695634	3.3866422154569	0.172397900620413	19.644335593817	6.46370306404503e-86	3.7932492666042e-85	1.2462444476065	1.06692874863727	0.891660044492449	11.9081960194673	10.7563184133919	10.380856630962
ALS2CR12	amyotrophic lateral sclerosis 2 (juvenile) chromosome region; candidate 12	-3.83409333346428	81.0009064346872	-1.93888545700793	0.246802538456742	-7.85601910390303	3.9653461921611e-15	8.10781717878203e-15	3.14157454500804	3.693214899129	2.98002172764582	0.901417228565257	1.04406702432472	0.570675364529323
ALX1	ALX homeobox 1	-2.44535013481141	262.750342017797	-1.29004105069511	0.131105947409821	-9.8396836770692	7.59492531894686e-23	1.9078611180121e-22	9.00930881915529	10.5598588967688	8.86967096889857	3.60566891426103	3.7149361563182	4.21212769057357
ALYREF	Aly/REF export factor	1.71173575315703	4614.01985145203	0.775460004873316	0.0421082150526363	18.4158840241499	9.79765231880891e-76	5.22456911186781e-75	87.2111479064629	85.7920142493966	86.5379537917935	136.469824103577	151.729647325702	152.071397138385
AMACR	alpha-methylacyl-CoA racemase	-4.07971975926686	432.15507464593	-2.02847005518657	0.118652125527835	-17.0959436770537	1.59099669059202e-65	7.66218479680908e-65	16.7983366166959	20.2169319293061	15.9560218488122	4.50708614282629	4.56475815286157	3.75015239547841
AMBRA1	autophagy/beclin-1 regulator 1	-1.25520194409677	1880.46732237114	-0.327919491912432	0.0521488760997067	-6.28814111516923	3.21289801200857e-10	5.57214053826697e-10	51.797034853645	54.5227947701044	53.4057437174951	44.4066592598464	41.5927165736802	39.9744505344111
AMD1	adenosylmethionine decarboxylase 1	-1.21131031823858	5128.55805978509	-0.276568507668843	0.0331022850927765	-8.35496724451797	6.54508717791478e-17	1.41893868618784e-16	142.383428139042	141.080809146728	145.059010396114	115.144190196204	115.67291404379	119.814651533799
AMDHD2	amidohydrolase domain containing 2	-3.55664536140499	1158.97904077981	-1.83051712822336	0.0711528560857163	-25.7265446381826	5.90060064748837e-146	5.37465323664781e-145	45.5138857636289	47.6287936250636	44.9349732948168	14.0194100547912	13.01441686135	11.3319822385108
AMER1	APC membrane recruitment protein 1	-1.59114331939696	407.704096988376	-0.670063789704741	0.106132728962161	-6.31345105564598	2.7288065521483e-10	4.75029115965548e-10	12.462444476065	13.4597165212701	12.2485932427647	6.97412276837331	7.91548488208975	8.91340569360085
AMFR	autocrine motility factor receptor; E3 ubiquitin protein ligase	-1.09093425451435	2711.31489107464	-0.125564159824535	0.0431881162508522	-2.90737755486284	0.00364473001122378	0.00463066014907355	72.3860316651439	71.4295118638949	71.9898162237588	62.6722188913003	67.8400759526343	65.4917918340794
AMH	anti-Mullerian hormone	2.38182104523435	168.294884080044	1.2520650224163	0.160294972642029	7.81100618303491	5.67332314653267e-15	1.15574521686712e-14	2.70019630314741	2.462143266086	2.44033275334776	6.45224963604605	6.288682774421	5.16325329812244
AMIGO1	adhesion molecule with Ig-like domain 1	-1.98718599714218	67.2269668825372	-0.990726912646115	0.256870719393072	-3.8569087009488	0.000114830027372057	0.000158580036842992	1.76551296744254	2.35271467648218	2.69844487149031	0.901417228565257	1.31115393752407	1.19570076377572
AMIGO2	adhesion molecule with Ig-like domain 2	8.4743377348367	6944.88627338897	3.08310062677409	0.0360272469030537	85.5769144689423	0	0	36.7382477783998	38.6282921301492	36.5345970861774	312.435955721921	308.7039104015	317.703127938681
AMIGO3	adhesion molecule with Ig-like domain 3	2.20778265713286	417.723899046573	1.14259815449375	0.100942581404274	11.319288040769	1.05323799287494e-29	3.03308140987892e-29	6.75049075786852	6.70250111323411	6.42933821555082	15.585029451773	13.9128001148387	13.9407839049306
AMMECR1	Alport syndrome; mental retardation; midface hypoplasia and elliptocytosis chromosomal region gene 1	1.51253052644044	1559.38626874277	0.596964259676365	0.0520890885286884	11.4604474092032	2.08435261921601e-30	6.08879262894565e-30	32.1686848038427	31.6248623955046	30.9030599630672	46.7076453432893	47.3957867786478	47.7736805163119
AMN1	antagonist of mitotic exit network 1 homolog	1.39806039988524	276.484406766192	0.483426690278852	0.116524579828021	4.14871000601199	3.34354038813563e-05	4.74466183018676e-05	5.76388057018004	5.69028665939875	6.12429662138235	7.89926150295344	8.13401053834376	8.34273032907153
AMOT	angiomotin	-8.3094779540394	2173.97886317362	-3.05475784200446	0.0586323352214527	-52.1002247389043	0	0	98.3234942309541	99.8535880134877	97.9418164660916	12.8096132480326	11.8246660661893	10.5710817524717
AMOTL1	angiomotin like 1	-2.35867908880289	8000.68831722217	-1.23797914537412	0.0311800856969752	-39.7041610919696	0	0	285.364015075896	283.748332842711	288.053123847087	123.351831277351	115.357265873645	121.363627523236
AMOTL2	angiomotin like 2	16.3040057835783	6229.26761145519	4.02715456327619	0.0427946579958544	94.1041417755064	0	0	17.3176051365319	18.3019316112393	19.2410851706265	295.54624343933	293.188588807465	298.463215648836
AMPD2	adenosine monophosphate deaminase 2	1.10070890589901	3124.81995311591	0.138432983395957	0.0387688713656259	3.57072513384274	0.000355994320619712	0.000479011021744646	76.9555946397011	74.6302981098067	75.3687384976249	83.5945871964202	82.0685242376177	81.7968022492029
AMPD3	adenosine monophosphate deaminase 3	23.3209856112102	468.253682802691	4.54355685711176	0.156903911850636	28.9575753945319	2.25299071260945e-184	2.54193060133925e-183	1.03853703967208	1.17635733824109	0.750871616414694	23.0098608344289	22.2167750524912	22.6096144423046
AMPH	amphiphysin	91.728876544593	139.401209467496	6.51930406523589	0.501956538747177	12.9877859176958	1.43519164280757e-38	4.8092094579694e-38	0.103853703967208	0.0547142948019111	0.0703942140388776	7.28250234656668	6.60433094456568	6.95680444378603
AMY2B	amylase; alpha 2B (pancreatic)	-2.84043944243764	69.417746600564	-1.50611414535728	0.247039498802064	-6.0966531775715	1.08312160250635e-09	1.84299390919743e-09	2.51845232120479	2.43478611868504	2.88616277559398	1.06746777066938	0.898383253488714	0.760900486039097
AMZ1	archaelysin family metallopeptidase 1	17.6360359320211	31.2495435042236	4.14045441633311	0.559275090934479	7.40325196570961	1.3288925612638e-13	2.59427319805886e-13	0.103853703967208	0.109428589603822	0.0469294760259184	1.28096132480326	2.01529216323144	1.16852574641718
ANAPC1	anaphase promoting complex subunit 1	-1.12075626886533	6897.18575586968	-0.164472569016648	0.0303525692132468	-5.41873631392187	6.00217654181949e-08	9.53038030574773e-08	183.379677780097	184.551316366846	188.187198863933	165.599833489844	165.788131211377	160.142377293871
ANAPC10	anaphase promoting complex subunit 10	1.96916762037544	368.167230727959	0.977585922205305	0.109380253812145	8.93749912012696	3.9807687373655e-19	9.20441058756785e-19	6.98416159179473	5.88178669120544	6.05390240734347	13.0468283081814	11.4118953821539	12.4461579502109
ANAPC11	anaphase promoting complex subunit 11	1.11062377656511	2140.16766291199	0.151370187018683	0.0488317287227199	3.09983264934577	0.00193630011871638	0.0025030940838956	50.8623515179401	49.5711510905314	54.2035448099357	54.749235882332	57.7150538795317	57.8284369389714
ANAPC13	anaphase promoting complex subunit 13	1.88231592821003	1856.29926376568	0.912508790558469	0.0549492114170412	16.6064037504181	6.26375212831982e-62	2.89014534202379e-61	32.0129042478918	31.8437195747122	34.3289117129593	60.1340177477086	58.1763858205124	65.0026415216257
ANAPC15	anaphase promoting complex subunit 15	2.28267446973816	793.560633012457	1.19072513272058	0.0721959124736459	16.492971581393	4.1217019219095e-61	1.88131750592001e-60	11.9691393822207	12.4748592148357	12.4363111468684	28.0388201095825	27.4856714310601	27.8815678098612
ANAPC16	anaphase promoting complex subunit 16	1.1828254760687	1505.25969768072	0.242237222126979	0.0544854812886963	4.44590405365904	8.75230075903922e-06	1.27487043786834e-05	35.5698936087687	33.1568626499581	36.4407381341256	40.5163322734068	41.3499102889535	41.4690764891308
ANAPC2	anaphase promoting complex subunit 2	1.13150567681731	1592.11505859045	0.178243822691983	0.0589462769356605	3.02383512510103	0.00249592421211402	0.00320640869694156	36.193015832572	38.5735778353473	39.2095772196548	45.9011141387835	41.0585427472815	40.7625260378088
ANAPC4	anaphase promoting complex subunit 4	1.1175135857516	1131.99804929605	0.160292370538182	0.0620980546189299	2.58127845585227	0.00984351488150879	0.0121134796514872	27.0279264574659	26.3722900945211	28.157685615551	29.7942115546832	31.5648170144683	28.9413934868442
ANAPC5	anaphase promoting complex subunit 5	-1.25651351840685	7641.68482051763	-0.329426192773375	0.0301634919655613	-10.9213546345858	9.1126417751339e-28	2.53169907043653e-27	214.97716721212	219.048679239451	215.101253364797	170.20180565673	166.662233836393	175.034286806351
ANAPC7	anaphase promoting complex subunit 7	1.18876710899306	3833.77075186906	0.249466104813967	0.0371027838883302	6.72364924326961	1.77228774351494e-11	3.2327156197017e-11	86.925550220553	90.5521578971628	89.7760876375818	105.726752308299	106.20346893945	102.748740632637
ANG	angiogenin; ribonuclease; RNase A family; 5	-1.88210074031569	103.251345113671	-0.912343851054845	0.194118729305809	-4.69992696901268	2.60254545677175e-06	3.88227839242623e-06	3.24542824897525	3.66585775172804	3.37892227386612	1.99260650524952	1.65108273614142	1.76637612830505
ANGEL1	angel homolog 1 (Drosophila)	-1.46483472484146	802.541370159616	-0.550737896659392	0.0705653126124594	-7.80465467054631	5.9664691574769e-15	1.21443420075747e-14	24.0940593203922	24.9770755770724	23.6993853930888	16.6050542104126	16.0737760489062	16.5224105539918
ANGPT1	angiopoietin 1	-4.80664074275251	295.792232317224	-2.26502897780113	0.139349502684316	-16.2543025570199	2.08224339167297e-59	9.29819370223987e-59	11.8133588262699	12.8578592784491	12.7178880030239	3.17868180599328	2.5009047326848	1.98377626717336
ANGPTL2	angiopoietin-like 2	2.0738366673091	196.496121222879	1.05230227383183	0.147261637613489	7.1458004330616	8.94729704347945e-13	1.70289171158831e-12	2.6742328771556	3.55642916212422	3.51971070194388	6.73690770822455	6.72573408692902	6.57635420076648
ANGPTL7	angiopoietin-like 7	-97.1509447450819	113.701517984115	-6.60215612026481	0.567399641673941	-11.6358129885087	2.70995658434202e-31	8.04671828451969e-31	5.84177084815545	5.69028665939875	5.6315371231102	0.0237215060148752	0.0485612569453359	0.108700069434157
ANK1	ankyrin 1; erythrocytic	357.327144894922	64.5408337590321	8.48110170436334	1.19677848496679	7.08660943599658	1.37437542283238e-12	2.59556243900721e-12	0	0.0273571474009555	0	3.03635276990402	3.13220107297417	3.55992727396863
ANK2	ankyrin 2; neuronal	-2.90861503416023	1993.28283898783	-1.54033236310712	0.0502693237860271	-30.6415970436283	3.41980112633486e-206	4.29905077947884e-205	74.0996177806029	77.9678700927233	74.2424310730029	25.8801630622288	25.7617468095007	25.4086412302341
ANK3	ankyrin 3; node of Ranvier (ankyrin G)	-44.9077038497819	22.7042839052842	-5.4888910532725	0.907057726646611	-6.05131392636377	1.43669165781335e-09	2.43370030709712e-09	1.14239074363929	1.28578592784491	0.962054258531327	0.0474430120297504	0.0242806284726679	0
ANKDD1A	ankyrin repeat and death domain containing 1A	-1.22405748975364	244.936459835689	-0.29167131802627	0.126524616639709	-2.3052535211929	0.0211523789600187	0.0254248209590288	6.23122223803248	7.05814402944653	7.27406878401735	5.81176897364442	5.29317700704161	5.54370354114199
ANKEF1	ankyrin repeat and EF-hand domain containing 1	204.543467587263	240.312785652539	7.67626365303369	0.55620356901023	13.8011765488914	2.50726826358901e-43	9.05618764846941e-43	0.025963425991802	0.0820714422028666	0.0703942140388776	12.3114616217202	12.067472350916	11.7667825162475
ANKFY1	ankyrin repeat and FYVE domain containing 1	-1.38593525240762	5534.1366393258	-0.470859859775007	0.03253423778461	-14.4727490741382	1.80126490410475e-47	6.93893632174362e-47	161.051131427148	165.48338462838	163.948124496546	118.133099954078	117.979573748694	114.40682307945
ANKH	ANKH inorganic pyrophosphate transport regulator	-8.59624338884027	2523.26731508278	-3.10370633093949	0.0554745333387297	-55.9483089652712	0	0	109.851255371314	115.064161968419	119.928275984234	13.4263724044194	13.1115393752407	13.20705843625
ANKHD1	ankyrin repeat and KH domain containing 1	1.27544122298099	3778.26841265097	0.350996415782643	0.0437844593229046	8.01646111909457	1.08835356337465e-15	2.26744257048102e-15	80.9799256684304	84.7524426481602	87.5000080503248	102.263412430127	104.892315001926	113.048072211523
ANKHD1-EIF4EBP3	ANKHD1-EIF4EBP3 readthrough	-1.50775739429047	2991.58327341655	-0.592404310429271	0.147643886394953	-4.0123863228889	6.0108026296852e-05	8.43747693900224e-05	97.3368840432656	87.6523002726615	89.4475813054004	70.4528728641793	59.6575041573452	50.1650820438633
ANKIB1	ankyrin repeat and IBR domain containing 1	-1.2238102029971	5514.24902282557	-0.291379832191796	0.0348604563291823	-8.35846293692595	6.35406716692949e-17	1.37814823224964e-16	154.975689745066	156.017811627649	151.910713895898	122.901122663068	121.718790533484	130.22268318212
ANKLE1	ankyrin repeat and LEM domain containing 1	-1.30581322305532	717.648766222674	-0.3849485558107	0.0755363660004856	-5.09620168659192	3.46535935275178e-07	5.34406593661262e-07	20.5111065335236	20.6546462877214	20.8366873555078	16.4864466803383	14.7140608544368	15.8430351200283
ANKLE2	ankyrin repeat and LEM domain containing 2	2.64797999681068	5168.22415456941	1.40489222387813	0.0341456169544232	41.1441452574527	0	0	72.1263974052259	72.2502262859236	71.8020983196551	193.259109503188	187.713538722196	186.012993819201
ANKMY2	ankyrin repeat and MYND domain containing 2	1.33395943929178	1591.1495051717	0.415714800238961	0.0522559567759296	7.95535716667713	1.78615476079355e-15	3.69877430646018e-15	35.3102593488507	34.4152914304021	34.2819822369334	44.3829377538315	46.9830160946125	46.0888294400824
ANKRD1	ankyrin repeat domain 1 (cardiac muscle)	216.895716637831	1892.73625504859	7.76085775202245	0.205839083894	37.7035187157121	0	0	0.545231945827842	0.383000063613377	0.398900546220306	92.5138734580133	100.181873078228	92.0689588107307
ANKRD10	ankyrin repeat domain 10	1.1731046458752	2113.67533232252	0.230331713580683	0.0561972413256016	4.09863025564123	4.15602329762467e-05	5.87794996846005e-05	47.4092158610304	49.8720797119419	51.153128868251	60.5372833499615	59.5361010149818	52.3390834325464
ANKRD11	ankyrin repeat domain 11	1.71845182296633	10516.1372784475	0.781109406122876	0.0305678752002777	25.5532777795357	5.04888869115311e-144	4.54431498362901e-143	192.414950025245	198.476104393932	199.332949420088	340.593383361578	341.337075068766	322.784856184728
ANKRD12	ankyrin repeat domain 12	1.20209916489287	4413.95050275567	0.265555913351999	0.0356602199193563	7.4468389132916	9.56032334523052e-14	1.87474911348945e-13	102.062227573774	104.449588776848	99.3497007468692	123.067173205173	120.577600995269	120.466851950404
ANKRD13A	ankyrin repeat domain 13A	1.25191346802229	2081.1502337243	0.324134846959466	0.0499409062583028	6.49036774148603	8.56271070390377e-11	1.51845683974405e-10	49.5901436443418	46.2062219602139	45.2400148889853	58.0465252183996	60.0945554698532	56.6870862099127
ANKRD13B	ankyrin repeat domain 13B	1.10950469323605	1079.89183235857	0.149915770188417	0.0640913812481925	2.33909407581453	0.019330565218622	0.023316665541853	26.0672796957692	26.9194330425402	25.1541991498922	30.1263126388915	28.1169677713495	27.5554676015587
ANKRD17	ankyrin repeat domain 17	1.14125238738182	5589.78565492721	0.190617878181292	0.0331263738678363	5.75426332329028	8.7020425495326e-09	1.43350567258895e-08	135.814681363116	133.42080787446	129.079523809288	151.722752471142	148.354639968001	150.169145923287
ANKRD18A	ankyrin repeat domain 18A	-1.21564864938439	249.079441093324	-0.281726316745787	0.133814016476201	-2.10535730235624	0.0352602175576529	0.0417214079241587	6.77645418386032	6.59307252363028	7.48525142613398	6.64202168416505	5.0746513507876	5.2719533675566
ANKRD18B	ankyrin repeat domain 18B	2.27168427840464	134.118187736752	1.18376234116709	0.18155424809817	6.52015776864115	7.02334783950695e-11	1.25194279265485e-10	2.10303750533596	2.43478611868504	1.73639061295898	4.74430120297504	5.12321260773294	4.18495267321503
ANKRD2	ankyrin repeat domain 2 (stretch responsive muscle)	190.602995688651	128.028826675767	7.5744269838977	0.736866724453306	10.2792360307996	8.74177609327495e-25	2.29930079330411e-24	0.025963425991802	0.0547142948019111	0.0234647380129592	6.83179373228406	6.41008591678434	6.00567883623716
ANKRD20A12P	ankyrin repeat domain 20 family; member A12; pseudogene	-13.3959300296259	190.001908088898	-3.74372284049855	0.204987551844971	-18.2631716258062	1.62567659526685e-74	8.54873480202505e-74	8.49004029931925	9.73914447474017	8.75234727883378	0.759088192476006	0.679857597234703	0.543500347170783
ANKRD20A19P	ankyrin repeat domain 20 family; member A19; pseudogene	2.43744354014013	248.575646960613	1.28536880130195	0.13289777627232	9.67186086445955	3.97091003804928e-22	9.81596979918268e-22	3.84258704678669	3.61114345692613	3.59010491598276	9.84442499617321	8.74102625016046	8.0438051381276
ANKRD20A4	ankyrin repeat domain 20 family; member A4	-5.2355382592583	193.42446870988	-2.38833786648627	0.17795943289713	-13.4206871060713	4.57452079094858e-41	1.59593552588162e-40	6.90627131381933	8.86371575790959	8.98699465896337	1.16235379472888	1.72392462155942	1.82072616302212
ANKRD20A5P	ankyrin repeat domain 20 family; member A5; pseudogene	17.4321298461204	298.607241967359	4.12367694264797	0.178865068053308	23.0546801984778	1.32020043742146e-117	9.94564791388718e-117	0.908719909713069	0.793357274627711	0.774336354427653	15.1580423435052	14.4226933127648	13.0983583668159
ANKRD20A9P	ankyrin repeat domain 20 family; member A9; pseudogene	1.63133692993567	149.50600203479	0.706054781403931	0.165092593639611	4.27671990510498	1.89667193753972e-05	2.72174688170634e-05	2.90790371108182	3.14607195110989	2.62805065745143	5.24245282928742	4.32195186813489	4.42952782944189
ANKRD26	ankyrin repeat domain 26	1.15129462650868	857.773853214811	0.20325707917867	0.0762605931718915	2.66529633097041	0.007692050913462	0.00953832835579709	19.2908255119089	22.5422894583874	19.0299025285099	22.7726457742802	23.8192965316873	22.7454895290973
ANKRD27	ankyrin repeat domain 27 (VPS9 domain)	-1.48989454971676	3316.00685106457	-0.575210224657704	0.0379286736044758	-15.1655771213108	5.97712048228985e-52	2.43940278047374e-51	102.269934981708	99.2243736232657	101.203415049893	66.4676598536803	67.1602183553996	67.6929682401211
ANKRD28	ankyrin repeat domain 28	-1.49968320921978	6415.43443766412	-0.584657780217395	0.032584672784403	-17.942723687477	5.47067284954065e-72	2.80917492227659e-71	193.946792158761	196.916746992078	196.282533478404	130.681776635947	124.511062807841	132.777134813822
ANKRD29	ankyrin repeat domain 29	-21.1568120732359	40.4129112332554	-4.40305035217758	0.509938251298817	-8.63447749009408	5.89960771360142e-18	1.314579564556e-17	2.18092778331137	1.94235746546784	1.75985535097194	0.0948860240595008	0.0485612569453359	0.135875086792696
ANKRD30A	ankyrin repeat domain 30A	210.355439542246	70.4836104684408	7.71668531474693	1.0405455288425	7.41599968559849	1.20710785452833e-13	2.36067925599404e-13	0	0	0.0469294760259184	3.74799795035028	3.32644610075551	3.53275225661009
ANKRD30B	ankyrin repeat domain 30B	1.80959107695977	378.55497376798	0.855663720571214	0.102333357729824	8.36153273530118	6.19086132280571e-17	1.34315421928281e-16	6.98416159179473	6.86664399763984	6.71091507170633	12.8570562600624	11.6789822953533	12.3102828634182
ANKRD30BP2	ankyrin repeat domain 30B pseudogene 2	-70.0728575999245	117.474019244744	-6.13078382601508	0.482012049468469	-12.7191505539658	4.62864552040016e-37	1.51682817633295e-36	5.76388057018004	6.155358165215	5.748860813175	0.0711645180446256	0.0971225138906718	0.0815250520756175
ANKRD33B	ankyrin repeat domain 33B	6.49454083635087	751.735273823661	2.69922753082543	0.0865099580965552	31.2013505753034	1.02143514250604e-213	1.32565916469799e-212	4.93305093844238	5.36200089058728	5.02145393477327	33.3998804689443	32.2203939832304	32.8274209691153
ANKRD34A	ankyrin repeat domain 34A	-2.2410885664249	411.688708476674	-1.16419966438475	0.100777677089964	-11.5521581564683	7.19896564951195e-31	2.11927083912439e-30	15.0587870752452	13.5965022582749	14.7827849481643	6.73690770822455	6.288682774421	6.16872894038839
ANKRD34B	ankyrin repeat domain 34B	7.14709458816813	23.5106982609843	2.83735688173604	0.50179460536382	5.65441886263176	1.56374444925766e-08	2.54861887802037e-08	0.155780555950812	0.2462143266086	0.0469294760259184	1.02002475863963	0.94694451043405	1.14135072905865
ANKRD36	ankyrin repeat domain 36	1.37848283798393	1201.50376653422	0.463081306006354	0.0674274599343893	6.86784444285692	6.51792366065769e-12	1.20566954795411e-11	25.5220477499414	26.2081472101154	25.3888465300218	37.7409160696664	35.7653657402399	31.6860702400567
ANKRD36B	ankyrin repeat domain 36B	-1.36960982178512	738.844658955626	-0.453764952784723	0.0908768897512212	-4.9931831296925	5.93921926478725e-07	9.08043713062956e-07	20.0956917176547	23.0894324064065	22.0099242561557	17.6250789690523	16.0252147919608	13.4244585751184
ANKRD36BP1	ankyrin repeat domain 36B pseudogene 1	-1.88327276242817	247.434422758017	-0.913241966762548	0.138513007418864	-6.59318560603411	4.30487827735772e-11	7.74351794925411e-11	8.69774770725367	7.24964406125322	8.6819530647949	3.70055493832053	4.24910998271689	5.05455322868829
ANKRD36C	ankyrin repeat domain 36C	1.25881464165936	617.498541094825	0.332065864275272	0.0936637493886317	3.54529758249861	0.000392170065884487	0.000526606461164874	14.2539208694993	14.6360738595112	12.8586764311016	19.6888499923464	16.4865467329415	15.7886850853113
ANKRD37	ankyrin repeat domain 37	-2.78784665975267	42.4437124100668	-1.47915121066894	0.311352370082958	-4.75073053169575	2.02683079169649e-06	3.03824443138286e-06	1.50587870752452	1.4772859596516	1.7833200889849	0.521873132327254	0.655576968762035	0.516325329812244
ANKRD39	ankyrin repeat domain 39	-1.24506152698789	496.791141723068	-0.316217037463673	0.0925152948260624	-3.41799740311254	0.000630837088261603	0.000839427830901076	13.8644694796223	14.4445738277045	13.7034069995682	10.1290830683517	11.2419309828453	12.0928827245499
ANKRD40	ankyrin repeat domain 40	1.57929519625821	5057.97007719319	0.659280859845086	0.0334270733946002	19.7229608486032	1.36970643331095e-86	8.08423948502273e-86	99.2841409926508	98.8687307070533	100.968767669763	152.410676145573	157.047104961216	158.702101373869
ANKRD42	ankyrin repeat domain 42	1.16966614161758	445.606820463612	0.226096799410586	0.0961451825434764	2.35161859834575	0.0186919298307977	0.022567105101756	9.42472363502412	10.9975732551841	10.911103176026	12.1216895736012	12.3102786356426	11.8754825856816
ANKRD44	ankyrin repeat domain 44	-25.3421887995578	1654.95352525409	-4.66346923001706	0.0877020767581286	-53.1739886032383	0	0	79.6038640908649	79.7734418211863	83.4875378501088	3.03635276990402	2.91367541672015	3.58710229132717
ANKRD45	ankyrin repeat domain 45	-12.2429465829391	63.3359222470551	-3.61387891672458	0.340885816521035	-10.6014352653525	2.93441763792505e-26	7.95027582135311e-26	3.06368426703263	2.68100044529364	3.19120436976245	0.237215060148752	0.267086913199347	0.217400138868313
ANKRD46	ankyrin repeat domain 46	-1.25623950453347	267.347133286027	-0.329111543100905	0.124522577740384	-2.642986911073	0.00821782120198629	0.010170179719461	8.49004029931925	6.72985826063506	7.48525142613398	6.04898403379317	5.7545089480223	6.11437890567131
ANKRD50	ankyrin repeat domain 50	-1.37285429792788	2237.25183477468	-0.457178519286149	0.0461959743049794	-9.8965012896561	4.3109302922268e-23	1.08708121517346e-22	64.5191135896279	66.8882253953363	66.0297727684671	47.134632451557	46.0603522126511	49.3498315231071
ANKRD52	ankyrin repeat domain 52	2.20511295199029	8756.27613954013	1.14085255650963	0.0352880905070873	32.3296766732248	2.67850280835926e-229	3.74964388288661e-228	133.685680431788	142.968452317394	140.178344889418	317.298864454971	296.612157422112	296.588139451097
ANKRD54	ankyrin repeat domain 54	-3.24784653948607	1835.22034527281	-1.69948346689722	0.0535199299794035	-31.754216934724	2.77694889530351e-221	3.74563387477842e-220	70.282994159808	72.3049405807255	71.4266625114478	20.519102702867	21.9254075108192	22.9085396332485
ANKRD6	ankyrin repeat domain 6	-3.63877715643985	219.470451128124	-1.86345370131882	0.147237458549611	-12.6561115607068	1.03500196940168e-36	3.37716528554036e-36	8.04866205745862	9.54764444293348	8.6819530647949	2.46703662554702	2.5737466181028	2.09247633660752
ANKRD62	ankyrin repeat domain 62	6.38183171841956	27.1583741982372	2.67397056690578	0.466967169215163	5.72624960208649	1.02675123812243e-08	1.68637955376322e-08	0.051926851983604	0.273571474009555	0.234647380129592	0.901417228565257	1.26259268057873	1.3859258852855
ANKRD7	ankyrin repeat domain 7	-3.38114639715069	127.579241324481	-1.75751248351045	0.192793282583034	-9.1160462644932	7.79149998557755e-20	1.8297335226717e-19	5.2186486243522	4.924286532172	4.85720076868255	1.23351831277351	1.2868733090514	1.90225121509774
ANKRD9	ankyrin repeat domain 9	1.65069297444583	559.026403674472	0.723071806844004	0.099500465145887	7.26701936301343	3.6750614456353e-13	7.0758059800528e-13	10.9306023425486	10.1221445383535	11.1222858181427	16.1306240901151	20.3471666600957	16.1419603109723
ANKS1A	ankyrin repeat and sterile alpha motif domain containing 1A	-5.4501456148772	5198.58336686906	-2.44629477577118	0.0373023172298952	-65.5802362275404	0	0	217.365802403366	225.450251731275	227.326381869549	41.0144838997192	40.2815626361561	40.5179508815819
ANKS1B	ankyrin repeat and sterile alpha motif domain containing 1B	-8.12734465716196	126.571614821936	-3.02278407607911	0.215907677011481	-14.0003547716294	1.55094575722415e-44	5.69180118946677e-44	5.86773427414725	5.58085806979493	5.748860813175	0.664202168416505	0.776980111125374	0.65220041660494
ANKS6	ankyrin repeat and sterile alpha motif domain containing 6	1.11776007230102	775.713063773642	0.160610546277123	0.0726569340028497	2.21053294474033	0.0270681967022456	0.0322959311749838	18.4599958801712	19.1500031806689	18.3024956501082	21.1121403532389	21.1969886566391	19.5388374807897
ANKZF1	ankyrin repeat and zinc finger domain containing 1	1.27925064677003	1952.40992816503	0.355298962753216	0.0533433556033624	6.66060390716817	2.72704685266427e-11	4.93366230471345e-11	45.5398491896207	44.0176501681375	41.1806152127434	57.975360700355	53.2959794975061	54.2956846823613
ANLN	anillin actin binding protein	1.43892358220227	16482.1739406477	0.524989976021736	0.0233614637799203	22.4724777936636	7.71640186814796e-112	5.59390641210786e-111	345.002004579065	339.693699277665	346.292603595252	486.62297438915	494.135070047265	489.068787401629
ANO2	anoctamin 2; calcium activated chloride channel	2199.17341768046	203.018662044219	11.1027456582788	1.1845935394633	9.37262047141424	7.07536607296396e-21	1.70231442359532e-20	0	0	0	10.9830572848872	10.4892315001926	9.21233088454478
ANO3	anoctamin 3	-307.497117810818	28.0868156591169	-8.26442907782164	1.21963941009701	-6.7761249836657	1.23441902295926e-11	2.26106299441687e-11	1.37606157756551	1.4772859596516	1.43134901879051	0	0	0
ANO4	anoctamin 4	-3.29342220143935	1187.40054031465	-1.71958747059671	0.0645792717192215	-26.6275451056982	3.25780064737033e-156	3.16537921391057e-155	46.0850811354485	45.9873647810063	46.8356170738665	13.6398659585532	13.160100632186	15.0549596166307
ANO5	anoctamin 5	-3946.05443492401	360.384241445019	-11.946195142511	1.18154221289684	-10.110679933493	4.95392604739961e-24	1.27988997809452e-23	17.4474222664909	18.8764317066593	18.6544667203026	0	0	0
ANO6	anoctamin 6	2.12068551954011	7372.94183729027	1.08453069675803	0.0299446314094397	36.2178676347355	3.1862633057617e-287	5.64407009898992e-286	121.89828503151	118.730019720147	119.787487556157	250.309331468963	249.629141327499	257.401764420083
ANO7	anoctamin 7	-1.98558383367817	108.271095338599	-0.989563274424945	0.192171868109416	-5.14936595121987	2.61368490901777e-07	4.05407946462211e-07	3.45313565690966	4.02150066794046	3.51971070194388	2.04004951727927	1.77248587850476	1.65767605887089
ANO8	anoctamin 8	1.54485875050796	990.496709082419	0.627474935697664	0.0654683318468219	9.58440390944716	9.2993062830469e-22	2.28193834743453e-21	20.0178014396793	19.2867889176737	20.0858157390931	31.5258814937691	30.3507855908349	28.9957435215613
ANP32A	acidic (leucine-rich) nuclear phosphoprotein 32 family; member A	1.44716981323913	10161.2631094961	0.533234219964817	0.0301412429326096	17.6911821837285	4.90357881672761e-70	2.46817824970504e-69	215.418545453981	209.966106302334	208.108761436935	293.719687476185	311.908953359892	302.593818287334
ANP32AP1	acidic (leucine-rich) nuclear phosphoprotein 32 family; member A pseudogene 1	1.4226722252935	282.244937451206	0.508603312311634	0.116813473672158	4.35397815271765	1.3368903598606e-05	1.93055804695343e-05	5.68599029220464	5.69028665939875	6.3824087395249	8.08903355107244	8.47393933696111	8.50578043322276
ANP32B	acidic (leucine-rich) nuclear phosphoprotein 32 family; member B	1.13560516688425	9306.6696896356	0.183461318300803	0.0358979008424771	5.11064195942392	3.21065951057789e-07	4.95817708932448e-07	230.866783919103	213.686678348864	220.333889941687	243.430094724649	262.060823105505	242.482679890245
ANPEP	alanyl (membrane) aminopeptidase	-4.82478635182983	2113.65788668578	-2.27046505927607	0.0506946610953358	-44.7870645590522	0	0	87.9640872602251	89.8682292121389	89.2598634012967	18.2892811374688	18.137629469083	18.4246617690896
ANTXR1	anthrax toxin receptor 1	2.11500675001062	5812.75552838141	1.08066226769099	0.0321505654949151	33.6125430783452	1.10011867120599e-247	1.66624066387806e-246	94.2212729242494	94.9566586287167	95.4780189747309	198.193182754282	195.410497948032	202.970204650929
ANTXR2	anthrax toxin receptor 2	-1.50599884229945	294.427764497105	-0.590720660973	0.120093483703219	-4.91884024642685	8.7058483731787e-07	1.32387289277435e-06	9.45068706101592	8.86371575790959	8.70541780280786	6.57085716612043	5.99731523274898	5.16325329812244
ANXA1	annexin A1	5.90387444470557	9331.84839104323	2.56166204051641	0.0327545837281969	78.207742213228	0	0	68.8550057302589	67.681582669964	69.6198776844499	389.293635210117	403.179835788651	413.793989318476
ANXA10	annexin A10	582.390385911316	53.8413833189863	9.18584272952742	1.20148619638625	7.64540013622792	2.08296559365126e-14	4.1673762862297e-14	0	0	0	2.89402373381477	2.28237907643079	2.96207689208077
ANXA11	annexin A11	1.67159071661014	3672.23863456247	0.741221651606347	0.0365911895708318	20.2568339619437	3.0921804128109e-91	1.89566961617009e-90	70.542628419726	68.7211542712003	70.4176787768905	114.551152545832	116.377052269497	116.390599346623
ANXA2	annexin A2	1.80987179563169	51827.7383510339	0.855887505950944	0.0244887279802047	34.9502639190894	1.28301331935326e-267	2.11667838120762e-266	930.009919026347	940.401941907847	943.44672128705	1637.35323117075	1670.16731012094	1738.41303544311
ANXA2P2	annexin A2 pseudogene 2	1.82339244435205	3331.29300918389	0.866625102566098	0.0480563551135079	18.0335171179577	1.06309212690957e-72	5.49416680211793e-72	64.9345284054968	58.7084383224506	56.3857654451409	107.363536223325	105.645014484578	112.151296638691
ANXA3	annexin A3	5.10204312966418	2790.01755210835	2.35107509468512	0.0463950832542068	50.6750916213076	0	0	22.8997417247694	24.2110754498456	22.6904016585315	116.211657966874	117.445399922295	118.890700943609
ANXA4	annexin A4	-1.61333831779542	1340.40153319296	-0.690049004039639	0.0567988201396812	-12.1490024324916	5.80698000511458e-34	1.79834288431588e-33	42.0347866807274	41.9111498182639	42.2599931613395	24.8601383035892	25.66462429561	27.0391422717465
ANXA5	annexin A5	-1.47514669519186	27598.3122366281	-0.560858429662574	0.0242227894617263	-23.1541635842052	1.31992208776963e-118	1.00432488567548e-117	840.591879910581	817.240064308745	851.488413014263	549.152864244361	567.972461232649	568.338313036488
ANXA6	annexin A6	2.80453027233774	4348.34829982823	1.48775915567644	0.0360862932090916	41.2278187470252	0	0	58.0542205176692	56.9849380361904	59.2719282207349	159.764343010184	160.494954204335	164.300154949728
ANXA7	annexin A7	1.21904974164452	3442.98645313957	0.285756994341868	0.044145099586059	6.47313058575838	9.59929215615133e-11	1.69914305916457e-10	79.2403761269797	78.8159416621529	78.5834076054003	90.853368036972	93.0919295642089	102.015015163956
ANXA8L1	annexin A8-like 1	379.384649010323	35.0221930062766	8.56751749413103	1.2183914526393	7.03182665601599	2.0384696292466e-12	3.82916800209831e-12	0	0	0	2.32470758945777	1.31115393752407	1.65767605887089
ANXA9	annexin A9	-1.53635922266399	64.0601173438375	-0.619515578145152	0.250858195047119	-2.46958477090528	0.0135269964429663	0.0165013334780991	2.07707407934416	2.02442890767071	1.83024956501082	1.51817638495201	1.33543456599674	0.951125607548871
AOC3	amine oxidase; copper containing 3	1.41878213364804	164.61820317976	0.504653068019187	0.154938376179982	3.25712118883294	0.00112548370220538	0.00147557278615198	3.47909908290147	3.17342909851084	3.73089334406051	5.10012379319817	5.14749323620561	4.34800277736627
AOX1	aldehyde oxidase 1	165.227863371193	777.091164385672	7.36831318741469	0.279926527864401	26.3223112279804	1.06529692416368e-152	1.01389546861492e-151	0.181743981942614	0.191500031806689	0.328506332181429	39.4963075147672	38.7033217854327	38.5613496317671
AP1AR	adaptor-related protein complex 1 associated regulatory protein	1.15190592436305	1077.80192984112	0.204022897338439	0.065057973095251	3.1360168113404	0.00171259386261247	0.0022192766158901	26.4048042336626	25.4968613776906	24.4971864855294	27.5169469772552	28.9910703963655	30.7077696151493
AP1B1	adaptor-related protein complex 1; beta 1 subunit	-2.64124338533823	6308.99400096765	-1.40121724911651	0.0309989360174677	-45.2021078506351	0	0	232.995784850431	229.936823905031	235.210533841903	86.298838882116	87.5559462724406	88.0742312590255
AP1G1	adaptor-related protein complex 1; gamma 1 subunit	-1.06062083299818	4746.91473859047	-0.0849089916716023	0.0330651578327296	-2.56792942290313	0.0102307983643512	0.0125729039133709	124.234993370773	125.350449391178	123.166409830023	115.713506340561	115.260143359755	117.205849867379
AP1G2	adaptor-related protein complex 1; gamma 2 subunit	1.08734360212242	3688.90689197401	0.120807906093638	0.0443403840989636	2.72455704993457	0.00643878053856374	0.00803895567797982	89.158404855848	91.5917294983991	88.9313570691153	103.781588815079	93.4075777343536	93.1831345224308
AP1M1	adaptor-related protein complex 1; mu 1 subunit	1.62955380538011	3287.53528446262	0.70447698845176	0.0396514482328241	17.7667404306454	1.27910537739606e-70	6.48274883538623e-70	62.8314909001608	61.9365817157633	65.9124490784023	103.568095260945	101.007414446299	103.4281160666
AP1M2	adaptor-related protein complex 1; mu 2 subunit	166.289404523693	139.864676739157	7.37755243700421	0.664329853673531	11.1052550118118	1.182792298908e-28	3.33490069572828e-28	0.051926851983604	0.0273571474009555	0.0469294760259184	5.88293349168905	7.08994351401904	8.0438051381276
AP1S1	adaptor-related protein complex 1; sigma 1 subunit	-1.69788534657237	4749.93348305311	-0.763739041036903	0.0380886484955672	-20.0516182958234	1.95385052289173e-89	1.1763077532182e-88	152.690908257787	149.069096187807	154.186793483155	85.3499786415209	87.1917368453506	93.6994598522431
AP1S2	adaptor-related protein complex 1; sigma 2 subunit	-16.224107510241	7583.10971702565	-4.02006721249767	0.0393684550767118	-102.113918482814	0	0	361.436853231875	362.75577453667	365.439829813826	21.1121403532389	22.3381781948545	23.1802898068339
AP2A1	adaptor-related protein complex 2; alpha 1 subunit	1.05695719854517	4845.55050002562	0.0799169560045366	0.0330640340983099	2.41703585735843	0.015647475603987	0.0190060610507867	118.341295670633	119.988448500591	121.078048146869	126.791449649508	125.822216745365	123.70067901607
AP2A2	adaptor-related protein complex 2; alpha 2 subunit	1.52095879723365	3917.34683893429	0.604981070990199	0.0369726820644394	16.3629208704898	3.51839887339094e-60	1.58685622006331e-59	80.1750594626845	78.0772986823271	78.8415197235429	122.474135554801	117.251154894514	117.477600040965
AP2B1	adaptor-related protein complex 2; beta 1 subunit	1.55959514443527	9980.80009343489	0.641171568241323	0.0277113994796838	23.1374661792664	1.9440365094377e-118	1.47531907524117e-117	195.997902812113	199.871318911381	198.980978349894	300.646367232528	306.105883154925	312.485524605842
AP2M1	adaptor-related protein complex 2; mu 1 subunit	2.06686961023167	24351.2579388986	1.04744737831071	0.0223397601136727	46.8871363425982	0	0	403.783201024504	404.065067112113	403.476170132833	817.20588221245	824.642984817222	838.702560736594
AP2S1	adaptor-related protein complex 2; sigma 1 subunit	-1.30173926410645	2091.81338540614	-0.380440508372681	0.0452727651412995	-8.40329737283107	4.3411354704284e-17	9.45969961434293e-17	60.3909288569314	59.1187955334649	60.961389357668	45.5690130545753	45.9389490702878	45.8714293012141
AP3B1	adaptor-related protein complex 3; beta 1 subunit	-1.203144550473	3054.06692436524	-0.266809983929208	0.0401105391852637	-6.65186729843891	2.89397580545571e-11	5.23106896563443e-11	86.1206840148072	84.1505854053392	84.1680152524846	67.8197856965282	71.3850477096438	70.3289449238994
AP3B2	adaptor-related protein complex 3; beta 2 subunit	-1.93450047905342	480.027624129557	-0.95196108604549	0.09295119131454	-10.2415157092944	1.29196270876495e-24	3.38520993961145e-24	15.5261287430976	16.60578847238	16.1672044909289	8.46857764731045	8.59534247932445	7.63617987774951
AP3D1	adaptor-related protein complex 3; delta 1 subunit	1.10536132900937	11667.9526231137	0.144518045960067	0.0287029088497777	5.03496167292419	4.77944451196275e-07	7.33136281042456e-07	271.914960412142	282.763475536276	290.77503345659	308.094920121199	309.553732398044	308.327746949985
AP3S1	adaptor-related protein complex 3; sigma 1 subunit	1.36974190087753	1808.68714346591	0.453904073183325	0.0566736506576522	8.00908478483621	1.1556521974838e-15	2.40452367034906e-15	40.0615663053505	38.737720719753	37.6139750347736	48.9849099207173	52.5918412717988	56.4696860710444
AP3S2	adaptor-related protein complex 3; sigma 2 subunit	1.61119773235308	2343.31000361613	0.688133557967468	0.0513993678305039	13.3879770707818	7.10907364870811e-41	2.47419099543138e-40	45.3061783556945	42.5130070610849	49.0413024470847	72.4454793694288	75.2942288937433	70.8724452710702
AP4B1	adaptor-related protein complex 4; beta 1 subunit	-1.28222408391713	549.104780413196	-0.358648412116884	0.0919437882807272	-3.90073564319366	9.59008278455961e-05	0.000133114558789531	14.9808967972697	15.1832168075303	16.8711466313177	12.4537906578095	10.8777215557552	13.0711833494573
AP4E1	adaptor-related protein complex 4; epsilon 1 subunit	1.59628689639099	1448.22472403237	0.674719966599963	0.0581939995769808	11.5943219490769	4.40339097124665e-31	1.30267735770221e-30	29.3127079447444	26.8373616003374	28.9085572319657	45.047139922248	42.6853448549503	46.9040799608386
AP4S1	adaptor-related protein complex 4; sigma 1 subunit	1.66881130934432	430.393911523102	0.738820839983549	0.105568265306718	6.99851264806693	2.58694011379824e-12	4.8430394054605e-12	9.1391259491143	8.39864425209335	7.08635087991367	12.7147272239731	14.1070451426201	13.8320838354964
AP5M1	adaptor-related protein complex 5; mu 1 subunit	-1.17822200634907	1623.29901277098	-0.236611404433141	0.0526117096658331	-4.49731449397853	6.88171583942808e-06	1.00677212549425e-05	45.2542515037109	43.2516500409107	45.404268055076	36.6022837809524	36.8822746499826	39.213550048372
AP5S1	adaptor-related protein complex 5; sigma 1 subunit	1.68373872553916	668.721504525906	0.75166828530854	0.0791780357084393	9.49339395178279	2.23631954343206e-21	5.44871434551317e-21	12.0470296601961	12.5022163622367	13.4452948814256	21.7051780036108	20.3714472885684	21.3595636438118
AP5Z1	adaptor-related protein complex 5; zeta 1 subunit	-1.70901016247861	2106.90772219347	-0.77316097589872	0.0525502138168956	-14.7128036166075	5.33504590726656e-49	2.09950946880122e-48	66.1548094271115	67.2438683115487	69.4321597803462	42.2717237185076	38.1934285875067	37.0395486596889
APAF1	apoptotic peptidase activating factor 1	-1.12616667044457	1912.97502062928	-0.171420359238361	0.0478935583675208	-3.57919446959718	0.000344654931531275	0.000464446678294341	51.6931811496778	51.1031513449849	51.8101415326139	46.8025313673488	44.8706014174904	44.2952782944188
APBA1	amyloid beta (A4) precursor protein-binding; family A; member 1	-1.75818971472469	153.690659591051	-0.814090750643631	0.158981921117481	-5.12064985075915	3.04484550072601e-07	4.70715420552892e-07	4.93305093844238	4.76014364776626	5.25610131490286	2.72797319171065	3.08363981602883	2.60880166641976
APBA2	amyloid beta (A4) precursor protein-binding; family A; member 2	1.47955558898176	815.948292719096	0.565163901629313	0.0730126799304227	7.740626726315	9.89279424836135e-15	1.99725847475668e-14	18.0186176383106	16.4416455879743	15.7683039447086	24.7178092675	24.7419604136486	24.1042403970242
APBA3	amyloid beta (A4) precursor protein-binding; family A; member 3	1.39356254241081	550.42731726181	0.478777751348187	0.0855835194503702	5.59427509435189	2.21545446023934e-08	3.58485443409169e-08	11.3979440104011	11.681501940208	12.0139458626351	16.533889692368	16.7293530176682	15.1636596860649
APBB1	amyloid beta (A4) precursor protein-binding; family B; member 1 (Fe65)	-1.0762848357013	1899.91280809018	-0.106059933538659	0.0472832237809272	-2.24307746083593	0.0248918198422711	0.0297830180321722	49.6420704963254	49.7352939749372	50.8480872740826	45.8773926327686	45.5018977577797	46.9584299955557
APBB2	amyloid beta (A4) precursor protein-binding; family B; member 2	3.41757120165519	1549.45571167888	1.77297139524312	0.0559650820646456	31.6799570345515	2.93413331402534e-220	3.92825146285343e-219	17.7849468043844	18.1104315794326	17.6220182477323	59.5409800973367	59.7303460427632	61.9046895427522
APBB3	amyloid beta (A4) precursor protein-binding; family B; member 3	-1.20146026028472	615.901571100464	-0.264788930416749	0.0824199169875719	-3.21268135293895	0.00131502097524975	0.00171595361467205	17.3695319885155	17.1802885678001	16.7538229412529	15.2529283675648	13.4757488023307	13.5331586445525
APC	adenomatous polyposis coli	-1.90216143550962	3113.26626542688	-0.927639692216209	0.0415582831353528	-22.3214151844277	2.28927997999947e-110	1.64551984205446e-109	106.346192862421	103.683588649621	101.250344525919	54.0613122079006	52.4461575009628	55.6544355502882
APCDD1	adenomatosis polyposis coli down-regulated 1	-165.171008067731	109.877144082368	-7.36781666716445	0.741534262748779	-9.93590861176507	2.90515169616822e-23	7.36840497925233e-23	4.90708751245058	6.4015724918236	5.34996026695469	0.0474430120297504	0.0242806284726679	0.0271750173585392
APCDD1L	adenomatosis polyposis coli down-regulated 1-like	88.8164754465282	75.0208586896385	6.47275541606059	0.676617250188074	9.56634702154195	1.10749742786852e-21	2.71443233255757e-21	0.051926851983604	0.0273571474009555	0.0469294760259184	3.1549602999784	4.20054872577156	3.85885246491256
APCDD1L-AS1	APCDD1L antisense RNA 1 (head to head)	14.90692498631	23.8943349570449	3.89791078278823	0.592920960766798	6.5740816073482	4.89543779933377e-11	8.79154535167439e-11	0.025963425991802	0.109428589603822	0.0938589520518367	1.30468283081814	1.01978639585205	1.05982567698303
APEH	acylaminoacyl-peptide hydrolase	-1.05481401624104	5183.85790166278	-0.0769886467996471	0.0328055072323997	-2.34682080219783	0.0189343586981839	0.0228502274915562	137.398450348616	133.010450663446	135.579256238878	125.842589408913	129.537152901683	125.929030439471
APEX2	APEX nuclease (apurinic/apyrimidinic endonuclease) 2	-1.64637042787092	1453.25152650253	-0.719288973868373	0.055291312684033	-13.0090775377103	1.08645656699712e-38	3.65336222936835e-38	47.9284843808665	44.920436032369	45.0757617228946	27.5881114952999	27.2428651463334	28.1804930008051
APH1A	APH1A gamma secretase subunit	-1.33398359274387	4455.66659926533	-0.415740922285151	0.0345893727902773	-12.019325265187	2.81258718520815e-33	8.62132113595161e-33	129.713276255043	127.183378267042	131.613715514688	94.9809100835603	98.1180196580512	95.4658359805481
APH1B	APH1B gamma secretase subunit	3.33604253426222	658.296792240863	1.73813768314048	0.0835997924836564	20.7911722206761	5.20244033542664e-96	3.33543740313547e-95	7.76306437154879	8.12507277808379	7.29753352203031	25.8089985441842	24.7662410421213	25.9521415774049
API5	apoptosis inhibitor 5	-1.27453860642088	6936.57438908504	-0.349975073986554	0.0361262586947853	-9.68755378029421	3.40588268522335e-22	8.43949517756239e-22	202.021417642211	193.770675040968	197.103799308857	150.607841688443	147.820466141602	162.642478890857
APIP	APAF1 interacting protein	-1.55889397951099	740.887508661263	-0.640522813581007	0.0772352775482117	-8.29313797935382	1.10299268943722e-16	2.37303067576772e-16	21.8352412591055	22.6790751953921	24.3094685814257	13.7584734886276	14.6897802259641	15.3538848075746
APLF	aprataxin and PNKP like factor	-1.59416163772985	160.17676049325	-0.672797916736596	0.153801320820376	-4.37446124095616	1.21732748705818e-05	1.76231375862369e-05	5.1926851983604	5.11578656397869	4.7164123406048	3.10751728794865	3.2536042153375	2.96207689208077
APLN	apelin	2.08434226522227	81.4328107962812	1.05959219882323	0.227962922754336	4.64809007544224	3.35022619663019e-06	4.97086967783605e-06	1.14239074363929	1.69614313885924	1.19670163866092	2.51447963757677	2.91367541672015	2.88055184000515
APLP1	amyloid beta (A4) precursor-like protein 1	2.22579719563706	662.055344289437	1.1543221469576	0.0803381286212805	14.3682976784181	8.18176720627843e-47	3.11520732366857e-46	10.6450046566388	9.82121591694304	10.8172442239742	22.2744941479678	22.9451939066712	23.8596652407974
APLP2	amyloid beta (A4) precursor-like protein 2	-3.50508384859545	18440.5907266567	-1.80944895679109	0.0240936840268692	-75.1005514463126	0	0	736.374687979488	724.253120292897	728.134285280137	204.716596908373	204.297207969028	209.763958990564
APOA1BP	apolipoprotein A-I binding protein	-1.30185824515253	1757.61941214657	-0.380572366975748	0.0514203025537715	-7.40120824022329	1.34950909434311e-13	2.6338077465259e-13	50.4469367020713	49.4343653535267	51.716282580562	36.9581063711756	38.2177092159793	40.3005507427136
APOBEC3B	apolipoprotein B mRNA editing enzyme; catalytic polypeptide-like 3B	-2.23164446982873	3120.99289289576	-1.15810720527177	0.0432763033877166	-26.7607700892606	9.25271393541458e-158	9.12550494081688e-157	106.735644252298	106.665517716326	115.37611680972	48.6765303425239	48.2698894036639	49.0780813495217
APOBEC3C	apolipoprotein B mRNA editing enzyme; catalytic polypeptide-like 3C	-2.46119843346619	1180.55977988525	-1.29936097938759	0.0613440199994602	-21.1815427061843	1.41327596111873e-99	9.30503474126531e-99	43.1512139983749	42.7318642402925	42.2130636853136	17.9334585472456	16.8264755315589	16.7669857102187
APOBEC3D	apolipoprotein B mRNA editing enzyme; catalytic polypeptide-like 3D	-1.89013496320129	66.6552551763286	-0.918489252324375	0.24882156915852	-3.69135704525366	0.000223060754271963	0.000303111206846426	1.92129352339335	2.16121464467549	2.55765644341255	0.948860240595008	1.18975079516073	1.35875086792696
APOBEC3F	apolipoprotein B mRNA editing enzyme; catalytic polypeptide-like 3F	-1.33692831870083	245.710088832648	-0.418922115373569	0.125999895259872	-3.32478145723497	0.000884878673659482	0.00116755724702563	6.95819816580293	6.78457255543697	7.69643406825061	5.05268078116842	5.65738643413163	5.19042831548098
APOBEC3G	apolipoprotein B mRNA editing enzyme; catalytic polypeptide-like 3G	2.67088485172442	94.8712168226993	1.41731777925753	0.208432419894604	6.79989120681999	1.04698184883209e-11	1.92311226475285e-11	1.19431759562289	1.31314307524587	1.43134901879051	3.2498463240379	3.76349741326353	3.42405218717594
APOC1	apolipoprotein C-I	-29.3097370870924	1212.40776445484	-4.8733081217736	0.106527118940678	-45.7471127562119	0	0	61.1438682106937	59.2555812704697	58.4506623902813	2.01632801126439	1.8938890208681	2.14682637132459
APOC2	apolipoprotein C-II	-17444.8379347527	3102.80321722607	-14.0905125742835	1.17851692275211	-11.9561393665683	6.03008054894971e-33	1.8351146356122e-32	156.741202712509	155.552740121833	161.061961720952	0	0.0242806284726679	0
APOC4	apolipoprotein C-IV	-405.647103967983	37.1183950474863	-8.66408137839625	1.21253510712415	-7.14542723545996	8.97164065308998e-13	1.70729954568964e-12	2.02514722736055	2.13385749727453	1.50174323282939	0	0	0
APOC4-APOC2	APOC4-APOC2 readthrough (NMD candidate)	-57.1004393766635	38.5269288968211	-5.83542994177311	0.770836939809872	-7.57025207330155	3.72500707172813e-14	7.39310075254617e-14	1.71358611545893	1.9697146128688	2.08836168315337	0.0237215060148752	0	0.0815250520756175
APOD	apolipoprotein D	-7166.2053745586	7104.53148949631	-12.8069936746539	0.589643579997585	-21.7198899625199	1.33097434593746e-104	9.18244932730732e-104	358.710693502736	361.004917103009	364.008480795036	0.0711645180446256	0.0485612569453359	0.0271750173585392
APOE	apolipoprotein E	-5.41213522777632	3994.18939107647	-2.43619788698721	0.0413949393265778	-58.8525536362615	0	0	168.606488390762	169.231313822311	176.454829857453	30.3398061930254	31.9047458130857	31.9578204136421
APOL2	apolipoprotein L; 2	-2.21567033836573	1740.74722477369	-1.14774324393914	0.0537543418323773	-21.351637929419	3.76509032291497e-101	2.51337210028291e-100	61.3515756186281	59.693295628885	61.9469083542122	26.0936566163627	29.0396316533109	26.6858670460855
APOL6	apolipoprotein L; 6	-1.71251655521503	34.1700073634973	-0.776117934941009	0.337214734558803	-2.30155404079969	0.0213603344919462	0.0256598069682057	1.3500981515737	0.930143011632488	1.00898373455724	0.59303765037188	0.607015711816699	0.706550451322019
APOLD1	apolipoprotein L domain containing 1	-2.35456074034407	318.809397269283	-1.23545794016255	0.11205411919279	-11.0255468434582	2.8776417158658e-28	8.05058515736691e-28	11.2940903064339	11.3805733187975	11.474256888337	4.86290873304941	4.95324820842426	4.53822789887604
APOO	apolipoprotein O	-2.94624452210708	860.707480488789	-1.55887717110419	0.0764195766032571	-20.39892446928	1.70933835413998e-92	1.0665058298721e-91	31.857123691941	32.3635053753304	33.7657580006483	9.93931102023271	11.0962472120093	11.9841826551158
APOOL	apolipoprotein O-like	-1.27611979973634	996.518623354291	-0.351763772968441	0.0664183118828212	-5.29618659367678	1.18246011510788e-07	1.8564778309822e-07	28.0145366451543	27.8222189067718	29.3543872542119	20.8512037870753	21.9496881392918	23.4248649630608
APOPT1	apoptogenic 1; mitochondrial	1.60365765753057	1334.64657210391	0.681366193852287	0.0564710419956563	12.0657627302981	1.60171488972086e-33	4.92748602408472e-33	26.22306025172	25.6883614094972	26.2805065745143	40.113066671154	42.4910998271689	41.6593016106406
APP	amyloid beta (A4) precursor protein	-1.56370565070285	24848.942158892	-0.644968967736651	0.023543395477641	-27.3949001259896	3.15436622388702e-165	3.24645300372783e-164	760.053332484011	775.493057374887	776.61243401491	486.456923847046	480.513637474099	498.145243199382
APPBP2	amyloid beta precursor protein (cytoplasmic tail) binding protein 2	1.43913568371975	2891.03168343955	0.525202617791568	0.0458459543058617	11.4558116576149	2.19893685506142e-30	6.42221399901368e-30	59.4043186692429	62.12808174757	59.2719282207349	84.8281055091937	82.1656467515083	90.8460830295965
APPL1	adaptor protein; phosphotyrosine interaction; PH domain and leucine zipper containing 1	1.32907104775232	2425.24438747771	0.410418228391532	0.0453173496443361	9.0565364394126	1.34658467428922e-19	3.14333890538711e-19	53.7702552290219	50.9937227553811	54.039291643845	69.0058609972719	67.9614790949976	72.2855461737142
APPL2	adaptor protein; phosphotyrosine interaction; PH domain and leucine zipper containing 2	1.66574581441384	1622.59272787375	0.736168268493045	0.0523625760155664	14.0590537080184	6.77865597418144e-45	2.50170055008247e-44	31.9090505439246	29.7098620774377	31.2315662952487	50.5030863056693	52.0819480738728	50.6814073736756
APRT	adenine phosphoribosyltransferase	-1.3509531712847	2360.57760794455	-0.433977666724112	0.044375314472679	-9.77970909910515	1.37605472084445e-22	3.43513383307759e-22	69.8416159179473	66.5599396265248	70.5350024669553	51.2621744981453	50.090936539114	50.4368322174487
APTR	Alu-mediated CDKN1A/p21 transcriptional regulator (non-protein coding)	1.3629332165667	266.722944373873	0.446714872129534	0.12502338296645	3.57305058885992	0.000352846561355768	0.000474952816298434	5.47828288427022	5.27992944838442	6.45280295356378	8.32624861122119	7.5755560834724	7.36442970416412
APTX	aprataxin	-1.23413116659461	1329.83769509574	-0.303495735929079	0.0590475728633926	-5.13985116088041	2.74956179549284e-07	4.25933944233039e-07	37.8806385220391	37.6981491185167	36.4642028721386	28.2523136637164	30.0836986776356	31.6588952226981
AQP1	aquaporin 1 (Colton blood group)	3.835875463125	44.5390426701227	1.93955588207436	0.339907219555858	5.70613323426521	1.15571546269489e-08	1.89366605188609e-08	0.38945138987703	0.574500095420066	0.445830022246225	2.39587210750239	1.33543456599674	1.60332602415381
AQP11	aquaporin 11	1.43994384796935	85.6136179472123	0.526012553448374	0.213904292995814	2.45910236807949	0.0139284895911603	0.0169638391261881	1.63569583748353	1.66878599145829	2.04143220712745	2.7754162037404	2.23381781948545	2.6359766837783
AQR	aquarius intron-binding spliceosomal factor	1.24553539392194	4379.43711210705	0.316766018696485	0.0355402476263298	8.91288158785393	4.972307692552e-19	1.14511586997137e-18	98.868726176782	97.4461590422036	101.17995031188	124.134640975842	118.975079516073	124.108304276448
ARAF	A-Raf proto-oncogene; serine/threonine kinase	-1.32585188305299	2344.67465835923	-0.406919614424499	0.0456536077538886	-8.91319732315875	4.95816301352367e-19	1.14204077463255e-18	66.8038950769065	69.541868693229	67.5784454773224	52.4245282928742	48.9983082578439	50.9259825299024
ARAP1	ArfGAP with RhoGAP domain; ankyrin repeat and PH domain 1	-1.270890113671	4791.32529845163	-0.345839294453496	0.0341871782142973	-10.1160526407197	4.6894856771305e-24	1.21265591783617e-23	136.15220590101	136.402736941164	136.588239973435	109.142649174441	106.106346425559	103.591166170751
ARAP3	ArfGAP with RhoGAP domain; ankyrin repeat and PH domain 3	1.16215015417137	2064.68042847876	0.216796482411388	0.0490445046681202	4.42040313952461	9.85169371003957e-06	1.43254912873195e-05	48.8372042905795	48.3947937522903	48.5016134727866	58.5209553386971	56.0639711433903	53.0999839185855
ARC	activity-regulated cytoskeleton-associated protein	-2.65051380607982	673.555965677083	-1.40627205538564	0.0804345044094104	-17.4834427800753	1.91575113555578e-68	9.51820081528331e-68	23.7824982084906	25.7704328517001	25.0603401978404	9.44115939392033	9.22663881961382	9.21233088454478
ARF1	ADP-ribosylation factor 1	-1.0963714510248	12182.7647086072	-0.132736666693701	0.0257537312425502	-5.15407516850973	2.54885693238332e-07	3.9543757378992e-07	326.230447586992	317.370266998485	328.365543753351	289.758195971701	292.265924925504	296.452264364304
ARF3	ADP-ribosylation factor 3	1.078126914234	7290.34036001336	0.108527018311796	0.0298005227316422	3.64178237036634	0.000270756924581882	0.000366370504461914	178.784151379548	176.480957883564	179.904146345358	192.760957876876	185.74680781591	193.214373419214
ARF4	ADP-ribosylation factor 4	1.45050598527404	8408.74041678693	0.53655624859166	0.0313601692697353	17.1094819028758	1.26116263286486e-65	6.08387554475691e-65	175.850284242475	169.969956802137	177.581137282075	244.26034743517	248.585074303174	259.602940826125
ARF5	ADP-ribosylation factor 5	-1.59891483756175	2978.11199697562	-0.677093099106369	0.0419743726432385	-16.1311070652878	1.54230826964194e-58	6.79662070292394e-58	92.6375039387495	93.0143011632488	93.8120225758108	55.12877997857	58.3220695913484	59.8122132061447
ARF6	ADP-ribosylation factor 6	1.32731655046286	7734.4961738481	0.408512478712141	0.0335365809390458	12.1811009731323	3.91954729036702e-34	1.2182787751628e-33	164.40041338009	169.586956738523	172.935119155509	213.80193371207	222.920450007564	230.11804699211
ARFGAP1	ADP-ribosylation factor GTPase activating protein 1	1.48122677104996	8777.34284234936	0.566792529502001	0.0404830411714885	14.0007398925648	1.54256370090185e-44	5.6624811617372e-44	174.448259238918	181.596744447543	183.705433903457	281.218453806345	264.804534122917	245.879557060062
ARFGAP3	ADP-ribosylation factor GTPase activating protein 3	-3.07002658605811	3109.46577035677	-1.61825114921373	0.0432080298397056	-37.4525558146754	5.45797078415493e-307	1.05071402852777e-305	118.133588262699	117.252733760495	122.50939716566	39.6149150448416	39.0918118409954	36.7134484513864
ARFGEF1	ADP-ribosylation factor guanine nucleotide-exchange factor 1 (brefeldin A-inhibited)	-1.39816474134647	3996.46208994648	-0.483534358940089	0.0364376463150613	-13.2701864099335	3.4472216225998e-40	1.18770582022142e-39	120.262589194027	118.292305361732	116.87786004255	82.7643344858996	82.8697849772157	86.2806801133619
ARFGEF2	ADP-ribosylation factor guanine nucleotide-exchange factor 2 (brefeldin A-inhibited)	1.06062434300019	8079.09425146443	0.0849137660961323	0.0295348515247394	2.87503615939987	0.00403981229956072	0.00511953362167042	202.514722736055	195.138532411016	200.45925684471	211.595833652687	204.540014253755	212.454285709059
ARFIP2	ADP-ribosylation factor interacting protein 2	-1.24608658993122	2531.94028305018	-0.317404323999033	0.0431015452940197	-7.36410543598474	1.78338702943553e-13	3.46792415069871e-13	72.4639219431193	70.9917975054796	70.8400440611238	57.8567531702806	54.9470622336476	57.5838617827445
ARFRP1	ADP-ribosylation factor related protein 1	2.3620363273644	1790.52199422588	1.2400311530947	0.05100215517221	24.3133088966085	1.4177449330664e-130	1.16282503924257e-129	27.6510486812691	26.481718684125	27.1252371429808	63.5736361198655	64.7321555081327	61.8231644906766
ARGLU1	arginine and glutamate rich 1	1.87399588969101	2986.91487201725	0.906117788680717	0.0482413379494119	18.7830152976046	1.04002671700938e-78	5.70412523109864e-78	54.5231945827842	51.9785800618155	52.1151831267823	102.832728574484	100.278995592119	91.1993582552575
ARHGAP10	Rho GTPase activating protein 10	3.85039969735562	716.354927168869	1.94500821501849	0.0822625207234099	23.6439170343219	1.36326421368404e-123	1.07591169661249e-122	7.866918075516	6.92135829244175	7.71989880626357	27.754162037404	29.0396316533109	29.1859686430711
ARHGAP11A	Rho GTPase activating protein 11A	1.4457533732713	8093.87532784524	0.531821468260848	0.0283252673106931	18.7755145406899	1.19781886054537e-78	6.56705328905081e-78	168.86612265068	167.425742093848	168.547213147086	238.875565569793	238.654297257853	245.689331938553
ARHGAP11B	Rho GTPase activating protein 11B	1.43221129136731	488.489774304508	0.518244346318147	0.0942642132963167	5.49778466499329	3.84592159261265e-08	6.15612160789096e-08	10.2815166927536	9.38350155852775	10.9580326520519	15.4189789096689	13.5971519446941	14.4842842521014
ARHGAP12	Rho GTPase activating protein 12	2.25046193304745	1902.2253482232	1.1702211614939	0.0497753122832399	23.5100717165752	3.21756193106859e-122	2.50778516130151e-121	29.5983056306543	29.1627191294186	30.480694678834	64.4750533484308	66.7231670428915	67.9103683789894
ARHGAP15	Rho GTPase activating protein 15	-848.333221746345	77.4602018636153	-9.72848725047451	1.19342724845583	-8.15172207862872	3.58778079010465e-16	7.59204743359539e-16	4.12818473269652	3.74792919393091	3.94207598617714	0	0	0
ARHGAP17	Rho GTPase activating protein 17	1.36954923835278	2955.05501561136	0.453701135083386	0.0399136968840155	11.3670536808903	6.10124335689238e-30	1.76867366230461e-29	64.4931501636361	63.1950104962073	62.6039210185751	87.2714206287258	85.7348991369905	85.1121543669447
ARHGAP18	Rho GTPase activating protein 18	-6.3113653537963	1273.36826476875	-2.65795214087674	0.0719126579527465	-36.9608385581196	4.87816138731337e-299	9.09938021263538e-298	56.8599029220464	58.1065810796296	52.6783368390934	8.32624861122119	8.54678122237912	9.48408105813017
ARHGAP19	Rho GTPase activating protein 19	1.2634874612845	1665.06214296312	0.337411347201225	0.051383659056984	6.56651070386091	5.15079465574977e-11	9.23977458836228e-11	37.6988945400965	37.0962918756957	37.4027923926569	45.3317979944265	46.5945260390498	48.588931037068
ARHGAP20	Rho GTPase activating protein 20	-20.8250976666453	28.5937577944121	-4.38025135652161	0.61523050919141	-7.11969138571903	1.08168990370463e-12	2.05033347200173e-12	1.68762268946713	1.28578592784491	1.19670163866092	0.166050542104126	0.0242806284726679	0
ARHGAP22	Rho GTPase activating protein 22	-4.7547641209971	208.76288870926	-2.24937377223019	0.154235129086882	-14.584056080785	3.5479529075121e-48	1.38115369798642e-47	8.25636946539303	9.24671582152297	8.82274149287265	2.06377102329414	1.74820525003209	1.65767605887089
ARHGAP23	Rho GTPase activating protein 23	8.68156454173404	1223.45174786227	3.11795506031985	0.0730054801086178	42.7085070282525	0	0	6.25718566402428	6.26478675481882	6.73437980971929	55.5794885928526	55.0199041190656	55.2468102899101
ARHGAP24	Rho GTPase activating protein 24	-16.023953801413	112.377064569147	-4.00215826172923	0.278380538534376	-14.3765734587621	7.26010784140992e-47	2.77013746931171e-46	4.95901436443418	5.52614377499302	5.65500186112316	0.355822590223128	0.339928798617351	0.298925190943931
ARHGAP25	Rho GTPase activating protein 25	-14.1806683967141	694.861498869097	-3.8258536295733	0.109766241215972	-34.854556256925	3.63203143593323e-266	5.95793643625952e-265	33.4668561034328	31.7890052799103	33.7657580006483	2.06377102329414	2.5009047326848	2.36422651019291
ARHGAP26	Rho GTPase activating protein 26	-1.31918173071843	995.809577480391	-0.399643324215167	0.0699818373119072	-5.71067207672709	1.12530891164291e-08	1.84510225119163e-08	30.2473912804493	28.9985762450129	27.1956313570197	23.1047468584884	20.3228860316231	21.4410886958874
ARHGAP28	Rho GTPase activating protein 28	3.60754753548059	600.458254041743	1.85101840476506	0.0927636448304429	19.9541362151997	1.37986877521424e-88	8.25916474463018e-88	7.08801529576194	6.75721540803602	6.05390240734347	23.6028984848008	22.1682137955458	25.2727661434414
ARHGAP29	Rho GTPase activating protein 29	6.67339513991535	4426.35247893973	2.73842093012379	0.0416041911560397	65.8207948293751	0	0	29.1309639628018	30.9409337104807	28.0403619254862	195.488931068586	194.463553437598	191.774097499211
ARHGAP31	Rho GTPase activating protein 31	-33.2884044737305	2357.94223134253	-5.05694781808406	0.0819374113949396	-61.7172025817303	0	0	112.940903064339	118.675305425345	117.581802182938	3.3447323480974	3.30216547228284	3.77732741283695
ARHGAP31-AS1	ARHGAP31 antisense RNA 1	-2.09832091869737	33.7804021363085	-1.06923534159801	0.33548022152064	-3.18717847732262	0.00143668091576844	0.00187148813121919	1.2462444476065	1.09428589603822	1.149772162635	0.521873132327254	0.582735083344031	0.543500347170783
ARHGAP32	Rho GTPase activating protein 32	-1.97182898041603	2154.67627914999	-0.979534430110873	0.047234315544325	-20.7377712331128	1.58082358921655e-95	1.00635299483062e-94	73.814020094693	74.0010837195847	70.3238198248387	36.8394988411012	36.6151877367833	36.08842305214
ARHGAP33	Rho GTPase activating protein 33	1.8440881813154	914.100091303095	0.882907644761114	0.0781575392435108	11.2965128291756	1.36532542601313e-29	3.92476621165934e-29	17.0579708766139	16.2501455561676	15.7683039447086	32.6407922764683	30.1565405630536	26.7402170808025
ARHGAP35	Rho GTPase activating protein 35	1.54498441275121	4770.86989637856	0.627592282945206	0.0350088384712925	17.9266810996839	7.30098796227057e-72	3.74370360696939e-71	94.4549437581756	95.33965869233	96.1584963771067	146.456578135839	141.483222110236	149.870220732344
ARHGAP39	Rho GTPase activating protein 39	-1.1650154162295	482.5581314045	-0.220349045669856	0.0925043570631597	-2.38203964294792	0.0172170438836476	0.020856301416308	13.0855666998682	12.4748592148357	14.0553780697626	11.1728293330062	11.92178858008	10.5982567698303
ARHGAP4	Rho GTPase activating protein 4	-2.25942759389867	4017.25597988744	-1.17595732483495	0.0437254592314538	-26.8941103307848	2.57376049372896e-159	2.56468918860248e-158	137.086889236714	141.13552344153	146.678077319008	66.325330817591	59.9974329559625	59.9209132755789
ARHGAP40	Rho GTPase activating protein 40	2.57150217138488	332.172224902291	1.36261137190731	0.112234285152103	12.1407765021238	6.42137383015466e-34	1.98647906580133e-33	4.72534353050796	4.4318578789548	5.02145393477327	12.548676681869	11.8732273231346	11.7396074988889
ARHGAP42	Rho GTPase activating protein 42	-4.19130430082403	998.782275374395	-2.06739926910694	0.0735251474796783	-28.11826075804	5.85936219034201e-174	6.27683086348747e-173	39.594224637498	41.7196497864572	41.6968394490285	8.87184324956332	10.4892315001926	9.72865621435702
ARHGAP5	Rho GTPase activating protein 5	-1.78015994227339	9130.9555895908	-0.832006869033427	0.0328356944119149	-25.3384886153503	1.20361322846291e-141	1.06471773872434e-140	299.020777147583	299.560764040463	293.262295685964	162.136493611672	160.227867291136	174.164686250878
ARHGAP5-AS1	ARHGAP5 antisense RNA 1 (head to head)	-6.25510097907811	440.611408264237	-2.64503317469314	0.119745409614735	-22.0888064369497	4.04954149308841e-108	2.86367527164501e-107	19.4466060678597	18.0283601372297	20.4612515473004	3.29728933606765	2.40378221879413	3.50557723925155
ARHGAP6	Rho GTPase activating protein 6	-70.3542865350515	23.5203201468613	-6.13656642132662	1.07911144599164	-5.6866845812088	1.29529374080819e-08	2.11755560643008e-08	0.986610187688475	1.28578592784491	1.2670958526998	0.0237215060148752	0.0242806284726679	0
ARHGDIA	Rho GDP dissociation inhibitor (GDI) alpha	-1.06685931546131	16377.8753175891	-0.0933699434838062	0.0250315345590997	-3.730092666247	0.000191409359826327	0.000261258193803087	424.579905243938	423.16035599798	441.934875736073	400.01575592884	396.769749871867	401.021731159963
ARHGDIB	Rho GDP dissociation inhibitor (GDI) beta	-10.3681963233833	305.272844570459	-3.37409303613245	0.608616134751003	-5.54387707370403	2.95846568326106e-08	4.76148193849104e-08	21.0044116273678	11.1343589921889	10.347949463715	2.39587210750239	0.922663881961382	0.733725468680558
ARHGDIG	Rho GDP dissociation inhibitor (GDI) gamma	8.5694405194707	33.5569913702262	3.09920101692431	0.426984213595526	7.25835035170673	3.9183956841047e-13	7.53827183043439e-13	0.233670833926218	0.136785737004778	0.164253166090714	1.39956885487764	1.67536336461409	1.46745093736112
ARHGEF10	Rho guanine nucleotide exchange factor (GEF) 10	1.5028494298175	4626.69765594208	0.587700473168318	0.0369713345624407	15.8961119506182	6.7421425646443e-57	2.91411731533592e-56	93.3644798665199	93.2878726372584	95.3841600226791	146.029591027572	136.360009502503	137.505587834208
ARHGEF10L	Rho guanine nucleotide exchange factor (GEF) 10-like	1.16017184373524	448.302181361245	0.214338512027856	0.095280885621584	2.24954365851635	0.0244779284256283	0.0293023868799614	9.86610187688476	11.1343589921889	10.6764557958964	12.4063476457797	12.5530849203693	11.4135072905865
ARHGEF11	Rho guanine nucleotide exchange factor (GEF) 11	-2.16735801080727	3059.95275112316	-1.11593748188351	0.0398322684231154	-28.0159158908438	1.03980192573173e-172	1.10648737764766e-171	106.372156288413	106.665517716326	106.41258688877	49.4593400410148	47.8813993481012	48.6704560891437
ARHGEF12	Rho guanine nucleotide exchange factor (GEF) 12	1.26181119966516	7293.24971029748	0.335496061125929	0.0308958275401014	10.8589440011105	1.80828125652211e-27	5.0006918752958e-27	162.660863838639	165.373956038776	163.854265544494	203.696572149733	200.072378614784	211.258584945284
ARHGEF16	Rho guanine nucleotide exchange factor (GEF) 16	1.7357250467826	277.74249496579	0.795538431042898	0.118150748314159	6.73324919557501	1.65915539629397e-11	3.03019147044493e-11	4.82919723447517	5.27992944838442	5.37342500496765	8.6109066833997	9.00811316335981	9.02210576303501
ARHGEF17	Rho guanine nucleotide exchange factor (GEF) 17	3.21023729098799	3266.31378732446	1.68267994092359	0.0427827168505469	39.330834149727	0	0	37.9585288000145	39.1754350781683	41.1806152127434	128.594284106638	123.345592641153	124.543104554185
ARHGEF18	Rho/Rac guanine nucleotide exchange factor (GEF) 18	1.52558238126981	1998.57757913414	0.609360087383225	0.0468287040836903	13.0125336437712	1.03841159871349e-38	3.49261881078838e-38	39.2307366736128	40.5432924482161	40.9459678326138	61.1540425063483	60.5073261538885	60.8176888484107
ARHGEF2	Rho/Rac guanine nucleotide exchange factor (GEF) 2	1.40974643641586	6719.7175793404	0.495435696083638	0.0300412656285098	16.4918383336506	4.1997473289212e-61	1.91572783093055e-60	144.460502218386	141.43645206294	139.568261701081	198.762498898639	197.328667597372	198.051526509033
ARHGEF26	Rho guanine nucleotide exchange factor (GEF) 26	-1.46607613983639	1012.08692459298	-0.551960030969624	0.0658920598928599	-8.3767305479159	5.44182394784923e-17	1.18224588675664e-16	31.4157454500804	29.9560764040463	30.3868357267821	19.5465209562572	20.5656923163498	21.9574140256997
ARHGEF28	Rho guanine nucleotide exchange factor (GEF) 28	9.20026154773361	3751.84266297876	3.20167487511038	0.0458805017124697	69.7829089833211	0	0	18.3042153242204	18.0830744320316	19.6634504548598	170.794843307101	172.46530404136	168.294882501433
ARHGEF3	Rho guanine nucleotide exchange factor (GEF) 3	-1.23137434739669	320.413994756582	-0.300269419037517	0.109718776153719	-2.73671863252313	0.00620553441521261	0.00776041636885955	9.39876020903232	8.56278713649908	9.01045939697633	7.51971740671544	6.79857597234703	7.39160472152266
ARHGEF34P	Rho guanine nucleotide exchange factor (GEF) 34; pseudogene	-6.74203045227332	122.642054847409	-2.75318314367402	0.226144104812262	-12.1744634730126	4.25180724402223e-34	1.32041371207315e-33	5.34846575431121	5.99121528080926	4.92759498272143	0.59303765037188	0.655576968762035	1.16852574641718
ARHGEF35	Rho guanine nucleotide exchange factor (GEF) 35	-157.776480819627	209.407847217545	-7.30173835372083	0.525552551581913	-13.8934504870019	6.94093732369238e-44	2.52412043556924e-43	10.9306023425486	9.35614441112679	11.474256888337	0.0948860240595008	0.0971225138906718	0
ARHGEF39	Rho guanine nucleotide exchange factor (GEF) 39	-1.47951490366042	1537.93182952642	-0.565124229366362	0.052375272878909	-10.7899052034139	3.8418562690312e-27	1.05757398898742e-26	45.9293005794977	47.4372935932569	46.6244344317499	31.0988943855014	30.8363981602883	31.8219453268494
ARHGEF4	Rho guanine nucleotide exchange factor (GEF) 4	45.2017296801547	293.210554787419	5.49830607445784	0.256167765927077	21.4636921806276	3.40187022660336e-102	2.28785292898293e-101	0.493305093844238	0.218857179207644	0.258112118142551	15.3003713795945	14.4955351981828	13.560333661911
ARHGEF40	Rho guanine nucleotide exchange factor (GEF) 40	-1.95553685320781	4322.49490950058	-0.967564724738285	0.0351503214943956	-27.5264829339485	8.46401645582112e-167	8.79269836285914e-166	143.370038326731	144.445738277045	148.508326884019	74.3431998506189	73.4003398728752	73.3181968333387
ARHGEF5	Rho guanine nucleotide exchange factor (GEF) 5	-6.55820742465381	594.426096765348	-2.71330153237857	0.0983256659919594	-27.5950486071506	1.27585949683298e-167	1.32827567399529e-166	26.0672796957692	25.3600756406858	27.2894903090715	4.12754204658828	4.17626809729889	3.55992727396863
ARHGEF6	Rac/Cdc42 guanine nucleotide exchange factor (GEF) 6	-20.9736277841773	2631.46585004703	-4.39050451920098	0.066582213056078	-65.9411022505836	0	0	131.556679500461	124.310877789942	127.343133196329	5.85921198567417	6.361524659839	5.86980374944446
ARHGEF7	Rho guanine nucleotide exchange factor (GEF) 7	1.08571438326885	2774.93610764494	0.118644626128927	0.0409962632690427	2.89403513072174	0.00380325607491758	0.00482909029096835	68.4915177663736	67.9551541439735	66.5694617427652	72.8487449716817	73.9102330708012	71.5246456876751
ARHGEF9	Cdc42 guanine nucleotide exchange factor (GEF) 9	-1.13319570910836	515.254190505498	-0.180397044015543	0.0916092787813299	-1.9692005702408	0.0489300634425726	0.0573233942730349	15.1107139272288	13.4870736686711	13.1871827632831	12.6198411999136	12.5288042918967	11.3319822385108
ARID1A	AT rich interactive domain 1A (SWI-like)	1.47840799225279	6868.46792286945	0.564044461076771	0.0316549723961649	17.8185105966198	5.07703424514987e-71	2.58221364306229e-70	141.942049897181	140.56102334611	140.366062793522	211.714441182761	207.308005899639	200.171177863
ARID1B	AT rich interactive domain 1B (SWI1-like)	-1.71779933250316	1927.92378932555	-0.780561515573451	0.0482004034651596	-16.1940867598268	5.55157953333005e-59	2.46681742037245e-58	61.4813927485871	60.8422958197251	63.5894400151194	36.4362332388483	35.6439625978765	35.1372974445911
ARID3A	AT rich interactive domain 3A (BRIGHT-like)	2.34851092197383	890.446409497294	1.23174630300207	0.0731366390639139	16.8417132475235	1.20690979143753e-63	5.67779193564036e-63	14.2539208694993	13.1314307524587	13.1871827632831	29.6756040246089	33.1673384936644	31.550195153264
ARID3B	AT rich interactive domain 3B (BRIGHT-like)	1.47076375220766	1061.76199720656	0.556565526068684	0.0629664864902604	8.83907546842039	9.65139123580439e-19	2.20404514141691e-18	21.5496435731956	21.7762893311606	22.2211068982723	32.5933492644385	30.4236274762529	32.5284957781714
ARID4A	AT rich interactive domain 4A (RBP1-like)	-1.21828639696009	2234.88014916926	-0.284853324462874	0.0441409167634977	-6.45327159807504	1.09460926787716e-10	1.93421213646087e-10	62.3381858063166	62.9761533169996	61.9469083542122	50.170985221461	51.3049679627474	50.7901074431097
ARID4B	AT rich interactive domain 4B (RBP1-like)	1.26755324961516	1909.29486094789	0.342046355782499	0.0533217970014256	6.41475672272175	1.41047916509776e-10	2.48081228123256e-10	44.8907635398256	43.6346501045241	39.9604488360695	52.0687057026511	54.2914852648855	54.9207100816077
ARID5A	AT rich interactive domain 5A (MRF1-like)	-1.27558599174186	549.749597897694	-0.351160159369855	0.0834761852240529	-4.20671067355713	2.59114529116602e-05	3.70064619189013e-05	15.6299824470648	15.6756454607475	15.7213744686827	12.3114616217202	12.504523663424	11.6852574641718
ARID5B	AT rich interactive domain 5B (MRF1-like)	-1.62657599747824	1253.7907997165	-0.701838230078759	0.0612759254998538	-11.45373528598	2.25226632829814e-30	6.57663592299126e-30	39.9577126013833	39.2848636677722	39.1626477436289	23.0098608344289	23.2122808198706	25.9793165947634
ARIH1	ariadne RBR E3 ubiquitin protein ligase 1	-1.21437729640186	3667.29896483071	-0.280216723966622	0.039563108995255	-7.08277815073202	1.41292777454655e-12	2.66767128207237e-12	101.932410443815	105.407088935882	99.4904891749469	80.8903355107244	84.8365158835018	84.5686540197739
ARIH2	ariadne RBR E3 ubiquitin protein ligase 2	-1.0498983740895	5160.87122608317	-0.0702496876125807	0.0331789340159309	-2.11729790893373	0.0342345722652154	0.0405544115586708	132.906777652034	133.42080787446	136.893281567604	128.428233564534	123.831205210607	128.320431967022
ARL10	ADP-ribosylation factor-like 10	1.27593258312853	205.573535691045	0.35155210296201	0.138839436246481	2.53207671009195	0.0113389181968687	0.0138956197076874	4.46570927058994	4.4318578789548	4.88066550669551	6.42852813003118	5.34173826398695	5.65240361057615
ARL13B	ADP-ribosylation factor-like 13B	-1.10481266380852	1452.62934239416	-0.143801761556035	0.0550093325600891	-2.61413390898633	0.00894539688038457	0.0110421776918299	40.1394565833259	37.3698633497053	38.7872119354215	34.1589686614203	34.2114055179891	35.9797229827059
ARL14	ADP-ribosylation factor-like 14	260.934788338957	47.0735522688434	8.02754548969207	1.20340424459054	6.67069733697294	2.54590786723459e-11	4.61347813719436e-11	0	0	0.0234647380129592	2.41959361351727	2.52518536115747	2.14682637132459
ARL14EP	ADP-ribosylation factor-like 14 effector protein	-1.11018313601338	1011.26083798182	-0.150797683444835	0.0659868986972926	-2.28526702151289	0.0222971754220131	0.0267584662846448	25.5999380279168	28.4787904443947	27.0783076669549	23.8401135449496	23.6250515039059	24.9738409524975
ARL16	ADP-ribosylation factor-like 16	1.78735847088256	1749.79016778836	0.837829008917814	0.0536281072499787	15.6229457253155	5.08032656599688e-55	2.14567160969857e-54	33.5187829554164	31.7342909851084	30.5276241548599	55.887868171046	54.9713428621202	58.7252125118032
ARL17A	ADP-ribosylation factor-like 17A	1.81693172988726	4344.69671400701	0.861504212195323	0.0870058132366036	9.90168564774573	4.09317004231681e-23	1.03361504098365e-22	77.4748631595371	80.4573705062102	77.3867059667394	157.321027890652	136.554254530285	129.65200781759
ARL17B	ADP-ribosylation factor-like 17B	1.81877277055749	43.2652483749545	0.862965310297059	0.325348896015046	2.65243042428259	0.00799145959802797	0.00989768561621416	1.01257361368028	0.793357274627711	0.539688974298061	1.58934090299664	0.995505767379386	1.63050104151235
ARL2	ADP-ribosylation factor-like 2	-1.3738992840437	1967.55843993131	-0.458276248889366	0.0487089410928113	-9.40846256575676	5.03446722529247e-21	1.21655744798881e-20	58.0542205176692	56.8755094465866	58.7557039844498	39.8521301049903	42.5882223410596	42.8821773917748
ARL2BP	ADP-ribosylation factor-like 2 binding protein	-1.47798825570589	1593.11523832801	-0.563634805680145	0.0548476336731607	-10.2763741648157	9.00518476709471e-25	2.36815172636766e-24	49.7199607743008	46.3703648446196	48.8301198049681	30.8142363133229	32.6088840387931	33.8057215940227
ARL3	ADP-ribosylation factor-like 3	3.33314522715114	705.544157398455	1.73688417791208	0.0826975964848056	21.0028374673647	6.17831215289253e-98	4.00382395202505e-97	8.41215002134384	8.9184300527115	7.55564564017286	27.8490480614635	27.3642682886968	26.7673920981611
ARL4A	ADP-ribosylation factor-like 4A	-1.32346501184271	1187.8319553749	-0.404320055121759	0.0620333846363487	-6.51778163471104	7.13547641570042e-11	1.27161580074137e-10	33.5707098074	34.6888629044116	34.9389949012962	24.0298855930686	26.8786557192434	26.3869418551415
ARL4C	ADP-ribosylation factor-like 4C	7.70849780077276	3290.81862763223	2.94644974126473	0.0463206855461188	63.6098042705159	0	0	19.2908255119089	18.9585031488622	19.3818735987043	144.36908560653	145.853735235316	150.087620871212
ARL4D	ADP-ribosylation factor-like 4D	6.99836455925589	482.763569290815	2.80701781949795	0.111794924621435	25.1086337685115	4.00282358112573e-139	3.48952316905997e-138	3.24542824897525	3.41964342511944	2.58112118142551	21.2307478833133	20.8084986010764	21.7671889041899
ARL5A	ADP-ribosylation factor-like 5A	1.08369012070667	1523.49811862374	0.115952279540608	0.0557542981218174	2.07970117904209	0.0375529498905607	0.044332404165056	38.2700899119161	36.302934601068	36.9334976323978	38.1441816719193	39.4317406396127	42.2299769751699
ARL5B	ADP-ribosylation factor-like 5B	1.66390697867158	861.263529247081	0.734574781339328	0.075051091665849	9.78766284453111	1.27202072815608e-22	3.17817828440175e-22	16.9281537466549	16.1407169665638	16.2375987049678	24.6229232434405	28.0926871428768	28.6152932785417
ARL6	ADP-ribosylation factor-like 6	1.25235848155308	272.702078976544	0.324647585858182	0.118987567494191	2.72841602442231	0.00636392912686238	0.00795022475136273	5.71195371819644	6.12800101781404	6.61705611965449	7.49599590070056	7.5027141980544	7.93510506869344
ARL6IP1	ADP-ribosylation factor-like 6 interacting protein 1	-1.0935966273392	12430.2140943108	-0.129080698780348	0.0254385740212054	-5.07421126171408	3.89106571266793e-07	5.99031352882328e-07	327.346874904639	329.407411854906	333.762433496331	294.170396090467	301.031231804137	302.267718079031
ARL6IP4	ADP-ribosylation factor-like 6 interacting protein 4	1.62607297970479	3384.80105528703	0.701392008394155	0.0390145896469197	17.977685136297	2.9140740762086e-72	1.50010832220107e-71	64.7268209975624	67.4080111959544	64.5280295356378	103.947639357183	106.009223911668	106.797818219059
ARL6IP5	ADP-ribosylation factor-like 6 interacting protein 5	-1.17262049807076	5754.52556757533	-0.229736181194256	0.0354689355291284	-6.47710955423481	9.34963107636652e-11	1.65576431454346e-10	156.7671661385	155.662168711437	161.296609101081	129.258486275055	131.261077523243	139.951339396477
ARL6IP6	ADP-ribosylation factor-like 6 interacting protein 6	1.20124326748742	1946.71707595575	0.264528345263559	0.0490436481081594	5.39373304123249	6.90087231330317e-08	1.09272653069974e-07	44.449385297965	43.7440786941279	46.6948286457888	52.0687057026511	55.1170266329562	53.426084126888
ARL8B	ADP-ribosylation factor-like 8B	1.26378607927786	3485.09463464435	0.337752279588026	0.0442633872777854	7.63051136300034	2.33824353810888e-14	4.67033295137719e-14	79.1624858490043	76.5726555752745	79.0527023656595	94.9571885775454	94.2088384739516	105.004267073395
ARMC1	armadillo repeat containing 1	1.33549141018846	2246.08349645599	0.417370696663128	0.0487551499695819	8.56054584845957	1.12334385587716e-17	2.48199433924193e-17	49.304545958432	49.3522939113238	48.0323187125274	62.6247758792705	62.8382664872646	68.698443882387
ARMC10	armadillo repeat containing 10	-2.31873996943051	2528.14717283427	-1.21334104083461	0.0447666026656535	-27.1037105472721	8.90313707985113e-162	9.00872516171042e-161	90.1190516175447	90.2238721283513	89.1660044492449	37.6460300456069	40.0387563514294	37.4199989027084
ARMC4	armadillo repeat containing 4	1293.93917930677	233.173425547826	10.3375540907292	1.1835238507567	8.73455493450325	2.44617355851666e-18	5.5128753579637e-18	0.025963425991802	0	0	11.0067787909021	11.6304210384079	12.5820330370036
ARMC5	armadillo repeat containing 5	-1.15129193205942	699.18404005753	-0.203253702742229	0.0749104194314221	-2.7132901442142	0.00666187487290785	0.00830301441718889	19.6023866238105	19.0132174436641	18.4667488161989	16.1306240901151	16.1466179343242	16.8485107622943
ARMC7	armadillo repeat containing 7	1.50669129702784	873.822314191816	0.591383856306126	0.0695469450955549	8.50337646741474	1.84154483862461e-17	4.05021888775599e-17	18.0186176383106	17.0161456833943	18.1147777460045	25.6903910141098	25.9074305803367	27.8272177751441
ARMC8	armadillo repeat containing 8	1.31271667965765	2111.2338775003	0.392555576581975	0.0454789122396024	8.63159555166633	6.05019894881625e-18	1.34751032812761e-17	46.3966422473502	46.8901506452378	46.014351243413	60.7982199161251	60.9443774663966	59.3502379110496
ARMC9	armadillo repeat containing 9	-1.44340122153314	849.04637309804	-0.529472380812288	0.0733365583912573	-7.21976040909233	5.20792486074984e-13	9.98578039456808e-13	25.9114991398184	24.019575418039	26.6090129066957	18.2892811374688	17.9676650697743	16.2506603804064
ARMCX1	armadillo repeat containing; X-linked 1	-1.56396030620702	578.639303313074	-0.645203897066623	0.0864321562164775	-7.46485943785377	8.33885818548664e-14	1.63767360632705e-13	17.3435685625237	17.5632886314135	18.9125788384451	10.4374626465451	11.776104809244	11.9298326203987
ARMCX2	armadillo repeat containing; X-linked 2	-1.46199617054222	3016.89192133002	-0.547939532393648	0.0419724921687723	-13.0547295164264	5.97217658383576e-39	2.02047898081482e-38	90.7162104153561	90.8530865185733	91.7236608926574	63.4550285897911	58.7105596469111	63.0732152891694
ARMCX3	armadillo repeat containing; X-linked 3	-2.50209770961734	2403.67237948097	-1.32313812940298	0.0457141390211855	-28.9437394585906	3.36455180665594e-184	3.79011503907594e-183	85.9908668848482	89.4031577063227	86.5848832678194	34.8468923358517	33.6529510631178	35.2459975140253
ARMCX4	armadillo repeat containing; X-linked 4	1.21748864565114	326.062363893763	0.283908317737449	0.113498813903804	2.50142101025017	0.0123696032601782	0.0151175885241998	7.32168612968816	6.81192970283793	8.28305251857459	9.58348843000958	8.47393933696111	9.02210576303501
ARMCX5	armadillo repeat containing; X-linked 5	-2.9460585161526	1049.16352957058	-1.55878608622059	0.0673715969790896	-23.13714022104	1.95878095223772e-118	1.48494545480103e-117	39.0489926916702	40.4338638586123	39.9839135740825	12.4537906578095	13.7671163440027	13.9951339396477
ARMCX5-GPRASP2	ARMCX5-GPRASP2 readthrough	-1.94892757829074	492.64096226918	-0.962680481369508	0.0922314012492664	-10.4376651371451	1.66864349914675e-25	4.4506419930072e-25	17.1877880065729	15.8397883451533	16.659963989201	9.03789379166745	8.1825717952891	8.01663012076906
ARMCX6	armadillo repeat containing; X-linked 6	-2.28891246648756	1216.02400863342	-1.19466229182371	0.0626504276548602	-19.0687013088734	4.59577111747787e-81	2.57846006781764e-80	42.1126769587028	43.7714358415289	43.1751179438449	17.862294029201	18.0162263267196	20.0551628106019
ARMT1	acidic residue methyltransferase 1	-1.37223246901118	939.841360549348	-0.456524908245111	0.0730689592620322	-6.24786383788456	4.16104165112139e-10	7.18539635539154e-10	26.612511641597	28.4787904443947	27.8057145453566	18.1469521013795	19.9829572330057	21.7943639215484
ARNT2	aryl-hydrocarbon receptor nuclear translocator 2	-72.600550382996	5081.06675822456	-6.18190858018565	0.0773728917815353	-79.8976028663948	0	0	249.97586544907	255.10539951391	259.590396637367	3.81916246839491	3.32644610075551	3.2610020830247
ARNTL	aryl hydrocarbon receptor nuclear translocator-like	1.13813615348134	841.833106140174	0.186673155362135	0.0684333857060569	2.72780826837877	0.00637566540056398	0.0079635065324612	19.7322037537695	19.8339318656928	20.4847162853134	21.8949500517298	22.9451939066712	22.9085396332485
ARNTL2	aryl hydrocarbon receptor nuclear translocator-like 2	1.31155653381157	526.5730727452	0.391279995396831	0.0895695819906927	4.36844726413359	1.25133024008954e-05	1.81008534629325e-05	11.7354685482945	11.0249304025851	11.9670163866092	15.1105993314755	13.9370807433114	16.1419603109723
ARPC1B	actin related protein 2/3 complex; subunit 1B; 41kDa	-4.02733704014469	15813.0691908353	-2.00982621372848	0.0272891068709993	-73.6493950948744	0	0	642.854427557017	629.652104580393	660.110009780568	155.138649337284	161.344776200879	159.001026564813
ARPC2	actin related protein 2/3 complex; subunit 2; 34kDa	1.36938192705454	9866.51967274294	0.453524877144816	0.0311614514368197	14.5540357150675	5.505680969028e-48	2.13691558256836e-47	217.080204717456	208.981248995899	209.211604123544	276.331823567281	293.8684464047	291.723811343918
ARPC3	actin related protein 2/3 complex; subunit 3; 21kDa	1.19351216102284	5202.66934314918	0.255213266510151	0.0352514845517664	7.23978776370036	4.49387419206037e-13	8.63041715174727e-13	122.18388271742	118.593233983142	121.031118670843	136.8256466938	145.878015863789	145.223292764033
ARPC5	actin related protein 2/3 complex; subunit 5; 16kDa	-1.09053537838824	6255.45935998818	-0.125036573644275	0.036316160155802	-3.44300094249637	0.000575297308923151	0.000767222706008408	166.685194867369	164.799455943356	166.247668821816	145.792375967423	146.70355723186	159.897802137645
ARPC5L	actin related protein 2/3 complex; subunit 5-like	1.4120054531399	2010.02322920453	0.497745660282398	0.0499563437376406	9.96361268743856	2.19922690727972e-23	5.59468115315213e-23	44.2676413160224	42.1300069974715	40.7817146665231	58.6158413627566	61.3328675219592	57.8556119563299
ARPP19	cAMP-regulated phosphoprotein; 19kDa	1.18064719086135	7964.63507722116	0.239577913051766	0.0344212212584623	6.96018050181373	3.39837036924085e-12	6.34072235430692e-12	185.326934729483	187.259673959541	184.550164471924	207.539456124143	216.000470892854	228.324495846446
ARPP21	cAMP-regulated phosphoprotein; 21kDa	-1144.43313126052	104.494027320069	-10.1604174539627	1.18975458934196	-8.53992709503422	1.3430654627691e-17	2.96292241549383e-17	5.71195371819644	4.95164367957295	5.27956605291582	0	0	0
ARRB1	arrestin; beta 1	-5.6617844229248	1408.7232921749	-2.50125681849512	0.0669541589417816	-37.3577513036946	1.89764775737846e-305	3.63858816670744e-304	62.7016737702018	61.2526530307394	58.638380294385	9.79698198414346	10.5620733856106	11.6580824468133
ARRB2	arrestin; beta 2	-2.02772438889357	1275.27449416521	-1.01986157255922	0.0585844338774629	-17.4084053571705	7.1240779386336e-68	3.50946634086634e-67	43.7743362221781	42.2394355870753	44.3014253684669	21.2070263772984	21.9011268823465	20.5443131230556
ARRDC1	arrestin domain containing 1	-1.4184954939818	860.286346673364	-0.504361567728639	0.0703708033902923	-7.16719922794311	7.65475978525989e-13	1.45978020557681e-12	24.8469986741545	26.1534329153135	25.9989297183588	17.8148510171713	18.9146095802083	17.0115608664455
ARRDC1-AS1	ARRDC1 antisense RNA 1	1.28438387450769	468.935072515374	0.361076457194517	0.0905349882384413	3.98825320707562	6.65615987222009e-05	9.32250307892584e-05	10.3853703967208	10.0400730961507	10.8876384380131	13.5924229465235	13.3300650314947	12.9353082626646
ARRDC2	arrestin domain containing 2	-1.31408328222205	712.158985034542	-0.394056711764716	0.0744844936688326	-5.29045298363364	1.22013785524327e-07	1.91500682864403e-07	20.8226676454252	21.0650034987358	19.8277036209505	15.7510799938771	15.4424797086168	15.2995347728576
ARRDC3	arrestin domain containing 3	1.43375740041328	855.909916256162	0.51980093280569	0.0727323877345921	7.14676018478173	8.88498996751279e-13	1.69147967179254e-12	16.7204463387205	18.3019316112393	18.6075372442766	23.9349995690091	26.0773949796454	26.2238917509903
ARRDC4	arrestin domain containing 4	-1.34828638749065	1063.34101548372	-0.431126969760895	0.0685362456803258	-6.29049586071294	3.16453488736519e-10	5.49090596160274e-10	32.6100630457033	28.1231475281823	32.4048031958966	22.7014812562356	23.5036483615426	22.2563392166436
ARSA	arylsulfatase A	-5.98407153446276	2346.05366233395	-2.58112742151529	0.0558393478105214	-46.2241684891053	0	0	100.322678032323	101.905374068559	104.535407847733	18.5739392096473	16.7536336461409	15.3538848075746
ARSB	arylsulfatase B	-1.84018094905927	1286.49213900766	-0.879847636649147	0.0610443094109115	-14.4132621883978	4.27053337735858e-47	1.63507224556913e-46	43.7743362221781	42.2394355870753	41.1336857367175	21.3256339073728	23.6736127608512	23.4792149977778
ARSD	arylsulfatase D	-4.68569936574995	697.355389306688	-2.22826439392465	0.085439014940047	-26.0801742095018	6.12016426475907e-150	5.72286955470564e-149	28.9232565548674	29.9560764040463	28.767768803888	5.81176897364442	6.09443774663966	6.6578792528421
ARSE	arylsulfatase E (chondrodysplasia punctata 1)	-5.51528754108667	327.654341123527	-2.46343610309424	0.128143939927783	-19.2239766038296	2.33194320395183e-82	1.32483408423094e-81	13.8385060536305	14.3625023855017	14.1023075457885	2.75169469772552	2.08813404864944	2.771851770571
ARSJ	arylsulfatase family; member J	-1.60540814448457	460.792263968817	-0.682940121751533	0.0989259515063778	-6.90354867809893	5.07192652150345e-12	9.41090059368913e-12	14.0202500355731	14.2530737958978	15.0174323282939	9.13277981572695	7.81836236819908	9.81018126643264
ARSK	arylsulfatase family; member K	1.55268085270621	322.413703407934	0.634761320044068	0.120641274683659	5.26156012283951	1.42838165217493e-07	2.23479112876631e-07	6.28314909001608	6.31950104962073	6.64052085766745	8.82440023753357	9.32376133350449	11.5222073600206
ART3	ADP-ribosyltransferase 3	-399.277979323217	36.4749250769751	-8.64124969751521	1.21048467805911	-7.13866920758597	9.42388143099573e-13	1.79076102205492e-12	1.99918380136875	1.80557172846307	1.75985535097194	0	0	0
ARV1	ARV1 homolog; fatty acid homeostatsis modulator	-1.56926959311856	582.309828814433	-0.650093221805182	0.0855351465140629	-7.60030523474113	2.95433086718318e-14	5.88295770942056e-14	19.3946792158761	18.0283601372297	16.8476818933047	11.410044393155	11.3390534967359	11.4950323426621
ARVCF	armadillo repeat gene deleted in velocardiofacial syndrome	-1.33182090133086	672.235051090587	-0.413400086812806	0.0825278895293553	-5.00921675291064	5.46519949496698e-07	8.36546831400519e-07	18.0445810643024	19.7518604234899	20.7897578794818	15.4664219216986	14.3741320558194	13.7233837660623
ASAH1	N-acylsphingosine amidohydrolase (acid ceramidase) 1	-18.1498822315074	11392.3754547233	-4.18188828197498	0.0358656271615527	-116.598777518601	0	0	540.999907391178	547.963662441139	558.202652590286	29.3672244464155	29.0396316533109	31.6317202053396
ASAH2B	N-acylsphingosine amidohydrolase (non-lysosomal ceramidase) 2B	2.23662550954612	67.0901674356636	1.1613237182885	0.254702886624094	4.55952319065174	5.12698952018908e-06	7.54116718265902e-06	1.14239074363929	1.06692874863727	0.962054258531327	2.63308716765115	2.59802724657547	1.76637612830505
ASAP1	ArfGAP with SH3 domain; ankyrin repeat and PH domain 1	2.32635043476986	8611.47206509783	1.21806843663223	0.0308149990584629	39.5284268651536	0	0	133.42604617187	131.068093197978	130.487408090066	310.633121264791	293.747043262337	305.909170405075
ASAP3	ArfGAP with SH3 domain; ankyrin repeat and PH domain 3	1.91152735831035	1180.9571437827	0.934725848572359	0.0623763169386867	14.9852683590016	9.16546136105315e-51	3.67612760403409e-50	19.4985329198433	21.7489321837596	20.6489694514041	39.9944591410796	38.0720254451433	39.1048499789379
ASB13	ankyrin repeat and SOCS box containing 13	-1.41929888178485	631.852385691523	-0.505178430035671	0.0820621579971489	-6.15604612851178	7.45835079315192e-10	1.27600806936945e-09	18.5119227321548	19.8065747182918	18.2555661740822	12.8570562600624	14.0342032572021	12.5548580196451
ASB14	ankyrin repeat and SOCS box containing 14	1.8121052440458	37.6329447126939	0.857666747135645	0.321433286324919	2.66825740713324	0.00762458182830681	0.00945710497912739	0.597158797811446	0.766000127226755	0.680477402375816	1.42329036089251	1.04406702432472	1.19570076377572
ASB2	ankyrin repeat and SOCS box containing 2	-96.2765042095384	128.691791584387	-6.5891118535348	0.532077659604179	-12.3837408592508	3.20068860661101e-35	1.01720804537633e-34	5.99755140410626	6.81192970283793	6.61705611965449	0.0948860240595008	0	0.108700069434157
ASB3	ankyrin repeat and SOCS box containing 3	-1.34426684727186	463.231542471884	-0.426819552568005	0.111625336509891	-3.82367987334296	0.00013147459667329	0.000180873219104299	13.2153838298272	11.8730019720147	15.3928681365012	8.8006787315187	9.73653201753985	11.3863322732279
ASB6	ankyrin repeat and SOCS box containing 6	1.13614056145729	1740.21355218241	0.184141333762133	0.0552594821702443	3.33230291943069	0.000861304501920437	0.00113728476311271	40.9443227890717	42.9233642720992	40.4297435963287	48.7002518485388	43.510886223021	47.6649804468777
ASB7	ankyrin repeat and SOCS box containing 7	1.40483741370766	1652.54520228562	0.49040317243163	0.0529919793683542	9.25429052239723	2.15657833251267e-20	5.13299818034008e-20	36.0112718506294	34.7709343466145	34.0707995948167	46.9923034154678	50.5037072231493	48.3987059155583
ASB8	ankyrin repeat and SOCS box containing 8	1.2299333739899	757.913631723257	0.298580166281769	0.0750329777168489	3.97931916561432	6.91129064326098e-05	9.66668927977302e-05	17.6291662484335	17.9736458424278	16.2610634429807	21.0646973412092	20.2014828892597	21.9030639909826
ASB9	ankyrin repeat and SOCS box containing 9	-3.29533609867804	487.395007024499	-1.72042561642235	0.100197060050356	-17.1704201256775	4.42207669228573e-66	2.14325794373338e-65	17.9926542123188	18.3566459060412	20.672434189417	5.57455391349567	5.43886077787762	6.16872894038839
ASCC2	activating signal cointegrator 1 complex subunit 2	-2.24915700642713	3125.47473771183	-1.1693843745384	0.0417361569412538	-28.0184966762603	9.67182532712657e-173	1.02997082268713e-171	109.747401667347	107.458874990953	112.888854580347	50.2658712455205	47.3472255217025	47.7736805163119
ASCC3	activating signal cointegrator 1 complex subunit 3	-1.7958925037436	3546.67518275069	-0.844700997652921	0.0380596508216129	-22.1941341924567	3.91313777430577e-109	2.79186212606209e-108	117.536429464888	116.568805075472	113.475473030671	63.3838640717465	64.7807167650781	63.5351905842646
ASF1A	anti-silencing function 1A histone chaperone	1.25604614783045	1440.62483284517	0.32888947061734	0.0585692877929215	5.61539132557265	1.96117885991214e-08	3.18341078251415e-08	32.9995144355803	30.5305764994664	33.8361522146871	38.3339537200383	41.0585427472815	41.9038767668674
ASF1B	anti-silencing function 1B histone chaperone	1.45704281955681	2452.77116338678	0.543043275929898	0.044618678364658	12.1707611214239	4.44914346454761e-34	1.3805078462516e-33	52.8096084673252	49.24286532172	50.2614688237586	73.2520105739346	74.5658100395633	72.0137960001288
ASGR1	asialoglycoprotein receptor 1	1.78801207666803	44.0292899587612	0.838356480866998	0.29507327457187	2.84118065956123	0.00449468421386597	0.00567950676362575	0.804866205745862	0.930143011632488	0.680477402375816	1.39956885487764	1.52967959377808	1.33157585056842
ASH1L	ash1 (absent; small; or homeotic)-like (Drosophila)	1.05764625182968	3705.7352702306	0.0808571737001811	0.03838169728675	2.10665966895878	0.0351470905248689	0.0416012065570584	91.650893751061	90.3880150127571	92.7326446272147	99.6540467684907	93.4804196197716	94.7592855292261
ASH2L	ash2 (absent; small; or homeotic)-like (Drosophila)	1.2606722938808	2218.02876970511	0.334193302282921	0.0450559599603824	7.41729401785638	1.19537388168984e-13	2.33868331073078e-13	49.8757413302516	48.8872224055075	50.8950167501085	60.9642704582293	63.5181240844994	62.5025399246401
ASIC1	acid sensing (proton gated) ion channel 1	1.36828991315356	955.914280539576	0.452373940717778	0.0691320075170945	6.54362511613622	6.00452045644909e-11	1.07365055135838e-10	20.3812894035646	21.3659321201463	19.8746330969764	29.5807180005494	27.4856714310601	26.359766837783
ASIC2	acid sensing (proton gated) ion channel 2	158.720979364625	28.7841344063707	7.31034902257868	1.22003609474023	5.99191208694135	2.07388034944625e-09	3.49051952359817e-09	0	0.0273571474009555	0	1.23351831277351	1.43255707988741	1.65767605887089
ASIC3	acid sensing (proton gated) ion channel 3	1.33570247814937	321.716697497272	0.417598689623468	0.114289197589151	3.65387716802998	0.000258309878424367	0.000349954912806628	6.62067362790951	7.03078688204557	7.36792773606918	10.2951336104558	8.83814876405113	8.668830537374
ASIC4	acid sensing (proton gated) ion channel family member 4	-1.6910049780699	70.6846110486309	-0.757880906836122	0.250218217698726	-3.02887980662001	0.00245462318596619	0.00315447519772251	1.68762268946713	2.48950041348695	2.60458591943847	1.54189789096689	1.33543456599674	1.08700069434157
ASL	argininosuccinate lyase	1.23658353337446	2152.38632595381	0.30635969958596	0.0471268200773164	6.50075050859247	7.9920282472644e-11	1.41970007758169e-10	49.434363088391	46.753364908233	50.613439893953	61.2963715424375	59.6332235288725	58.96978766803
ASMTL	acetylserotonin O-methyltransferase-like	-3.08426286019566	479.694787142193	-1.6249257259988	0.0997219300998308	-16.2945675477009	1.07863904560524e-59	4.83760385647963e-59	18.2782518982286	18.5755030852488	18.4432840781859	6.71318620220968	5.70594769107697	5.29912838491514
ASMTL-AS1	ASMTL antisense RNA 1	-2.16471022689066	205.653416506652	-1.11417391538737	0.15340283867018	-7.26305930871896	3.7843190187367e-13	7.28324825562793e-13	7.13994214774555	7.44114409305991	6.89863297581	4.10382054057341	2.81655290282948	2.88055184000515
ASNA1	arsA arsenite transporter; ATP-binding; homolog 1 (bacterial)	-1.11769678368082	3082.93320465792	-0.160528857222569	0.0450186952711223	-3.56582651398034	0.000362711262570531	0.000487684977154465	82.5896580799221	81.9346564658618	83.6283262781865	69.5040126235843	72.2591503346598	78.372750062027
ASNS	asparagine synthetase (glutamine-hydrolyzing)	2.77726189392815	6462.42890322245	1.47366322874341	0.0318298075535452	46.298213593166	0	0	87.5227090183645	84.5062283215516	88.9078923311023	236.62202249838	239.965451195377	241.694604386847
ASNSD1	asparagine synthetase domain containing 1	1.19003075294188	2143.57003223396	0.250998856342852	0.045758523094715	5.48529190558254	4.12787218375918e-08	6.60084163442648e-08	50.7325343879811	48.5589366366961	50.003356705616	57.4297660620128	58.6862790184384	59.975263310296
ASPH	aspartate beta-hydroxylase	1.34201820888271	15583.2728321374	0.424404246565341	0.0292840169547793	14.4926922840098	1.34755656073227e-47	5.20783115765173e-47	332.383779547049	343.140699850185	339.487829571493	441.386062418783	439.455094726817	468.932099538952
ASPHD1	aspartate beta-hydroxylase domain containing 1	-3.63808412150104	490.059024764829	-1.86317890205187	0.0972656952674244	-19.1555604155114	8.6983979965808e-82	4.91851767500779e-81	20.5111065335236	18.9037888540603	19.2410851706265	5.24245282928742	5.6088251771863	5.10890326340536
ASPHD2	aspartate beta-hydroxylase domain containing 2	-2.65832301225592	301.888146806862	-1.41051641682866	0.118251047329976	-11.9281515781645	8.4427362376641e-33	2.5612416118426e-32	11.4239074363929	10.8334303707784	11.2161447701945	4.53080764884116	3.8606199271542	4.07625260378088
ASPM	abnormal spindle microtubule assembly	1.41399145215093	9011.65644344668	0.499773398805912	0.0360515661259522	13.8627375315644	1.06532473066897e-43	3.86632703033372e-43	192.960181971072	191.937746165104	184.737882376028	279.913770975527	264.537447209717	253.243986764227
ASPRV1	aspartic peptidase; retroviral-like 1	-2.29173723861215	31.5459586617758	-1.1964416399576	0.356250992889899	-3.35842331344004	0.000783884681809991	0.00103714747908041	1.2722078735983	1.09428589603822	0.985518996544286	0.569316144357005	0.388490055562687	0.489150312453705
ASRGL1	asparaginase like 1	-1.69934280713164	478.267519544544	-0.764976915654105	0.099358708258397	-7.69914312557958	1.3698167270495e-14	2.75397595737444e-14	17.1098977285975	14.143645206294	14.6889259961124	9.48860240595008	8.40109745154311	8.88623067624231
ASS1	argininosuccinate synthase 1	12.0727622278132	166.552130254785	3.59368389496095	0.216306078562801	16.6138830625492	5.52951363117253e-62	2.55299574280745e-61	0.934683335704871	0.601857242821022	0.422365284233265	7.63832493678981	8.01260739598042	7.58182984303243
ASTN2	astrotactin 2	-1.74488460373487	219.453910796175	-0.80313162834073	0.135329327527398	-5.93464582300637	2.94480499353552e-09	4.93160780508579e-09	6.93223473981113	7.19492976645131	7.15674509395255	3.65311192629078	4.51619689591624	3.91320249962964
ASUN	asunder spermatogenesis regulator	-1.43425855691705	2486.77560288363	-0.520305125265443	0.0487818437931292	-10.6659585781939	1.46876614695176e-26	4.00949244091206e-26	72.6197024990702	74.8217981416134	76.0257511619878	47.8699991380181	52.6646831572168	53.9424094567003
ASXL1	additional sex combs like transcriptional regulator 1	2.04767156992699	11543.4746288501	1.03398433719612	0.026735671067957	38.6743364162405	0	0	191.038888447679	195.630961064233	191.237614805617	396.22031496646	386.887534083491	389.091898539564
ASXL2	additional sex combs like transcriptional regulator 2	-1.56138541529356	2990.24636093929	-0.64282669881517	0.047812321931955	-13.444791485551	3.30335630051103e-41	1.15469319992894e-40	94.2472363502412	96.5160160305711	87.3357548842341	60.442397325902	55.9182873725543	60.0567883623716
ATAD1	ATPase family; AAA domain containing 1	-1.10032104965552	1844.85753959157	-0.137924532083473	0.0490384044627493	-2.81258196702227	0.00491454961151603	0.00619268468482475	50.0574853121942	47.2184364140493	50.1676098717067	44.2643302237571	44.8706014174904	43.6430778778139
ATAD2B	ATPase family; AAA domain containing 2B	1.37719813151314	694.584455910167	0.461736128673271	0.0745761965400336	6.19146792268233	5.96064695092362e-10	1.02292987842618e-09	15.214567631196	14.8002167439169	14.5716023060477	20.3056091487332	20.3957279170411	20.109512845319
ATAD3A	ATPase family; AAA domain containing 3A	-1.33909370563036	3782.06482018505	-0.421256919525609	0.036552006704298	-11.5248643647265	9.8867775479648e-31	2.90518535692082e-30	109.409877129454	111.398304216691	109.556861782506	82.9778280400334	81.2187022410743	80.139126190332
ATAD3B	ATPase family; AAA domain containing 3B	-1.45165954644141	1678.65027581969	-0.53770314186496	0.0536857747143589	-10.015747089911	1.29976148080891e-23	3.32586704379479e-23	49.0708751245058	50.2003654807534	52.3967599829379	35.2738794441194	35.4982788270405	32.6915458823226
ATE1	arginyltransferase 1	-1.40138125947903	1222.84808613704	-0.486849508467418	0.0602120470473658	-8.08558307417181	6.18674900315892e-16	1.29887498364223e-15	36.6863209264162	35.099220115426	37.0508213224626	24.2671006532173	26.2473593789541	26.4956419245757
ATF1	activating transcription factor 1	1.6120726744174	916.337812943174	0.688916783976438	0.070414242775042	9.78377039681269	1.32192236564521e-22	3.30171463541283e-22	17.8109102303762	17.4265028944087	18.2555661740822	26.425757700571	29.5980861081822	29.484893834015
ATF2	activating transcription factor 2	1.39113942786332	2753.81497758701	0.476267022185216	0.0427245706127893	11.1473799585162	7.37459013404361e-29	2.08785028750785e-28	58.4955987595299	59.2008669756678	57.9813676300221	79.2298300896831	79.0091650500615	83.9436286205275
ATF3	activating transcription factor 3	5.47936703609413	679.341711175158	2.45400924599056	0.0873700558438516	28.0875320759367	1.39112297520416e-173	1.48802686791312e-172	5.47828288427022	5.08842941657773	5.42035448099357	29.082566374237	29.0639122817835	28.6968183306174
ATF4	activating transcription factor 4	1.49704082938114	17871.6136006708	0.582113569120061	0.0248694285954796	23.4067930787066	3.64435914623721e-121	2.81909949193103e-120	372.341492148432	361.333202871821	358.259619981861	533.757606840707	544.784461041251	540.891545504364
ATF5	activating transcription factor 5	4.35070665106854	922.242642320527	2.12124974560379	0.077549561652075	27.3534717722937	9.81944350058784e-165	1.00845125238587e-163	8.98334539316349	8.37128710469239	8.94006518293745	40.0893451651391	37.9263416743073	35.3275225661009
ATF6	activating transcription factor 6	-1.1718474636967	2694.56623531484	-0.228784790160979	0.0414977887525554	-5.51318026907858	3.52406944764866e-08	5.65223107515528e-08	72.1783242572095	74.438798078	75.1810205935212	63.1229275055829	61.7456382059946	62.6655900287913
ATF6B	activating transcription factor 6 beta	-1.35274810716159	2930.36011963025	-0.435893222624744	0.0452558327289525	-9.63175786059241	5.87162873043187e-22	1.4472310198991e-21	86.3283914227416	84.5335854689526	86.256376935638	66.3490523236059	62.8625471157373	58.96978766803
ATF7	activating transcription factor 7	1.22793137425088	2150.30996390798	0.296229934653961	0.0483687699795953	6.12440495755686	9.10231263925897e-10	1.55247511172788e-09	47.6948135469402	50.7748655761735	48.8066550669551	62.1029027469433	57.8850182788404	59.1056627548227
ATF7IP	activating transcription factor 7 interacting protein	1.2618424674495	4639.29336289092	0.33553181078366	0.0347529161914827	9.65478145589096	4.69158547998849e-22	1.15815735380849e-21	103.282508595388	106.391946242316	103.24484725702	130.25478952768	127.886070165542	133.048884987408
ATF7IP2	activating transcription factor 7 interacting protein 2	-41.1805343885312	41.6625587419375	-5.36389064643795	0.651824574203818	-8.22904023370055	1.88719389381848e-16	4.03192306341216e-16	1.58376898549992	2.16121464467549	2.46379749136071	0.0948860240595008	0.0242806284726679	0.0271750173585392
ATG12	autophagy related 12	1.28280360831301	2191.15177296723	0.3593003169589	0.0457552013702801	7.85266606196778	4.07285069590772e-15	8.32290733904384e-15	49.434363088391	49.0787224373142	47.9149950224627	61.1065994943185	61.0657806087599	63.9428158446427
ATG13	autophagy related 13	-1.16841776775215	4680.87507310868	-0.224556202044717	0.0331046154943356	-6.7832294286318	1.17518782713021e-11	2.15448611308208e-11	128.830519771321	127.183378267042	128.77448221512	109.854294354887	107.29609722072	109.134869711893
ATG14	autophagy related 14	-1.30792871460593	2183.41816334742	-0.387283912481969	0.0469535618312753	-8.2482328789805	1.60753872216459e-16	3.44363405658761e-16	61.6631367305297	63.1402962014054	64.0118052993527	49.032352932747	48.3184506606092	45.5996791276287
ATG16L1	autophagy related 16-like 1	1.65769931029163	1850.70328212329	0.729182340432884	0.048168984617898	15.1380052167831	9.09301795800748e-52	3.69851130991565e-51	35.1804422188917	35.5916487686432	35.4786838755943	58.3786263026079	58.6619983899658	57.4208116785933
ATG16L2	autophagy related 16-like 2	-2.83296667007619	276.00777082729	-1.50231362847258	0.128311062447666	-11.7083718255807	1.15475798625975e-31	3.44373431310845e-31	10.9565657685404	10.0947873909526	10.0898373455724	4.17498505861803	3.37500735770085	3.31535211774178
ATG2A	autophagy related 2A	1.24549779895635	1987.02409039152	0.316722472050394	0.049322922130821	6.42140526894045	1.35022028291144e-10	2.37743634867506e-10	44.6051658539158	43.9629358733355	46.4132517896333	57.6669811221616	53.3445407544515	55.6000855155712
ATG4A	autophagy related 4A; cysteine peptidase	-1.48463133620404	353.742681779429	-0.570104725327961	0.104902547199427	-5.43461279585664	5.49155500436891e-08	8.73499521323722e-08	10.7748217865978	10.1768588331555	11.2865389842334	7.37738837062619	6.87141785776503	7.2829046520885
ATG4B	autophagy related 4B; cysteine peptidase	1.11478111779561	2517.77646076587	0.156760471338589	0.0511966812046666	3.06192643058082	0.00219917496622538	0.00283529183100892	60.8323070987921	61.4715102099471	59.3892519107997	72.5166438874735	64.0765785393707	63.9428158446427
ATG4C	autophagy related 4C; cysteine peptidase	-1.39707482245674	580.595380847621	-0.482409288533081	0.0916694068985432	-5.26248947009111	1.42117805895259e-07	2.22400330280415e-07	17.4474222664909	15.7577169029504	18.39635460216	10.9593357788723	13.2086618891314	12.4733329675695
ATG4D	autophagy related 4D; cysteine peptidase	-1.10897159652161	884.063616964602	-0.149222415019752	0.0671523691756064	-2.22214669194364	0.0262733936767658	0.0313926015671381	23.3151565406382	23.390361027817	24.1921448913609	20.9935328231645	20.5171310594044	21.875888973624
ATG7	autophagy related 7	1.60637018449727	1391.67061904504	0.683804397087373	0.0544922307343222	12.5486585495329	4.04301161002393e-36	1.30212607560722e-35	26.6904019195724	27.2203616639508	27.5476024272141	43.1968624530877	43.510886223021	42.9365274264919
ATG9A	autophagy related 9A	1.28729835498373	3943.27961038597	0.364346463326268	0.0376280428831214	9.68284384223716	3.56654475609897e-22	8.83153165691072e-22	84.8744395672007	87.2145859142462	90.8789303241909	112.843204112761	110.039808238131	112.613271933786
ATG9B	autophagy related 9B	-3.17565231226923	383.461232074613	-1.66705296700754	0.117166470589281	-14.228071893121	6.13500506740448e-46	2.29827586559899e-45	14.0462134615649	15.976574082158	14.5012080920088	4.81546572101966	5.22033512162361	3.80450243019548
ATHL1	ATH1; acid trehalase-like 1 (yeast)	-2.19433463335783	1867.75141051571	-1.13378355175422	0.0634964213380349	-17.8558653836302	2.60215949659378e-71	1.32722100394007e-70	66.5182973909967	65.3288679934818	63.9883405613397	32.6645137824831	29.7680505074909	25.8434415079708
ATL1	atlastin GTPase 1	-1.3675731048982	987.803655951298	-0.451617955690668	0.0683583963408523	-6.60662010616497	3.93193293315156e-11	7.08239112593534e-11	29.6242690566461	27.7675046119699	29.6124993723545	19.5465209562572	21.1484273996938	22.4193893207948
ATL2	atlastin GTPase 2	-1.09804012491432	3915.60449644455	-0.134930774704875	0.0370088301988458	-3.64590758421441	0.000266449727416209	0.000360711540664193	103.568106281298	107.021160632538	102.095075094385	95.3367326737834	93.0190876787909	93.6722848348845
ATL3	atlastin GTPase 3	1.36777369553158	2585.14408082674	0.45182954941801	0.0444553222131992	10.1636773039485	2.88004433366309e-24	7.49050491469842e-24	56.7041223660955	55.343509192133	54.5085864041042	72.1133782852206	76.4354184319587	77.1770492982512
ATM	ATM serine/threonine kinase	-2.05030510344926	6428.64608760961	-1.03583861142872	0.0339781263670521	-30.4854540900511	4.06246242490761e-204	5.03668492732097e-203	216.093594529768	224.246537245633	218.972935136935	109.854294354887	105.863540140832	102.721565615278
ATMIN	ATM interactor	-1.32154301107828	2327.40792289916	-0.402223379848611	0.0446741403330432	-9.00349456867125	2.18644828343002e-19	5.07671462138124e-19	67.1933464667835	68.0098684387755	66.8979680749466	48.7951378725983	51.0136004210754	51.7412330506586
ATN1	atrophin 1	1.69159227789618	9610.50265555431	0.758381879604256	0.0319104859923717	23.7659144328152	7.52315621573282e-125	5.97336946446319e-124	179.770761567237	184.414530629841	180.63155322376	316.183953672271	302.997962710423	293.626062559016
ATOH8	atonal bHLH transcription factor 8	-3.57876835693536	197.218936400436	-1.83946316540393	0.152025358376524	-12.0997127390294	1.05981381919548e-33	3.26526826046574e-33	7.68517409357339	7.57792983006468	8.23612304254867	2.08749252930902	1.94245027781344	2.5001015969856
ATOX1	antioxidant 1 copper chaperone	-2.62095268496102	3043.92421907261	-1.39009130948921	0.0430184434598559	-32.3138448927474	4.47031059669427e-229	6.25193098872306e-228	115.277611403601	107.486232138354	113.405078816632	42.5563817906861	43.0495542820403	41.4419014717722
ATP10B	ATPase; class V; type 10B	-4852.49197542594	863.389644697831	-12.2445101118158	1.1794821028216	-10.3812597770869	3.01766538864964e-25	8.00583573853526e-25	43.930116778129	44.0450073155384	43.714806918143	0	0	0.0271750173585392
ATP10D	ATPase; class V; type 10D	2.35690534609434	1063.98477097581	1.23689382075935	0.0643312345275163	19.2269560788592	2.20177965672049e-82	1.25137803982076e-81	15.5001653171058	16.3869312931724	16.4722460850973	38.5948902862019	37.4892903617993	36.8221485208206
ATP11A	ATPase; class VI; type 11A	-2.24104507698403	4088.87758334482	-1.16417166789662	0.0380213183496344	-30.6189190282986	6.8548379296799e-206	8.60225483969143e-205	142.539208694993	145.184381256871	143.651126115336	66.2304447935315	61.7941994629399	62.6112399940743
ATP11C	ATPase; class VI; type 11C	-1.72234436077233	1234.42158602421	-0.784373620034428	0.0616294111878511	-12.7272613013225	4.17218441300257e-37	1.36848787650328e-36	37.6729311141047	40.3244352690085	41.1102209987045	22.4405446900719	22.1682137955458	23.9683653102316
ATP13A1	ATPase type 13A1	-1.35873196589387	3145.33018749228	-0.442260886852846	0.0414923820597607	-10.6588454289239	1.58553489405235e-26	4.32579520101056e-26	90.1709784695283	92.6860153944373	93.6008399336942	70.0496072619265	66.2132738449655	65.2472166778525
ATP13A2	ATPase type 13A2	-1.51660953768171	1990.28057779169	-0.60084970090517	0.046902885187262	-12.8105061875458	1.43197371195079e-37	4.73569471390333e-37	60.8842339507757	61.1432244411356	60.9848540956809	40.8247118516002	39.5774244104488	39.1048499789379
ATP13A3	ATPase type 13A3	1.60479976598221	13022.8068351436	0.68239330068366	0.0271463834334049	25.1375400468242	1.93409225222574e-139	1.6932408126802e-138	253.117439994078	255.132756661311	254.428154274516	401.08322369951	395.33719279198	416.348440950179
ATP1A1	ATPase; Na+/K+ transporting; alpha 1 polypeptide	-2.5832679257676	28095.9928233913	-1.3691972815243	0.0215254239115698	-63.608377105566	0	0	1021.71273962939	1029.99659964598	1038.38505128748	392.282544967991	395.895647246851	396.999828590899
ATP1A1-AS1	ATP1A1 antisense RNA 1	-1.36657382260322	76.8246254967483	-0.450563396653546	0.218469175990744	-2.06236598188403	0.0391729054843053	0.0461956427724052	2.18092778331137	2.24328608687835	2.34647380129592	1.75539144510076	1.62680210766875	1.52180097207819
ATP1A3	ATPase; Na+/K+ transporting; alpha 3 polypeptide	9.01099297545955	102.410636924054	3.17168609403405	0.247945929286024	12.7918457994738	1.8209695160399e-37	6.01111709060882e-37	0.51926851983604	0.629214390221977	0.422365284233265	4.60197216688579	4.56475815286157	4.75562803774435
ATP1B1	ATPase; Na+/K+ transporting; beta 1 polypeptide	1.12634734663814	4835.99732651271	0.171651798995938	0.0331472341126147	5.17846522013773	2.23718771058295e-07	3.48020386221766e-07	114.758342883765	115.775447800844	116.432030020303	127.028664709657	131.115393752407	129.054157435703
ATP1B2	ATPase; Na+/K+ transporting; beta 2 polypeptide	-5.06804937154055	101.35822432875	-2.34143057888475	0.223018424017566	-10.498821293349	8.74654334883609e-26	2.34766210995658e-25	4.41378241860634	3.80264348873282	4.69294760259184	0.853974216535507	0.728418854180038	0.951125607548871
ATP1B3	ATPase; Na+/K+ transporting; beta 3 polypeptide	-2.02905928980742	10070.3477458514	-1.02081102175372	0.0267972964641236	-38.0938063330526	0	0	342.379698553893	341.225699532118	345.588661454863	167.853376561257	169.648751138531	164.952355366333
ATP2A1	ATPase; Ca++ transporting; cardiac muscle; fast twitch 1	1.61838218657295	228.662999679479	0.694552345446117	0.13249089458878	5.24226474281	1.58617562636244e-07	2.47683196410223e-07	3.9204773247621	4.73278650036531	4.66948286457888	7.42483138265594	6.87141785776503	7.06550451322019
ATP2A2	ATPase; Ca++ transporting; cardiac muscle; slow twitch 2	1.05322026740333	19205.2396896851	0.0748071889357841	0.0274951868878873	2.72073760548758	0.00651364419673089	0.00812599374222727	460.045945148739	479.26986531734	487.620720647305	499.503752155227	484.932711856124	504.69442238279
ATP2A3	ATPase; Ca++ transporting; ubiquitous	-1.44864778415827	166.419892821063	-0.534706869003678	0.158124650863071	-3.38155288302715	0.000720773576682285	0.000955926619038067	5.1926851983604	4.45921502635575	5.37342500496765	3.93776999846928	3.1807623299195	3.15230201359054
ATP2B1	ATPase; Ca++ transporting; plasma membrane 1	2.97791396446989	10047.6043267514	1.5743020733204	0.0275770600595824	57.0873787821833	0	0	129.064190605248	128.523878489689	127.765498480563	378.144527383125	374.091642878395	384.662370710122
ATP2B4	ATPase; Ca++ transporting; plasma membrane 4	-1.37081895315991	7255.30476067925	-0.455038044037697	0.0297445572235059	-15.2981952502591	7.86062873554996e-53	3.24205966069493e-52	210.199896829629	214.753607097501	215.054323888771	156.77543325231	151.681086068757	154.082348422917
ATP2C1	ATPase; Ca++ transporting; type 2C; member 1	1.3325734006522	4561.85862323187	0.414215001532617	0.0339133993917497	12.2139039129585	2.62008798007697e-34	8.16667716920228e-34	98.6350553428558	99.2517307706667	100.452543433478	131.962737960751	128.905856561394	133.076060004766
ATP5A1	ATP synthase; H+ transporting; mitochondrial F1 complex; alpha subunit 1; cardiac muscle	-1.14179936798197	15685.0462537392	-0.191309168873716	0.0258152223009825	-7.41071165854088	1.25623451067717e-13	2.45542163609247e-13	426.9166135832	416.457854884746	432.267403674734	361.08876455843	375.718444986064	370.178086458021
ATP5B	ATP synthase; H+ transporting; mitochondrial F1 complex; beta polypeptide	-1.19264157654661	36996.7501346893	-0.254160536384262	0.0235748635243358	-10.7809971464691	4.23272237413883e-27	1.16439298103792e-26	1024.17926509861	1018.17831196876	1027.61473653953	825.484687811642	855.455102349037	869.546205438537
ATP5C1	ATP synthase; H+ transporting; mitochondrial F1 complex; gamma polypeptide 1	-1.10845936964659	4885.90635888664	-0.148555889480219	0.0391813077871774	-3.79149900475848	0.000149740748564143	0.000205394963236908	129.661349403059	128.168235573477	133.936724577971	110.969205137586	116.255649127134	123.1571786689
ATP5D	ATP synthase; H+ transporting; mitochondrial F1 complex; delta subunit	-1.37276075334216	2374.47512911672	-0.457080212489709	0.0474135042427595	-9.64029594078167	5.40319781086432e-22	1.33222827008982e-21	67.1154561888081	69.6512972828328	72.7876173161994	48.6765303425239	52.2033512162361	50.4096572000902
ATP5E	ATP synthase; H+ transporting; mitochondrial F1 complex; epsilon subunit	1.42282110689879	7846.91884834756	0.508754281390635	0.0313979431269765	16.2034270631417	4.76934458645599e-59	2.12054207807922e-58	167.022719405262	160.996812454623	166.013021441686	224.737547984928	233.118313966085	238.759702512125
ATP5F1	ATP synthase; H+ transporting; mitochondrial Fo complex; subunit B1	-1.25160543146567	6155.84651785773	-0.323779824423004	0.0410802306459836	-7.88164572914004	3.23096998931649e-15	6.63259628074523e-15	173.980917571065	172.404742920822	175.539705074948	132.603218623152	131.528164436442	149.245195333097
ATP5G1	ATP synthase; H+ transporting; mitochondrial Fo complex; subunit C1 (subunit 9)	-1.52733902111314	2461.08962315014	-0.611020330498759	0.0447512111164809	-13.6537160728089	1.91840768929901e-42	6.8401385934724e-42	78.0979853833404	75.3962982370334	73.4211652425493	49.6491120891338	47.9542412335192	49.5672316619755
ATP5G2	ATP synthase; H+ transporting; mitochondrial Fo complex; subunit C2 (subunit 9)	1.14026181820594	7252.23693724108	0.189365123038243	0.032574793004521	5.81324102387882	6.12747371124348e-09	1.01472428439669e-08	178.264882859712	167.945527894466	170.705969044278	189.321339504719	195.94467177443	198.785251977714
ATP5G3	ATP synthase; H+ transporting; mitochondrial Fo complex; subunit C3 (subunit 9)	-1.66282703204928	6958.83761145414	-0.733638106699198	0.0392555326317996	-18.6887823833755	6.10914019976547e-78	3.32280997889167e-77	227.179977428267	223.507894265807	212.168161113177	126.127247481091	129.075820960703	139.869814344401
ATP5H	ATP synthase; H+ transporting; mitochondrial Fo complex; subunit d	1.08869407882878	4826.43549344272	0.122598616166624	0.0364807591527724	3.36063774476872	0.000777627443181523	0.00102905746175059	119.795247526174	113.997233219782	118.708109607561	122.308085012697	130.799745582262	127.179081237963
ATP5I	ATP synthase; H+ transporting; mitochondrial Fo complex; subunit E	-1.20234284515235	1556.18791063289	-0.265848335711657	0.0579042474190683	-4.59117159036094	4.40764769716839e-06	6.50633416722677e-06	43.930116778129	45.0845789167747	40.5939967624194	34.1352471554054	35.4011563131499	37.2569487985572
ATP5J2	ATP synthase; H+ transporting; mitochondrial Fo complex; subunit F2	-1.42575845674921	4514.06204233655	-0.511729589939925	0.0406357445770296	-12.593090031115	2.30471307878791e-36	7.46443348675717e-36	137.268633218657	133.967950822479	133.443965079699	88.7895970136778	92.8976845364276	99.6779636711217
ATP5L	ATP synthase; H+ transporting; mitochondrial Fo complex; subunit G	1.08336717227703	3511.01654391886	0.11552228066346	0.0377580779522285	3.05953816848459	0.0022167853859281	0.00285722968442811	87.8861969822497	83.5487281625182	85.646293747301	91.0905830971207	91.6108112273762	93.291834591865
ATP5S	ATP synthase; H+ transporting; mitochondrial Fo complex; subunit s (factor B)	-1.37942821762606	713.879247583655	-0.464070384005884	0.0751433441060665	-6.17580158996968	6.5828614859285e-10	1.12823344544875e-09	20.1476185696383	21.3659321201463	21.6344884479484	15.4901434277135	15.1996734238901	14.6473343562526
ATP5SL	ATP5S-like	1.28057962000484	1630.74826911709	0.356796955250985	0.0570023916994327	6.2593330668007	3.8662734365263e-10	6.68599144654267e-10	37.101735742285	33.7040055979772	38.2240582231105	44.098279681653	46.6916485529405	47.6921554642363
ATP6AP1	ATPase; H+ transporting; lysosomal accessory protein 1	-1.86881107314732	4265.32110139117	-0.902120727665007	0.0393333343841202	-22.935272124532	2.0671226903178e-116	1.54674842094927e-115	134.983851731379	144.28159539264	144.566250897842	74.0110987664106	73.5945849006566	77.1770492982512
ATP6AP2	ATPase; H+ transporting; lysosomal accessory protein 2	-2.76303613286809	4480.5018561658	-1.46625442873338	0.0364582200149175	-40.2173893331444	0	0	166.295743477492	170.35295686575	165.285614563284	59.5884231093665	61.4057094073772	58.9154376333129
ATP6V0A1	ATPase; H+ transporting; lysosomal V0 subunit a1	-1.99808961590081	2662.18572308532	-0.998621290595944	0.0463383743675915	-21.5506328011016	5.22282933088258e-103	3.55393941113714e-102	89.7555636536595	90.3059435705542	90.6912124200873	47.514176547795	44.3364275910917	42.284327009887
ATP6V0A2	ATPase; H+ transporting; lysosomal V0 subunit a2	-1.5563777002715	1379.45876244772	-0.638192214684393	0.0570662896488317	-11.1833486741758	4.9197847387871e-29	1.39862728999549e-28	42.9435065904405	42.5950785032878	42.6354289695468	27.8727695674784	28.0684065144041	25.5716913343854
ATP6V0A4	ATPase; H+ transporting; lysosomal V0 subunit a4	-73.6046247790663	443.730939919797	-6.20172451247679	0.254441163481112	-24.3739040791533	3.23512159747294e-131	2.6731930265881e-130	21.5496435731956	21.9130750681654	23.3239495848814	0.308379578193378	0.242806284726679	0.353275225661009
ATP6V0B	ATPase; H+ transporting; lysosomal 21kDa; V0 subunit b	-1.80563470360723	3158.43363553107	-0.852506051954813	0.0392449324588208	-21.72270401661	1.25189368255892e-104	8.64100287640838e-104	101.906447017823	102.862874227593	105.333208940174	56.2199692552542	57.4479669663324	56.4968610884029
ATP6V0C	ATPase; H+ transporting; lysosomal 16kDa; V0 subunit c	-1.79231826034257	5003.70665295994	-0.841826838204592	0.036233142243052	-23.2336139261016	2.08336117926454e-119	1.5919440828731e-118	160.921314297189	162.173169792864	166.904681486179	87.9356227971423	94.184557845479	88.7264316756304
ATP6V0D1	ATPase; H+ transporting; lysosomal 38kDa; V0 subunit d1	-1.72215299426202	2130.6697747835	-0.784213315939383	0.0466543837543329	-16.808995271887	2.09695395719947e-63	9.82964210301014e-63	68.2318835064556	66.7240825109305	70.6523261570201	39.2116494425887	38.8975668132141	40.2462007079965
ATP6V0E1	ATPase; H+ transporting; lysosomal 9kDa; V0 subunit e1	-1.12488069179052	3050.8304328619	-0.169771993006854	0.0408739711167729	-4.15354780483237	3.27359783926652e-05	4.64723907102333e-05	84.9004029931925	80.621513390616	80.8594871926574	70.6426449122983	72.7447629041132	73.6442970416412
ATP6V0E2	ATPase; H+ transporting V0 subunit e2	-3.81430028742346	2489.93015633188	-1.93141842679778	0.0501315720548511	-38.526987038917	0	0	101.075617386085	99.9356594556906	99.8893897211672	26.4732007126007	23.9892609309959	27.772867740427
ATP6V0E2-AS1	ATP6V0E2 antisense RNA 1	-4.56562912268575	329.895270880506	-2.19081367064591	0.119772208148822	-18.29150271592	9.67119015882444e-75	5.10427858345863e-74	13.5269449417288	13.8974308796854	13.8676601656589	3.13123879396353	2.91367541672015	2.90772685736369
ATP6V1B1-AS1	ATP6V1B1 antisense RNA 1	-4.2309430033354	215.780638917217	-2.08097925072399	0.15523711371752	-13.4051658195003	5.63970913007993e-41	1.96565061509844e-40	8.20444261340943	9.82121591694304	8.58809411274306	2.20610005938339	1.69964399308676	2.33705149283437
ATP6V1B2	ATPase; H+ transporting; lysosomal 56/58kDa; V1 subunit B2	-2.50230758612652	7604.44168604764	-1.323259137907	0.0308122240863542	-42.9459143941847	0	0	281.67720858506	272.230973786909	274.91287055983	107.43470074137	108.461567387408	112.368696777559
ATP6V1C1	ATPase; H+ transporting; lysosomal 42kDa; V1 subunit C1	-2.33156214441358	5626.54360691329	-1.22129688313801	0.0344334426402964	-35.4683351268735	1.5132765750175e-275	2.57007478623997e-274	202.203161624154	198.804390162744	199.637991014257	82.0052462934236	84.9579190258652	88.4003314673279
ATP6V1E1	ATPase; H+ transporting; lysosomal 31kDa; V1 subunit E1	-3.38241058335571	7272.23018701116	-1.75805179594478	0.032410098124857	-54.243951658895	0	0	290.60862712624	278.222189067718	287.419575920737	81.151272076888	84.4965870848845	85.2480294537374
ATP6V1E2	ATPase; H+ transporting; lysosomal 31kDa; V1 subunit E2	-1.88175899106291	134.61070227491	-0.912081864695763	0.17904255562567	-5.09421830753289	3.5018307354775e-07	5.39915498020211e-07	4.59552640054895	4.26771499454906	4.52869443650112	2.22982156539827	1.94245027781344	2.90772685736369
ATP6V1F	ATPase; H+ transporting; lysosomal 14kDa; V1 subunit F	-2.59438267080329	2976.08474786304	-1.37539129244719	0.0411784077973362	-33.4007885690074	1.33530395021315e-244	1.9952070112045e-243	110.915755836978	107.65037502276	109.157961236286	41.1330914297936	42.5153804556416	41.4962515064893
ATP6V1G1	ATPase; H+ transporting; lysosomal 13kDa; V1 subunit G1	-1.37449763303407	2735.83105424695	-0.45890442244712	0.0502732386068099	-9.12820488921033	6.96444753991787e-20	1.63737761418679e-19	82.5636946539303	77.5848700291099	81.3757114289425	53.7529326297072	58.1278245635671	62.3666648378474
ATP6V1G2	ATPase; H+ transporting; lysosomal 13kDa; V1 subunit G2	2.2097601956465	42.7733186169511	1.14388981607687	0.301496628162462	3.7940385040077	0.000148216674542745	0.000203350368767433	0.726975927770456	0.574500095420066	0.727406878401735	1.44701186690739	1.43255707988741	1.57615100679527
ATP6V1G2-DDX39B	ATP6V1G2-DDX39B readthrough (NMD candidate)	3.20626301568569	126.252363302484	1.68089277728954	0.579636921151222	2.89990633093404	0.00373274188854189	0.00474039151760486	2.25881806128677	0.656571537622933	1.6659963989201	7.06900879243281	4.29767123966223	3.17947703094908
ATP6V1H	ATPase; H+ transporting; lysosomal 50/57kDa; V1 subunit H	-2.56588640402613	2173.68963022299	-1.35945730138012	0.0465866575231537	-29.181258619047	3.35347177270379e-187	3.83455269552862e-186	80.2789131666517	77.7490129135156	80.5779103365018	30.5532997471593	30.5207499901436	31.0882198581688
ATP7A	ATPase; Cu++ transporting; alpha polypeptide	-3.83627739566383	1340.25697697657	-1.9397070433173	0.0611616505955305	-31.7144325640395	9.82700430290346e-221	1.31687337401083e-219	53.7702552290219	52.5257230098346	55.9164706848817	14.2091821029102	14.1070451426201	13.560333661911
ATP8A2	ATPase; aminophospholipid transporter; class I; type 8A; member 2	-5.25747023599435	25.9929719208222	-2.39436877748109	0.436731309691576	-5.4824756648934	4.19414708225354e-08	6.70310427610439e-08	1.06450046566388	1.231071633043	1.0324484725702	0.213493554133877	0.145683770836008	0.271750173585392
ATP8B1	ATPase; aminophospholipid transporter; class I; type 8B; member 1	6.58731678089982	1135.82460980402	2.71969093030382	0.073841398021444	36.8315200304578	5.78031155691034e-297	1.06991415069435e-295	8.17847918741763	7.22228691385226	7.43832195010806	51.2621744981453	47.5171899210112	50.2737821132975
ATP8B2	ATPase; aminophospholipid transporter; class I; type 8B; member 2	-2.16692958928496	4014.43773674888	-1.11565227625588	0.0370411557764066	-30.1192620173721	2.71123895271738e-199	3.27141041499848e-198	139.0341461861	139.001665944255	140.952681243846	63.0517629875383	62.449776431702	66.1711672680429
ATP8B3	ATPase; aminophospholipid transporter; class I; type 8B; member 3	2.87282348265389	808.746402484163	1.52246935085047	0.0782560737001951	19.4549672487168	2.645219111052e-84	1.52994040763172e-83	10.22958984077	11.4352876135994	10.2306257736502	32.0477546260964	29.4281217088736	29.1587936257125
ATP8B4	ATPase; class I; type 8B; member 4	6.20646593861475	45.0676810897017	2.63377200851599	0.3821717679543	6.89159228745262	5.51713105944976e-12	1.02290745462526e-11	0.597158797811446	0.273571474009555	0.0938589520518367	1.99260650524952	2.01529216323144	1.84790118038066
ATP9A	ATPase; class II; type 9A	1.4070472689487	1672.50599689463	0.492670795903786	0.0513288023719386	9.59833023832889	8.12499637999559e-22	1.99751616032662e-21	35.1285153669081	35.9746488322565	34.9389949012962	50.7165798598032	49.0225888863166	47.9910806551802
ATPAF2	ATP synthase mitochondrial F1 complex assembly factor 2	-1.80636786623429	884.060588710267	-0.853091727119932	0.0693153879546693	-12.307393095424	8.26498602974773e-35	2.60145892955539e-34	29.7800496125969	27.6307188749651	29.3778519922249	15.6087509577879	15.5153215940348	16.5224105539918
ATR	ATR serine/threonine kinase	-1.25407484400972	2798.34815540605	-0.326623451696193	0.0415699558113274	-7.85719987720533	3.92815760969335e-15	8.03291796541887e-15	81.4472673362828	78.6244416303462	77.4805649187912	63.5261931078358	61.9884444907213	62.094914664262
ATRAID	all-trans retinoic acid-induced differentiation factor	-1.10500822187702	2871.98740020232	-0.144057104111799	0.0397970537803471	-3.61979318637245	0.000294838573613611	0.000398432745354701	77.1633020476355	76.4632269856707	76.4011869701951	69.7886706957628	68.2528466366696	68.1549435352162
ATRIP	ATR interacting protein	1.35668368770797	658.323444823314	0.440084394029211	0.0781174802656051	5.63362249438784	1.76463073258897e-08	2.86921634339201e-08	14.7731893893353	14.4172166803036	13.4452948814256	18.8348757758109	19.375941521189	19.049687168336
ATRN	attractin	-1.26737135388341	4617.59791249492	-0.341839312093506	0.0346113588002623	-9.87650655572978	5.26359765160409e-23	1.32522812185227e-22	129.168044309215	131.615236145997	132.951205581427	103.59181676696	99.9390667935013	104.324891639432
ATRNL1	attractin-like 1	2.58928424864484	247.201484881637	1.37255335133311	0.135424546458424	10.1351888356111	3.85627760936153e-24	9.99526637594535e-24	3.68680649083588	3.14607195110989	3.66049913002163	9.44115939392033	7.96404613903509	9.56560611020579
ATXN1	ataxin 1	1.13112914266531	2851.58997949911	0.177763653329994	0.0413308967231594	4.30098709255408	1.70038965659554e-05	2.44640974440741e-05	66.8038950769065	68.940011450408	68.423176045789	78.4232988851774	75.4399126645793	74.8671728227754
ATXN10	ataxin 10	-2.60699182531819	6493.72849336881	-1.38238605905628	0.0313800878885283	-44.052969640077	0	0	242.965740431283	233.164967298344	239.903481444495	90.6161529768232	90.5910248315241	90.9276080816721
ATXN2	ataxin 2	1.75207493728631	2923.74542020716	0.80906448118298	0.0429371520627075	18.8429935921549	3.35445464562418e-79	1.84821862954738e-78	54.1597066188989	52.881365926047	55.0248106403893	97.4479467091073	90.5667442030514	93.3461846265821
ATXN2L	ataxin 2-like	1.56970003161513	14111.9647730818	0.650488887620752	0.0297928105362242	21.8337537114815	1.10926643421868e-105	7.71191548457047e-105	278.146182650175	282.161618293455	277.587850693307	453.104486390131	426.392116608522	423.332420411323
ATXN3	ataxin 3	1.76654475184642	574.719243941745	0.82093029745902	0.0870471890654297	9.43086510056012	4.06720446272352e-21	9.85133901360835e-21	10.5411509526716	9.57500159033444	11.5446511023759	18.3130026434836	18.7689258093723	18.4246617690896
ATXN7	ataxin 7	1.50641621939722	1957.14876906782	0.591120438467572	0.0481056173917186	12.2879711459505	1.05111026399228e-34	3.29835884581169e-34	39.3865172295636	39.394292257376	40.3593493822898	61.0828779883036	58.9533659316378	57.7469118868957
ATXN7L1	ataxin 7-like 1	-1.15863510850334	551.794123981588	-0.212426286759892	0.0881394700062939	-2.4101153177427	0.0159474789845031	0.0193590418822655	15.2405310571878	15.374716839337	14.5950670440606	14.1142960788507	12.2374367502246	12.2559328287012
ATXN7L2	ataxin 7-like 2	1.3389208534063	275.912924775103	0.421070682265642	0.124755125767493	3.37517740994782	0.00073768119532679	0.000977810733169423	5.99755140410626	6.45628678662551	5.56114290907133	8.87184324956332	7.23562728485505	7.74487994718366
ATXN7L3	ataxin 7-like 3	1.40429346737351	3066.50507621323	0.489844459632672	0.0389419646805873	12.5788327232719	2.7607904691248e-36	8.91952448449708e-36	64.8566381275214	63.8242248864293	65.8889843403894	90.9482540610315	90.0811316335981	89.7047323005378
ATXN7L3B	NA	1.66145726779716	3637.7914851001	0.732449187805797	0.0405438324607934	18.0656130254605	5.9457829901182e-73	3.08389370268037e-72	72.3860316651439	69.4050829562242	66.7571796468689	112.463660016523	113.366254338887	117.396074988889
AUH	AU RNA binding protein/enoyl-CoA hydratase	-1.68697917446834	219.067469160551	-0.754442163858611	0.137376016206102	-5.49180406226615	3.97848640837887e-08	6.36619637358949e-08	6.95819816580293	6.26478675481882	7.74336354427653	4.00893451651391	3.93346181257221	4.40235281208335
AUNIP	aurora kinase A and ninein interacting protein	-1.13310083922776	515.933180634817	-0.180276258140058	0.0915483275309974	-1.96919226163928	0.0489310171795903	0.0573233942730349	15.1107139272288	12.4748592148357	14.2196312358533	12.3351831277351	12.1160336078613	12.1200577419085
AUP1	ancient ubiquitous protein 1	-1.9998834368091	6942.42699390718	-0.99991591498094	0.0363796461884673	-27.4855865777475	2.61069959893124e-166	2.70234583754412e-165	233.021748276423	235.244110500817	237.862049237367	123.612767843515	111.156717147874	114.977498443979
AURKA	aurora kinase A	2.67447523676938	9333.54903771131	1.41925584568989	0.0301014370522551	47.1491059787648	0	0	126.64959198801	130.821878871369	130.04157806782	333.263438002982	349.058314923074	344.497695054201
AURKAIP1	aurora kinase A interacting protein 1	-1.14132883110707	2931.73681110145	-0.190714509996595	0.0397430891461968	-4.79868359741847	1.59711864920319e-06	2.40334521006688e-06	79.8375349247911	78.2961558615347	80.2494040043204	67.8909502145728	70.122455029065	68.9430190386139
AURKAPS1	aurora kinase A pseudogene 1	-1.47215353687784	96.7613960537947	-0.557928143773271	0.21612380371769	-2.58152102718894	0.0098365998868865	0.0121060032237126	3.60891621286048	2.32535752908122	2.86269803758102	2.32470758945777	1.8210471354501	1.76637612830505
AURKB	aurora kinase B	-1.1593127001492	5868.36322388064	-0.213269755393167	0.0305014271527409	-6.99212382178655	2.70755747748487e-12	5.06621739785289e-12	159.804886979541	159.218597873561	161.648580171276	136.517267115607	138.083934124063	136.17401198364
AVEN	apoptosis; caspase activation inhibitor	2.27168224130999	777.702099535786	1.183761047454	0.0841584741843349	14.0658568127219	6.15725762988597e-45	2.27295181170829e-44	13.5788717937124	10.6966446337736	11.9670163866092	25.5480619780206	27.4856714310601	28.6152932785417
AVIL	advillin	1.78137181112848	40.0785021041496	0.832988669773093	0.307159128350128	2.71191246780586	0.00668962553847917	0.0083354399100701	0.752939353762258	0.766000127226755	0.680477402375816	1.13863228871401	1.40827645141474	1.33157585056842
AVL9	AVL9 homolog (S. cerevisiase)	-1.06060560440853	4491.96100547107	-0.0848882770412641	0.0334663988969432	-2.53652259696868	0.0111959516883339	0.0137250830976098	118.133588262699	116.185805011858	118.403068013392	110.731990077437	108.874338071443	109.895770197932
AVPR2	arginine vasopressin receptor 2	2.42715843212333	346.482020138534	1.27926828309909	0.109349563946077	11.6988878321447	1.29134829076944e-31	3.84630262437608e-31	5.11479492038499	5.25257230098346	5.06838341079918	13.0231068021665	12.28599800717	11.7667825162475
AXIN1	axin 1	-1.24126225138105	1796.91413626784	-0.311807957366502	0.0532791041473568	-5.85234985378354	4.84675739251562e-09	8.05781100457543e-09	47.461142713014	52.4983658624337	51.8805357466528	41.251698959868	40.4758076639375	39.4309501872403
AXL	AXL receptor tyrosine kinase	19.2270067604169	17208.7525555067	4.26506227784485	0.0319667763701932	133.421719739677	0	0	42.476164922588	42.8960071246983	44.3718195825058	839.124553770195	825.371403671402	808.021966138804
AZGP1	alpha-2-glycoprotein 1; zinc-binding	-29.8565481697857	774.441312485625	-4.89997547448587	0.134156681286674	-36.5242746577436	4.56770482825084e-292	8.25335036573294e-291	39.724041767457	37.5613633815119	37.0508213224626	1.49445487893714	1.14118953821539	1.14135072905865
AZI2	5-azacytidine induced 2	1.37491001220969	1947.02669359923	0.459337197410205	0.0515342251251456	8.91324544600703	4.95601064365839e-19	1.14172739208995e-18	42.5540552005635	39.394292257376	43.0812589917931	54.3696917860939	58.6134371330204	57.4479866959518
AZIN1	antizyme inhibitor 1	1.20004468923223	9313.08649469439	0.263088132278153	0.0302189164140557	8.70607432355788	3.14580603807011e-18	7.0675252824763e-18	214.016520450424	213.413106874854	218.292457734559	246.751105566732	257.884555008206	263.298743186886
B2M	beta-2-microglobulin	-1.09927132210243	11569.6758659067	-0.136547516169486	0.0365668622816939	-3.73418739397402	0.000188322239934477	0.00025721496425265	328.385411944311	294.280834592079	301.592277680564	269.784687907176	276.799164588415	286.506208011079
B3GALNT1	beta-1;3-N-acetylgalactosaminyltransferase 1 (globoside blood group)	35.508472997751	184.846958727353	5.15009141509023	0.7399175415004	6.96035858894075	3.39407700177106e-12	6.33435105986758e-12	0.571195371819644	0.109428589603822	0.0938589520518367	8.8006787315187	9.10523567725048	9.26668091926186
B3GALNT2	beta-1;3-N-acetylgalactosaminyltransferase 2	1.13969951675129	1968.54372861909	0.188653506113758	0.0490906698039725	3.84296052319277	0.000121559027629944	0.000167535807627237	44.9946172437928	47.7108650672665	47.6568829043201	51.878933654532	54.5828528065575	52.012983224244
B3GALT1	UDP-Gal:betaGlcNAc beta 1;3-galactosyltransferase; polypeptide 1	-2.74094073849659	68.3851026803013	-1.45467113618947	0.259997713053697	-5.59493819812576	2.20700371692255e-08	3.57238286869176e-08	2.23285463529497	2.48950041348695	2.90962751360694	0.925138734580133	0.655576968762035	1.19570076377572
B3GALT4	UDP-Gal:betaGlcNAc beta 1;3-galactosyltransferase; polypeptide 4	-1.70945753987568	84.9608571992706	-0.773538589035392	0.211396104442577	-3.65919036717875	0.000253013342487457	0.000343037083716657	3.01175741504903	2.51685756088791	2.65151539546439	1.58934090299664	1.62680210766875	1.52180097207819
B3GALT6	UDP-Gal:betaGal beta 1;3-galactosyltransferase polypeptide 6	1.95083040268961	955.519880749906	0.964088361322664	0.0688431338222204	14.0041324064694	1.47064700609776e-44	5.39986228187511e-44	15.8376898549992	16.4142884405733	17.1527234874732	33.1626654087955	32.1232714693397	30.191444285337
B3GAT1	beta-1;3-glucuronyltransferase 1	-394.012273750936	195.82793486799	-8.62209676109041	0.841571502497113	-10.2452337507947	1.24324001752967e-24	3.25813846106149e-24	9.84013845089295	9.6570730325373	10.3010199876891	0	0.0242806284726679	0.0543500347170783
B3GAT3	beta-1;3-glucuronyltransferase 3	-1.43395797578667	1884.81341527798	-0.520002744393684	0.0484853137800399	-10.7249536788139	7.77260081754234e-27	2.12904884475956e-26	56.3665978282021	55.9180092875531	57.1366370615556	38.5000042621424	40.3544045215741	38.1808993887475
B3GLCT	beta 3-glucosyltransferase	-1.18602722997305	1152.50449650845	-0.246137133067822	0.0611048418492084	-4.02811177672676	5.62266119839791e-05	7.90726146685843e-05	31.0003306342116	33.3483626817648	31.067313129158	27.0899598689875	26.1259562365907	26.4412918898586
B3GNT2	UDP-GlcNAc:betaGal beta-1;3-N-acetylglucosaminyltransferase 2	-2.37141658294038	1745.49654203687	-1.24574912100236	0.0528079596758961	-23.5901770992106	4.86140720386265e-123	3.81789926320782e-122	60.7284533948248	63.6874391494245	62.8854978747306	25.097353363738	27.0971813754974	26.0608416468391
B3GNT4	UDP-GlcNAc:betaGal beta-1;3-N-acetylglucosaminyltransferase 4	5.40068660809869	24.0574380904382	2.43314283378153	0.487487009390466	4.99119522553807	6.0006808740146e-07	9.17246024832148e-07	0.103853703967208	0.0820714422028666	0.375435808207347	0.901417228565257	1.09262828127006	1.08700069434157
B3GNT5	UDP-GlcNAc:betaGal beta-1;3-N-acetylglucosaminyltransferase 5	2.25144298423193	441.099460546008	1.17084994318836	0.0977490018879001	11.9781268409381	4.62659335279553e-33	1.41097397533754e-32	7.39957640766357	6.48364393402646	6.80477402375816	14.825941259297	15.3453571947261	16.0060852241796
B3GNT7	UDP-GlcNAc:betaGal beta-1;3-N-acetylglucosaminyltransferase 7	-8.9651302817672	3320.56218036808	-3.16432454856981	0.0507756887182767	-62.3196775552709	0	0	145.083624442189	151.832168075303	158.832811609721	16.913433788606	16.5108273614142	16.9572108317284
B3GNT9	UDP-GlcNAc:betaGal beta-1;3-N-acetylglucosaminyltransferase 9	1.97269763352828	328.913140571934	0.980169843015994	0.113161062554653	8.66172357247532	4.64684076448391e-18	1.03799840407581e-17	5.08883149439319	5.79971524900257	5.98350819330459	10.4137411405302	11.6061404099353	10.9787070128498
B3GNTL1	UDP-GlcNAc:betaGal beta-1;3-N-acetylglucosaminyltransferase-like 1	1.29866313340192	344.403111217313	0.377027251572969	0.107589500936452	3.50431267262464	0.000457787515879727	0.000613061966329505	7.11397872175374	7.90621559887615	7.83722249632837	10.3425766224856	9.20235819114115	9.86453130114972
B4GALNT1	beta-1;4-N-acetyl-galactosaminyl transferase 1	2.25816974021001	2760.67660775249	1.17515393347823	0.0429380532023578	27.3685890680693	6.48952030820102e-165	6.6694507002103e-164	42.3723112186208	43.2242928935097	43.667877442117	98.9661230940593	94.038874074643	96.1995614492287
B4GALNT3	beta-1;4-N-acetyl-galactosaminyl transferase 3	-5.55689767110115	137.355658052681	-2.47427967365997	0.196179694417927	-12.6123128135216	1.80613741769471e-36	5.85887411152756e-36	5.89369770013905	6.10064387041308	5.77232555118796	0.925138734580133	1.33543456599674	0.896775572831793
B4GALNT4	beta-1;4-N-acetyl-galactosaminyl transferase 4	4.54398324173883	1931.9535825328	2.18395751417691	0.0634593226933435	34.4150775880562	1.50024395297625e-259	2.38763990706011e-258	16.4608120788025	19.1773603280698	17.5750887717064	83.3099291242417	82.4570142931804	73.5084219548485
B4GALT1	UDP-Gal:betaGlcNAc beta 1;4- galactosyltransferase; polypeptide 1	2.54589345448023	3238.18477690798	1.3481720437839	0.042481266123201	31.7356841454308	5.00410179252004e-221	6.73708158229192e-220	45.8773737275141	45.9052933388034	47.4926297382294	112.226444956375	119.752059627198	119.488551325497
B4GALT2	UDP-Gal:betaGlcNAc beta 1;4- galactosyltransferase; polypeptide 2	1.1581571586478	2205.69810461359	0.211831036243969	0.0448433336802364	4.72380215428383	2.3147561830429e-06	3.46013574572833e-06	50.9142783699237	51.7597228826079	53.2414905514044	59.683309133426	60.2645198691618	58.96978766803
B4GALT3	UDP-Gal:betaGlcNAc beta 1;4- galactosyltransferase; polypeptide 3	-1.30292127130137	1999.33981526293	-0.381749912045279	0.0466196589093261	-8.18860371303384	2.64274143759999e-16	5.62279604378845e-16	58.1840376476283	56.9028665939875	57.512072869763	44.477823777891	43.9722181640017	42.7463023049821
B4GALT4	UDP-Gal:betaGlcNAc beta 1;4- galactosyltransferase; polypeptide 4	-1.96756298928488	2165.29310736519	-0.976409822708258	0.0499619427313341	-19.5430715726731	4.72513497957852e-85	2.75057413284387e-84	69.9714330479064	75.1774410578258	73.8904600028085	38.4525612501127	35.4739981985679	36.3329982083669
B4GALT5	UDP-Gal:betaGlcNAc beta 1;4- galactosyltransferase; polypeptide 5	1.1660889187024	6738.8072612863	0.221677803701236	0.0291346604592823	7.60873132573643	2.76799479472594e-14	5.51724038500876e-14	158.532679105943	157.850740503513	158.26965789741	183.889114627313	183.124499940862	181.284540798815
B4GALT6	UDP-Gal:betaGlcNAc beta 1;4- galactosyltransferase; polypeptide 6	-2.6712324332972	6567.05301339008	-1.41750551538734	0.0412411098587425	-34.3711776972668	6.79887082562767e-259	1.07728481796401e-257	241.356008019791	244.928540680755	242.531532101946	86.5360539422647	85.8077410224085	98.183337716402
B4GALT7	xylosylprotein beta 1;4-galactosyltransferase; polypeptide 7	-1.19187450504899	927.393302345301	-0.253232339428632	0.0648680851964223	-3.9038047548627	9.46921811281588e-05	0.00013150019837108	25.3403037679987	25.9345757361058	25.6704233861773	21.4442414374472	21.4883561983111	21.0062884181508
B4GAT1	beta-1;4-glucuronyltransferase 1	-1.5800671539698	1852.44557268076	-0.659985875263381	0.0503741611097994	-13.1016747618849	3.22071457379176e-39	1.09552921536927e-38	57.1195371819644	56.0821521719588	59.8350819330459	34.9180568538963	36.8579940215099	36.794973503462
B9D1	B9 protein domain 1	-1.62081563292177	741.054335038348	-0.696719994250425	0.0737063833685778	-9.45264117446098	3.30386925791139e-21	8.02670443636468e-21	22.7958880208021	23.4724324700199	23.6524559170629	13.877081018702	14.8354639968001	14.0223089570062
B9D2	B9 protein domain 2	1.6222650194076	98.6151717303841	0.698009522978701	0.201443245465677	3.46504307635189	0.000530146555839133	0.000708253793073702	2.12900093132776	1.61407169665638	1.99450273110153	3.20240331200815	3.30216547228284	2.71750173585392
BAALC	brain and acute leukemia; cytoplasmic	-1436.3171898476	1424.84964926868	-10.4881586673108	0.591092089691766	-17.7436965410584	1.92822514076233e-70	9.74520795816756e-70	71.6590557373735	74.1105123091885	71.4501272494607	0.0948860240595008	0.0485612569453359	0
BAAT	bile acid CoA:amino acid N-acyltransferase	-377.770199097924	2503.16117056831	-8.56136508708227	0.231384080707856	-37.0006659960837	1.11722100734942e-299	2.09210515648978e-298	128.207397547518	126.007020928801	126.662655793954	0.426987108267753	0.218525656254012	0.353275225661009
BABAM1	BRISC and BRCA1 A complex member 1	1.29949454843718	3202.90162911626	0.377950581513733	0.0412596113894543	9.16030395793633	5.17513420013326e-20	1.21988327663432e-19	73.1389710189062	67.9004398491716	71.4266625114478	88.6947109896184	92.9462457933729	91.9874337586551
BACE1	beta-site APP-cleaving enzyme 1	1.30936738424468	1039.10252110612	0.388869947599095	0.0655604663340154	5.93147012740716	3.00234192811274e-09	5.02679612882694e-09	23.2372662626628	21.5847892993539	23.8167090831536	31.1226158915163	29.1610347956742	28.778343382693
BACE2	beta-site APP-cleaving enzyme 2	-9.2220446551647	5999.68885054977	-3.20508665161285	0.0383746442410638	-83.5209476204907	0	0	269.889813184782	274.310116989381	281.553391417497	29.7230470366386	28.9425091394202	30.0827442159029
BACH1	BTB and CNC homology 1; basic leucine zipper transcription factor 1	1.92094153501519	2490.38308707441	0.941813610399995	0.0448720943023756	20.9888489726706	8.2929737729202e-98	5.36939330182921e-97	43.3329579803175	44.1544359051422	42.5884994935209	81.6968667152302	80.4902833868942	85.3567295231715
BACH2	BTB and CNC homology 1; basic leucine zipper transcription factor 2	1.35924788525078	201.10484317425	0.442808583559533	0.139774008919554	3.16803236154147	0.00153474435733896	0.00199598438608014	4.62148982654075	4.56864361595957	3.82475229611235	5.76432596161467	5.73022831954964	6.00567883623716
BAD	BCL2-associated agonist of cell death	2.45504428011227	1112.21203206502	1.29574904577104	0.0657942001699353	19.6939706299999	2.42883723642756e-86	1.43002875100241e-85	15.7857630030156	16.2775027035685	17.0119350593954	37.7883590816962	39.9901950944841	41.7136516453576
BAG1	BCL2-associated athanogene	-1.789229075904	1081.06769976051	-0.839338108191163	0.0665441033910062	-12.6132604606497	1.7845456641772e-36	5.79013589823829e-36	37.5171505581539	34.4973628726049	33.7657580006483	18.6925467397217	19.4730640350797	20.4356130536215
BAG2	BCL2-associated athanogene 2	1.18647046414424	1866.88571575206	0.246676186698727	0.0536510472633858	4.59778884627796	4.2699841800358e-06	6.30958207541876e-06	43.4627751102765	42.430935618882	44.3014253684669	48.6290873304942	49.7024464835513	54.8663600468906
BAG3	BCL2-associated athanogene 3	1.9075335282612	3430.01554744264	0.931708415188804	0.0381802652929065	24.4028795515443	1.59395319816267e-131	1.31935770173981e-130	60.7544168208166	58.434866848441	60.7502067155513	112.15528043833	113.560499366668	114.461173114167
BAG5	BCL2-associated athanogene 5	1.24128453231242	4232.07969320562	0.311833853828477	0.039165071505218	7.96203969107859	1.69226169705217e-15	3.5063545638447e-15	95.4155905198723	98.7319449700485	93.9058815278627	113.436241763133	118.22238003342	122.613678321729
BAG6	BCL2-associated athanogene 6	-1.048250973028	14393.7658283278	-0.0679841693515105	0.0254978623697579	-2.66626936664872	0.00766982118440762	0.00951158094589949	370.783686588924	374.437276476878	378.603547839096	360.732941968207	346.92161961748	354.525276459502
BAHCC1	BAH domain and coiled-coil containing 1	-2.14254551636099	3821.64429767537	-1.0993258533603	0.0400907182433989	-27.4209568081587	1.5429246374737e-165	1.5902380520181e-164	127.766019305658	133.639665053668	136.142409951189	62.0554597349135	62.52261831712	59.1871878068983
BAHD1	bromo adjacent homology domain containing 1	-1.16864559434091	2693.46214088637	-0.224837481787633	0.042100648711779	-5.34047547169332	9.27031203824041e-08	1.46213770815345e-07	73.3207150008488	75.7792983006468	72.3652520319661	63.3601425657316	61.7941994629399	62.5297149419986
BAIAP2	BAI1-associated protein 2	2.59304504543303	4038.9543590734	1.37464726838109	0.0371155079698278	37.0370053805698	2.90724974577733e-300	5.45828568806814e-299	56.0290732903087	57.805652458219	57.6763260358537	149.564095423788	145.902296492262	145.087417677241
BAIAP2-AS1	BAIAP2 antisense RNA 1 (head to head)	1.69832796305467	1260.24618965176	0.764115083734713	0.0581215163064594	13.1468539070064	1.77403506609627e-39	6.05009735526067e-39	23.6526810785316	23.7186467966284	23.8871032971924	39.1879279365738	41.3741909174262	39.3222501178062
BAIAP2L1	BAI1-associated protein 2-like 1	2.29345698607149	3894.14032511625	1.19752384983833	0.0380314199905358	31.4877501322942	1.27808770507731e-217	1.68761415929577e-216	62.5978200662346	58.7631526172525	59.0372808406053	136.374938079518	135.825835676105	137.668637938359
BAIAP2L2	BAI1-associated protein 2-like 2	-3.07871322809703	105.95273487106	-1.6223274913937	0.203134290475771	-7.98647775121555	1.38848810517168e-15	2.8835676204048e-15	4.02433102872931	4.13092925754429	4.05939967624194	1.56561939698176	1.2868733090514	1.05982567698303
BAIAP3	BAI1-associated protein 3	-1.72337295740699	183.036977497756	-0.785234950881361	0.152060027220896	-5.16398007571482	2.41753440799257e-07	3.75548681629443e-07	5.47828288427022	6.10064387041308	6.10083188336939	3.96149150448416	3.03507855908349	3.15230201359054
BAK1	BCL2-antagonist/killer 1	1.25400381545353	1381.92515376116	0.326541737715317	0.0563692517813542	5.79290530557176	6.91791171323224e-09	1.14325924347388e-08	30.4031718364001	31.8984338695142	31.2315662952487	37.2427644433541	39.9659144660114	38.9961499095037
BAMBI	BMP and activin membrane-bound inhibitor	-14.073734910289	3127.58687406146	-3.81493333899174	0.0551056785900306	-69.2294049652066	0	0	145.083624442189	148.166310323575	152.192290752053	10.0579185503071	10.2464252154659	11.1145820996425
BANCR	BRAF-activated non-protein coding RNA	-583.69419365091	103.855197219115	-9.18906890673104	1.19177420159263	-7.71041099434035	1.25413194287996e-14	2.52419437247155e-14	4.46570927058994	5.11578656397869	6.24162031144714	0.0237215060148752	0	0
BANF1	barrier to autointegration factor 1	1.18637559865699	4151.44949013755	0.246560829895589	0.0366861241697309	6.72081980519006	1.80704954218137e-11	3.29445534817463e-11	98.0638599710361	93.1784440476546	98.4111112263508	111.704571824047	115.940000956989	112.885022107372
BANP	BTG3 associated nuclear protein	1.34401597009306	439.98488375039	0.42655028085267	0.0942686885241912	4.52483520806815	6.04425831019207e-06	8.85602688493643e-06	9.06123567113889	9.82121591694304	9.76133101339102	12.8096132480326	13.1115393752407	12.2015827939841
BAP1	BRCA1 associated protein-1 (ubiquitin carboxy-terminal hydrolase)	1.15314571674923	4400.94386723319	0.205574830030834	0.0350256500938649	5.86926522362659	4.37730720281044e-09	7.28910873742045e-09	103.074801187454	104.942017430065	103.784536231318	118.251707484153	116.255649127134	121.771252783614
BARD1	BRCA1 associated RING domain 1	1.77901226202793	941.589304852831	0.831076454565677	0.0671683215834501	12.3730418592215	3.6570462428823e-35	1.16019691476611e-34	17.0060440246303	16.8246456515877	17.833200889849	30.6719072772336	29.1610347956742	31.3056199970371
BASP1	brain abundant; membrane attached signal protein 1	84.9196486958254	830.607861938483	6.40802649785653	1.21182835269128	5.2878994649905	1.23728945293781e-07	1.94150360451739e-07	1.3241347255819	0.0820714422028666	0.0703942140388776	40.9670408876895	42.5153804556416	40.5994759336575
BATF2	basic leucine zipper transcription factor; ATF-like 2	-3.16434577377464	54.0015013651255	-1.66190725431578	0.287891691111396	-5.77268224692431	7.80194857352949e-09	1.28787975365451e-08	2.25881806128677	2.18857179207644	1.80678482699786	0.664202168416505	0.485612569453359	0.815250520756175
BATF3	basic leucine zipper transcription factor; ATF-like 3	-1.85429363391523	165.168860474268	-0.8908697178849	0.153394033965737	-5.8077207753979	6.33290154807196e-09	1.04802143259095e-08	5.53020973625382	5.79971524900257	5.04491867278622	2.91774523982965	2.91367541672015	2.90772685736369
BAX	BCL2-associated X protein	-1.27446947715731	1705.91891153123	-0.349896822021477	0.0498583046308902	-7.01782430453311	2.25349660065157e-12	4.22757838730093e-12	48.2400454927681	47.8476508042712	49.7217798494605	37.1241569132797	38.169147959034	38.0993743366719
BAZ1B	bromodomain adjacent to zinc finger domain; 1B	1.79066168844739	7476.49152844363	0.840492793212716	0.0288821154853595	29.1008043935967	3.50673210473459e-186	3.97825100064264e-185	137.813865164485	135.71880825614	135.203820430671	241.627260267519	239.504119254397	243.977305844965
BAZ2A	bromodomain adjacent to zinc finger domain; 2A	1.28290350382459	9641.65481891489	0.359412659290225	0.0306772958206794	11.7159172500448	1.05641649209881e-31	3.15306756356296e-31	214.224227858358	219.677893629673	210.52562945227	281.218453806345	270.874691241084	266.722795374062
BAZ2B	bromodomain adjacent to zinc finger domain; 2B	-1.40912397514005	1534.14727871453	-0.494798545963736	0.0539090152283836	-9.17840075296385	4.37540960752906e-20	1.03390742594168e-19	46.6043496552846	45.9600076336053	44.3718195825058	33.257551432855	31.5648170144683	31.3871450491127
BBC3	BCL2 binding component 3	-1.32184401940339	229.677452681173	-0.402551945597604	0.135313514629226	-2.97495742905387	0.00293029210157687	0.00374473826222076	5.89369770013905	7.46850124046086	6.59359138164153	4.81546572101966	5.34173826398695	4.78280305510289
BBIP1	BBSome interacting protein 1	1.48620864741438	400.413433230316	0.571636668675603	0.103101099724199	5.54442843194458	2.94915926425378e-08	4.74756362970584e-08	8.23040603940123	8.17978707288571	8.14226409049684	11.3863228871401	11.3876147536813	13.4244585751184
BBOX1	butyrobetaine (gamma); 2-oxoglutarate dioxygenase (gamma-butyrobetaine hydroxylase) 1	-344.965602504422	31.4840044285938	-8.43030870363557	1.21535505959838	-6.93649862816336	4.01937149035449e-12	7.48196714683983e-12	1.60973241149172	1.50464310705255	1.68946113693306	0	0	0
BBS1	Bardet-Biedl syndrome 1	1.73698035731601	817.043085127284	0.796581439389117	0.0703597853906633	11.3215444726871	1.02647350380275e-29	2.95836926870515e-29	14.7472259633435	15.2379311023322	15.5571213025919	26.7104157727495	25.955991837282	25.7075664211781
BBS10	Bardet-Biedl syndrome 10	1.4992875116579	761.506086172077	0.584277068989001	0.0729317271001904	8.01128798425885	1.13513290692523e-15	2.36319396259816e-15	15.3184213351632	15.6756454607475	15.4867270885531	22.0135575818042	23.7464546462693	23.2889898762681
BBS12	Bardet-Biedl syndrome 12	-1.72010562050068	290.502183511255	-0.782497154168175	0.124163530670342	-6.30214967264201	2.93545486551365e-10	5.10570852905203e-10	9.86610187688476	9.4108587059287	8.75234727883378	5.97781951574855	4.58903878133424	5.57087855850053
BBS2	Bardet-Biedl syndrome 2	-1.36360874293423	1160.9530915593	-0.447429754625268	0.0595325726323867	-7.51571341269164	5.66014219194334e-14	1.11738212302343e-13	33.8043806413262	34.6067914622088	33.7657580006483	23.9587210750239	25.227572983102	25.0553660045731
BBS4	Bardet-Biedl syndrome 4	-1.26544036806032	1179.57461731906	-0.339639524255669	0.059397318319315	-5.71809525860739	1.07724750458426e-08	1.76770590287931e-08	33.2591486954983	33.8955056297839	33.343392716415	25.6192264960652	25.737466181028	27.3652424800489
BBS5	Bardet-Biedl syndrome 5	-2.3357340347033	762.487921769026	-1.22387600681223	0.0744146881514691	-16.4466993978536	8.85649055435272e-61	4.02083555740592e-60	27.2356338654003	26.5637901263278	27.6414613792659	11.0067787909021	11.8732273231346	11.6852574641718
BBS9	Bardet-Biedl syndrome 9	-1.20023432099517	529.493584380256	-0.26331608978092	0.088869691682948	-2.96294591321783	0.0030471010561666	0.00389056496315117	13.4230912377616	15.3473596919361	15.2990091844494	12.3826261397649	12.1645948648066	11.8211325509645
BBX	bobby sox homolog (Drosophila)	-1.48800928761847	7143.0345641222	-0.573383531257299	0.0315169585226742	-18.1928573737466	5.87935999235216e-74	3.07488181827079e-73	215.418545453981	219.048679239451	217.306938738015	149.27943735161	140.463435714384	144.16346708705
BCAM	basal cell adhesion molecule (Lutheran blood group)	10.2439043153549	1481.45011956132	3.35669377730011	0.0734286645097386	45.7136705360469	0	0	6.4908564979505	6.81192970283793	6.80477402375816	71.6863911769528	68.0100403519429	64.2960910703037
BCAN	brevican	-1.8897066096815	494.298746952494	-0.91816226322207	0.0917163836673152	-10.0108860217662	1.36524296988743e-23	3.49032595439839e-23	16.4348486528107	16.3869312931724	16.5191755611233	9.25138734580133	8.66818436474246	7.9079300513349
BCAP29	B-cell receptor-associated protein 29	-2.28168656736272	3137.88437856415	-1.1901006238929	0.0402954873399522	-29.5343400081662	1.04356708989069e-191	1.2213631387284e-190	111.876402598675	108.49844659219	112.4430245581	47.0634679335124	48.8283438585352	48.6704560891437
BCAP31	B-cell receptor-associated protein 31	-1.98850149576381	5711.22806803265	-0.991681647348161	0.0335460818424504	-29.5617727282013	4.63538833162005e-192	5.43837789695928e-191	192.986145397064	191.937746165104	194.921578673652	98.8475155639849	97.1710751476171	92.7483342446942
BCAR1	breast cancer anti-estrogen resistance 1	2.16472932647838	2789.19383396686	1.11418664446241	0.0447254361591973	24.9116999216405	5.55682778267817e-137	4.7778115562574e-136	42.9175431644487	44.7289360005623	46.7886875978406	98.8949585760147	95.2286248698037	94.2701352167724
BCAR3	breast cancer anti-estrogen resistance 3	2.93386267191371	2624.20887484292	1.55280134299976	0.0485468807392396	31.9856048288734	1.72901231008007e-224	2.37660900848851e-223	33.7524537893426	34.3058628407982	33.6953637866094	96.4753649624974	94.767292928823	104.596641813017
BCAS3	breast carcinoma amplified sequence 3	-10.4606002809705	3086.70903829769	-3.38689373782312	0.0506226832328204	-66.9046664762188	0	0	144.927843886239	140.01388039809	144.918221968036	13.9245240307317	13.5000294308034	13.2614084709671
BCAS4	breast carcinoma amplified sequence 4	8.3520084101	331.088478912549	3.0621231646381	0.135852699558208	22.5400244131777	1.68225892870298e-112	1.22631402896705e-111	1.68762268946713	1.86028602326498	1.85371430302378	15.1343208374904	15.1268315384721	14.4299342173843
BCAT2	branched chain amino-acid transaminase 2; mitochondrial	1.09718199316607	1207.272387139	0.133802850135882	0.06337148039549	2.11140483543769	0.0347375298103135	0.0411265655911742	29.1828908147854	28.2599332651871	30.3399062507562	32.4272987223344	29.5009635942916	33.5883214551544
BCCIP	BRCA2 and CDKN1A interacting protein	1.66866215882987	3068.62277340804	0.738691892916411	0.0441791890318031	16.7203588183715	9.31566553693106e-63	4.33438468464049e-62	58.7811964454397	57.3952952472047	59.201534006696	91.1617476151654	99.2592091962666	99.6507886537631
BCDIN3D	BCDIN3 domain containing	1.47194262357628	205.003425373424	0.557721436139994	0.140355601295215	3.97363148312778	7.07850539828551e-05	9.89385123476917e-05	4.46570927058994	3.693214899129	4.4817649604752	5.7406044555998	6.55576968762035	6.16872894038839
BCDIN3D-AS1	BCDIN3D antisense RNA 1	1.51179465632721	121.087759107793	0.596262194838834	0.183733721208033	3.24525182921492	0.00117346798437285	0.00153582291960524	2.10303750533596	2.76307188749651	2.48726222937367	3.81916246839491	3.22932358686484	3.96755253434672
BCHE	butyrylcholinesterase	-12.729567566348	1208.83351776479	-3.67011150544778	0.083287231170011	-44.0657163636059	0	0	55.8213658823743	56.8481522991856	58.2629444861777	4.26987108267754	3.93346181257221	5.16325329812244
BCKDHA	branched chain keto acid dehydrogenase E1; alpha polypeptide	-1.21062961179527	910.499313864983	-0.275757544668689	0.0686263382045366	-4.01824651997037	5.86328377379906e-05	8.23922509837333e-05	26.3009505296954	23.9101468284351	25.8346765522681	19.8786220404654	21.0755855142758	21.3323886264533
BCKDHB	branched chain keto acid dehydrogenase E1; beta polypeptide	-1.46705210097428	490.26048740458	-0.552920107877348	0.0902702000605733	-6.12516763567962	9.05881800072275e-10	1.54523952150031e-09	14.7212625373517	14.745502449115	14.9939675902809	9.2751088518162	10.3435477293565	10.435206665679
BCKDK	branched chain ketoacid dehydrogenase kinase	-1.40855694941474	3044.16450541621	-0.494217894545136	0.0401415065973135	-12.3118920149901	7.81689285135741e-35	2.46203097474274e-34	90.5085030074217	88.8833719057045	92.1694909149037	64.1666737702374	61.9156026053033	65.0026415216257
BCL10	B-cell CLL/lymphoma 10	1.17897688080533	885.605294515129	0.237535428008497	0.0730704683787549	3.25077193671801	0.00115092141792822	0.00150755231877789	20.4332162555482	19.697146128688	21.822206352052	23.0335823404438	23.2851227052886	26.1695417162732
BCL2	B-cell CLL/lymphoma 2	-3.46572910970451	236.360093228381	-1.79315889415216	0.140386915016997	-12.7729774098609	2.32103026028809e-37	7.64434338124576e-37	9.03527224514709	9.43821585332966	9.50321889524847	2.91774523982965	2.20953719101278	2.88055184000515
BCL2A1	BCL2-related protein A1	-2465.74405578814	438.67811839227	-11.2678073404415	1.1809896103008	-9.54098769554085	1.41478370668103e-21	3.46052014701167e-21	23.3930468186136	21.1744320883396	22.3384305883371	0.0237215060148752	0	0
BCL2L1	BCL2-like 1	5.25541080722006	4645.29242714095	2.39380354180392	0.037089938330052	64.5405101648376	0	0	38.1143093559653	37.3698633497053	37.8016929388772	195.726146128735	196.090355545266	198.078701526392
BCL2L11	BCL2-like 11 (apoptosis facilitator)	-3.80951033422397	1417.0131397763	-1.92960556890316	0.0592722633210807	-32.5549500016626	1.78192572761385e-232	2.53889200261503e-231	57.5089885718414	57.83300960562	55.8930059468688	15.2292068615499	14.3741320558194	14.919084529838
BCL2L13	BCL2-like 13 (apoptosis facilitator)	-2.33387074088346	6165.54065196755	-1.22272466102368	0.0325119924961069	-37.6084197598806	0	0	220.091962132505	216.668607415568	221.694844746438	90.3789379166745	95.568553668421	93.6179348001674
BCL2L2-PABPN1	BCL2L2-PABPN1 readthrough	1.33701374043134	6266.18764743044	0.419014292020863	0.035457412722664	11.8173961337296	3.17369461061351e-32	9.56153418103556e-32	140.254427207714	133.010450663446	135.860833095034	182.963975892732	185.989614100636	172.833110400309
BCL6	B-cell CLL/lymphoma 6	-1.14552464210293	1303.1462823912	-0.196008493699165	0.0591895032560393	-3.31154145442444	0.000927834920359614	0.00122233455611378	33.960161197277	37.4792919393091	34.7278122591796	31.1226158915163	30.1322599345809	30.5175444936395
BCL7B	B-cell CLL/lymphoma 7B	2.06778284488402	1257.36476263015	1.0480846841737	0.0660492658105198	15.8682261083781	1.05171532286149e-56	4.53218267792584e-56	23.1074491327038	20.0527890449004	19.4053383367172	43.5764065493257	42.8795898827316	41.6049515759235
BCL7C	B-cell CLL/lymphoma 7C	1.25789091607718	1021.30928082558	0.331006817560569	0.0634909442639586	5.21344927844252	1.85361229660388e-07	2.88818194345486e-07	23.1334125586956	23.3082895856141	22.5730779684667	27.6355545073296	29.5495248512369	28.8055184000515
BCL9	B-cell CLL/lymphoma 9	-1.65481639154363	1854.47670993499	-0.726671153162832	0.0492902148675304	-14.7427061358079	3.42769652334991e-49	1.35259869102853e-48	57.5089885718414	58.1339382270305	60.7032772395254	35.8194740824615	34.7455793443878	35.028597375157
BCL9L	B-cell CLL/lymphoma 9-like	2.71448736021114	7398.45931807036	1.44067976609112	0.0312462914310081	46.1072242532252	0	0	99.6995558085196	102.042159805564	102.142004570411	279.059796758992	267.766770796582	270.364247700106
BCLAF1	BCL2-associated transcription factor 1	-1.45827556525687	10598.837628359	-0.544263366485641	0.0266791389437197	-20.400334794679	1.66074690828128e-92	1.03708573713763e-91	321.634921186443	319.832410264571	317.689087957454	213.185174555683	217.894359913722	220.63396593398
BCO2	beta-carotene oxygenase 2	6.43906339693653	31.2447493196626	2.68685085435497	0.418683734999943	6.41737576539803	1.38643416946318e-10	2.43941358016957e-10	0.155780555950812	0.300928621410511	0.187717904103673	1.16235379472888	1.48111833683274	1.44027592000258
BCORL1	BCL6 corepressor-like 1	-1.63159049306007	1203.05322873707	-0.706279005982318	0.0609350313585774	-11.5906891362074	4.59421176631647e-31	1.35829279184985e-30	37.5950408361293	37.1236490230967	39.09225352959	24.3382651712619	22.4110200802725	22.3378642687192
BCR	breakpoint cluster region	1.06956358094342	2245.01174713876	0.0970222470520846	0.0453111189308529	2.14124588713303	0.0322542143731977	0.0383060305614972	54.419340878817	55.2340806025292	55.8695412088558	60.1340177477086	58.5163146191298	56.6870862099127
BCS1L	BC1 (ubiquinol-cytochrome c reductase) synthesis-like	1.24580933249933	1409.36518036249	0.317083284970003	0.0554249185682963	5.72095175167977	1.0592897813865e-08	1.73883189410428e-08	32.4802459157443	32.7465054389438	30.5510888928729	39.6149150448416	39.4317406396127	39.0776749615793
BDH1	3-hydroxybutyrate dehydrogenase; type 1	-1.91107232093542	579.112527498222	-0.934382375427165	0.0843848167623852	-11.0728731930324	1.69865464167845e-28	4.77537556606777e-28	19.2388986599253	19.3415032124756	19.4288030747302	10.6983992127087	9.4694451043405	9.89170631850826
BDH2	3-hydroxybutyrate dehydrogenase; type 2	-1.38541275519694	490.049570423572	-0.470315861589577	0.0889876697707138	-5.28518010193318	1.25581144605502e-07	1.96971013169449e-07	14.4356648514419	14.9370024809217	14.0553780697626	10.0579185503071	10.6834765279739	10.2993315788863
BDKRB1	bradykinin receptor B1	1109.25775075268	102.45808593032	10.1153789184453	1.18969561944291	8.5024932034145	1.85561527656213e-17	4.08054242378363e-17	0	0	0	5.40850337139154	5.05037072231493	5.02737821132975
BDKRB2	bradykinin receptor B2	3068.44584095694	552.657869765439	11.5832924043368	1.18062734530722	9.8111334201925	1.00829583003796e-22	2.52450383283856e-22	0	0	0.0234647380129592	26.046213604333	27.6556358303688	29.8109940423175
BDNF	brain-derived neurotrophic factor	33.7205677102292	1288.78696584366	5.07555692018983	0.109221387068578	46.4703576507684	0	0	1.81743981942614	2.13385749727453	1.73639061295898	62.6247758792705	62.595460202538	63.9428158446427
BDP1	B double prime 1; subunit of RNA polymerase III transcription initiation factor IIIB	1.20470049551099	3361.02395609778	0.268674517950119	0.0407919164308321	6.58646470816569	4.50422556644019e-11	8.09603944683384e-11	78.539363625201	78.2414415667328	75.7911037818582	93.2492401444744	88.7942583245467	95.5473610326237
BECN1	beclin 1; autophagy related	-1.43369562598107	3221.64427380726	-0.519738771949916	0.0391286603760352	-13.2828153827683	2.91234699101756e-40	1.00486076246667e-39	98.0119331190525	94.4642299754995	97.0501564215992	65.2341415409068	67.8886372095796	66.9864177887991
BEGAIN	brain-enriched guanylate kinase-associated	3.27923561802222	33.5846097452705	1.71335956526859	0.366197987883907	4.678779299606	2.88587865889693e-06	4.29515734750566e-06	0.285597685909822	0.4924286532172	0.422365284233265	1.51817638495201	1.33543456599674	1.03265065962449
BEND3P3	BEN domain containing 3 pseudogene 3	2.16081480813246	470.90386493679	1.1115754318283	0.0934894001486634	11.8898552141816	1.33638046556068e-32	4.04222150889858e-32	7.55535696361438	7.55057268266373	7.62603985421173	15.774801499892	17.1178430732309	15.7615100679527
BEND6	BEN domain containing 6	6.07721394617566	85.8326158045285	2.60341008234759	0.258902123629519	10.0555763925405	8.68119191762911e-24	2.23086983176429e-23	0.623122223803248	0.793357274627711	0.445830022246225	3.6293904202759	3.20504295839217	4.29365274264919
BEND7	BEN domain containing 7	165.919131531184	167.219601718641	7.37433643757434	0.603644102512452	12.2163645878114	2.54200106784763e-34	7.92499749130701e-34	0.103853703967208	0	0.0469294760259184	8.20764108114682	8.76530687863313	8.15250520756175
BEST1	bestrophin 1	-6.00725855875755	1352.28910509784	-2.58670676032011	0.0693866550769906	-37.2796001976163	3.51351496378086e-304	6.7101155314909e-303	55.32806078853	62.0460103053672	59.5065756008645	10.1053615623368	9.71225138906718	9.32103095397894
BEST3	bestrophin 3	20.4730785881979	43.0229379369176	4.35565615523463	0.490086796813337	8.88751989148894	6.24880363574018e-19	1.43519432341092e-18	0.155780555950812	0.0547142948019111	0.0938589520518367	2.18237855336852	1.84532776392276	2.17400138868313
BET1	Bet1 golgi vesicular membrane trafficking protein	1.21822120679866	1255.39709483787	0.284776124192702	0.0623216160930531	4.56945987677052	4.88982765097903e-06	7.19967577856292e-06	29.4944519266871	28.0137189385785	28.7912335419009	32.5459062524088	34.4542118027158	37.2569487985572
BEX1	brain expressed; X-linked 1	1272.16942390431	1276.38354064179	10.3130751021002	0.591204809810669	17.4441664393816	3.81239890889969e-68	1.88450393786166e-67	0.077890277975406	0.0547142948019111	0.0234647380129592	62.7433834093449	65.4848549907855	64.5406662265305
BEX2	brain expressed X-linked 2	3.36628186630198	86.2870937186999	1.75115598180478	0.233389739142661	7.50314040470464	6.23067507724285e-14	1.2278270321001e-13	0.960646761696674	1.06692874863727	0.985518996544286	2.6805301796809	3.54497175700952	3.83167744755402
BEX4	brain expressed; X-linked 4	1.53544291242872	83.8655720420002	0.618654874093647	0.218995859673273	2.82496150848074	0.00472862961608112	0.00596675509182407	1.37606157756551	1.83292887586402	1.83024956501082	2.37215060148752	2.40378221879413	2.90772685736369
BFAR	bifunctional apoptosis regulator	-2.05160530095053	4968.18584862086	-1.0367532040771	0.0332967422397928	-31.1367759827891	7.65995195394635e-213	9.90572620842623e-212	168.58052496477	171.064242698175	169.93163268985	81.0801075588434	83.1611525188877	81.8239772665615
BFSP1	beaded filament structural protein 1; filensin	-2.97108946252855	128.097255530314	-1.57099204684384	0.191781647010589	-8.19156614478916	2.57848645981054e-16	5.48770424561006e-16	5.45231945827842	4.6780722055634	4.50522969848816	1.56561939698176	1.99101153475877	1.30440083320988
BFSP2	beaded filament structural protein 2; phakinin	-340.807155341343	31.1374572802566	-8.41281181544148	1.21574235144049	-6.91989697115794	4.51972235273855e-12	8.39709787451838e-12	1.66165926347533	1.58671454925542	1.50174323282939	0	0	0
BHLHB9	basic helix-loop-helix domain containing; class B; 9	-1.82327806104424	115.580895041075	-0.866534597964304	0.198387394335142	-4.36789142207514	1.25451829679347e-05	1.81451492842462e-05	3.68680649083588	3.83000063613377	3.87168177213827	2.56192264960652	1.50539896530541	2.11965135396606
BHLHE40	basic helix-loop-helix family; member e40	-2.58542765090306	4226.96832277336	-1.37040293385098	0.037935708619455	-36.12435311537	9.40620109733683e-286	1.65601970235042e-284	153.599628167501	152.488739612926	158.973600037798	61.581029614616	58.6134371330204	57.9643120257641
BHLHE41	basic helix-loop-helix family; member e41	-4.07338165946103	2350.45837763331	-2.02622699539106	0.0481880917073971	-42.0482929204691	0	0	96.7137618194624	94.2453727962918	96.9797622075603	23.0573038464587	24.2806284726679	22.6639644770217
BICC1	BicC family RNA binding protein 1	2.08938470797077	565.342037919738	1.06307815309545	0.086880073279296	12.2361562665577	1.99247096114567e-34	6.22657971147799e-34	9.71032132093394	9.52028729553253	8.70541780280786	18.4790531855878	19.8615540906424	19.4301374113555
BICD1	bicaudal D homolog 1 (Drosophila)	1.52985491726772	728.655358464188	0.613394842419265	0.0755707246806998	8.11683155098712	4.78512222679129e-16	1.00901838824369e-15	14.9549333712779	14.9370024809217	14.0553780697626	21.1358618592538	22.6295457365265	22.8270145811729
BICD2	bicaudal D homolog 2 (Drosophila)	-1.29332310584357	2247.50008118923	-0.371082743025958	0.0452776667483997	-8.19571258139254	2.49112940292046e-16	5.30413391327674e-16	64.3373696076853	64.9185107824675	64.0821995133915	47.7513916079438	49.5324820842426	50.8716324951853
BID	BH3 interacting domain death agonist	-2.33445695237611	1267.460824419	-1.22308698538194	0.0621938078186271	-19.6657356782008	4.23973065858024e-86	2.49012938354658e-85	46.7341667852436	44.7289360005623	43.9259895602596	18.2655596314539	20.4200085455137	18.750761977392
BIN1	bridging integrator 1	4.99709805772989	4334.74428310517	2.32109052826244	0.0382672481930821	60.6547540745833	0	0	35.9853084246376	37.2604347601014	37.0273565844496	179.951344628843	182.663167999881	183.322667100705
BIN3	bridging integrator 3	-2.9150716837128	2759.05201558788	-1.54353136077239	0.0463397661748191	-33.3090019261069	2.86009432844433e-243	4.2647052866431e-242	100.530385440257	105.598588967688	107.327711671275	36.9818278771904	35.3283144277319	34.1589968196837
BIRC2	baculoviral IAP repeat containing 2	1.38058707024389	2489.76750318406	0.465281878036699	0.045915575437623	10.1334214719533	3.92664166913781e-24	1.0172160658875e-23	53.9779626369563	53.53793746367	52.0213241747305	69.9784427438818	72.1134665638238	76.1715736559853
BIRC3	baculoviral IAP repeat containing 3	7.68571537850945	52.4120572487457	2.94217955074159	0.333248143941458	8.82879501125877	1.0580943895587e-18	2.41364704999951e-18	0.363487963885228	0.328285768811466	0.234647380129592	2.51447963757677	2.23381781948545	2.25552644075875
BIRC5	baculoviral IAP repeat containing 5	1.58231097047374	8787.12337296634	0.662033159527787	0.0277314331193818	23.8730236795835	5.84043020376531e-126	4.66554920266438e-125	172.708709697467	172.979243016242	173.427878653781	266.511120077123	273.496999116132	273.842649921999
BIRC7	baculoviral IAP repeat containing 7	-1443.08371948166	2385.84112541883	-10.4949392838518	0.458036018566492	-22.9129126497468	3.45457691657609e-116	2.57690349509108e-115	119.509649840265	123.654306252319	120.561823910584	0.142329036089251	0.0728418854180038	0.0271750173585392
BIVM	basic; immunoglobulin-like variable motif containing	1.46311709707651	1124.77547598747	0.549045236743137	0.0621708758015697	8.83122892615378	1.0353184507194e-18	2.36281366586308e-18	22.9257051507612	22.5149323109864	24.1921448913609	32.2849696862451	34.5270536881338	34.2133468544008
BIVM-ERCC5	BIVM-ERCC5 readthrough	1.44892125878152	997.776191372809	0.534979194168735	0.158426436748652	3.37683031410657	0.0007332627057689	0.000972132673269747	24.2758033023349	19.2594317702727	18.6310019822896	33.2101084208253	25.9317112088094	30.0827442159029
BLACAT1	bladder cancer associated transcript 1 (non-protein coding)	1.71104208484738	118.566303770837	0.774875244838383	0.18644583040363	4.1560341851619	3.23819393283755e-05	4.59833743525553e-05	2.6482694511638	1.91500031806689	2.11182642116633	4.10382054057341	3.61781364242752	3.58710229132717
BLCAP	bladder cancer associated protein	1.38720648026609	2095.30817723636	0.472182543166273	0.0463037314809149	10.1975052131791	2.03430861003396e-24	5.30428496348637e-24	45.3840686336699	44.893078884968	43.667877442117	62.5536113612259	60.9200968379239	60.5187636574667
BLM	Bloom syndrome; RecQ helicase-like	-1.1589036004243	2297.4918342519	-0.212760565504095	0.0433018171632562	-4.91343272505047	8.94954506479943e-07	1.36021387466368e-06	62.7016737702018	62.0733674527681	63.3782573730028	53.9189831718113	53.5630664107055	53.3717340921709
BLMH	bleomycin hydrolase	1.34615911091911	2489.07625386459	0.428848941127673	0.0459309958315683	9.33680912776827	9.92810258876831e-21	2.37835705644543e-20	56.5743052361365	53.510580316269	51.7866767946009	70.2631008160603	72.4533953624412	73.1279717118289
BLOC1S1	biogenesis of lysosomal organelles complex-1; subunit 1	-1.37172689616405	892.947976714048	-0.455993276868292	0.0686927221889259	-6.63815994384633	3.17623111490336e-11	5.73479544775751e-11	27.2615972913921	26.1260757679125	25.3888465300218	18.431610173558	18.6232420385363	19.8649376890921
BLOC1S2	biogenesis of lysosomal organelles complex-1; subunit 2	1.7853884293602	1120.90490690334	0.836237981340397	0.0699289087757331	11.9584016965326	5.86805031442027e-33	1.78618149638222e-32	21.8871681110891	18.7943602644565	20.672434189417	33.826867577212	36.1781364242752	38.6428746838427
BLOC1S3	biogenesis of lysosomal organelles complex-1; subunit 3	-1.27498649777888	502.19433902249	-0.350481968895435	0.0875532000485391	-4.00307434452572	6.25246434661815e-05	8.76901891001723e-05	14.7731893893353	13.9521451744873	14.2196312358533	10.9830572848872	11.5332985245173	10.8428319260571
BLOC1S5-TXNDC5	BLOC1S5-TXNDC5 readthrough (NMD candidate)	-1.50615753396091	1608.75333266227	-0.590872674112176	0.197078724069525	-2.99815556905944	0.00271618984461622	0.00348131034395745	59.7418432071364	49.7079368275362	38.0363403190068	32.7119567945129	34.8912631152238	29.4033687819394
BLOC1S6	biogenesis of lysosomal organelles complex-1; subunit 6; pallidin	1.08604704281857	4453.44204972397	0.119086595749237	0.0346496819222522	3.43687413975248	0.000588468984906787	0.000784063416500736	110.422450743134	108.006017938972	107.257317457236	114.551152545832	117.154032380623	118.754825856816
BLVRA	biliverdin reductase A	1.53204550275507	956.699463362623	0.615459146887024	0.066731118421144	9.2229706537035	2.88980929145838e-20	6.86121524346095e-20	19.9658745876957	19.1773603280698	18.5136782922248	28.1574276396569	30.1079793061083	29.2131436604296
BLVRB	biliverdin reductase B	-1.13653952610051	972.928838751276	-0.184647858478336	0.0663604849957555	-2.78249712144427	0.00539423438158002	0.00677403462358494	27.0279264574659	26.3175757997192	25.6469586481644	22.9624178223992	24.0621028164139	21.7671889041899
BLZF1	basic leucine zipper nuclear factor 1	1.25760535695139	733.985519584796	0.330679268089838	0.0802322563026345	4.12152522350266	3.76372252647554e-05	5.3325258041909e-05	16.7204463387205	17.235002862602	15.6509802546438	18.7637112577663	21.8282849969285	21.1965135396606
BMF	Bcl2 modifying factor	-3.52649030248762	1051.28797443151	-1.81823307244362	0.0664276661108547	-27.3716235854101	5.97164824679447e-165	6.14159743727029e-164	41.1260667710143	41.1177925436362	42.7058231835857	11.7658669833781	11.6061404099353	11.7396074988889
BMI1	BMI1 proto-oncogene; polycomb ring finger	2.53823443875788	659.002641185069	1.34382532686745	0.240121173557624	5.59644660634212	2.1878966078562e-08	3.54264808407395e-08	7.37361298167176	12.31071633043	8.72888254082082	23.9587210750239	26.174517493536	21.3052136090947
BMP1	bone morphogenetic protein 1	3.42159995945771	3210.83272304389	1.7746710952325	0.0506165148167868	35.0611080525033	2.64070363213847e-269	4.39680204062409e-268	35.4660399048015	37.3698633497053	37.965946104968	133.552078863747	125.093797891185	116.879749659077
BMP2K	BMP2 inducible kinase	1.63814365029487	854.860011368314	0.712061873756139	0.0704813807674645	10.1028366073787	5.36669654930789e-24	1.38504380784805e-23	17.0579708766139	15.8945026399552	16.4722460850973	27.3271749291362	25.446098639356	27.4739425494831
BMP5	bone morphogenetic protein 5	564.939971165054	52.2409816924499	9.1419537689779	1.20100299209759	7.61193255065184	2.7002747870735e-14	5.38374753246858e-14	0	0	0	2.4907581315619	2.52518536115747	2.88055184000515
BMP6	bone morphogenetic protein 6	-52.4848156231154	53.1973160721707	-5.71382819206997	0.634855244562494	-9.00020633208696	2.25293865399258e-19	5.22941443205393e-19	2.83001343310642	2.89985762450129	2.22915011123112	0.0474430120297504	0.0242806284726679	0.0815250520756175
BMP7	bone morphogenetic protein 7	307.301475577618	824.1009849036	8.26351088414914	0.365985147277127	22.5788148661999	7.00006677381141e-113	5.10799406941228e-112	0.12981712995901	0.136785737004778	0.140788428077755	40.3977247433325	42.3454160563329	41.4147264544137
BMP8B	bone morphogenetic protein 8b	-20.3006569589252	820.542742085125	-4.34345451077305	0.113107575158813	-38.4010929831574	0	0	39.724041767457	40.0508637949989	39.5146188138233	1.63678391502639	2.16097593406745	2.03812630189044
BMPER	BMP binding endothelial regulator	252.797823445973	84.7507525901532	7.98184023193998	1.0372208960216	7.69541017015316	1.41040990946668e-14	2.83319873009195e-14	0.025963425991802	0	0.0234647380129592	3.91404849245441	4.66188066675225	4.18495267321503
BMPR1A	bone morphogenetic protein receptor; type IA	1.10937833269459	859.977316894138	0.149751453525846	0.0681605025322914	2.1970415117597	0.0280174816281903	0.0333953928740081	21.5236801472038	20.5999319929195	20.0858157390931	23.0573038464587	22.4110200802725	22.88136461589
BMPR2	bone morphogenetic protein receptor; type II (serine/threonine kinase)	1.95684573202248	3595.40779275245	0.968530025551466	0.0431306104090096	22.4557458465542	1.12453916542814e-111	8.14810564136096e-111	63.4286496979723	61.6903673891547	60.374770907344	118.749859110465	114.556005134047	126.363830717207
BMS1	BMS1 ribosome biogenesis factor	1.2180745374377	3840.71019139574	0.284602418549237	0.0374597735265215	7.59754776274178	3.01794847457181e-14	6.00797998824394e-14	88.4573923540694	87.8711574518692	87.8050496444933	106.177460922581	102.949864724112	109.705545076423
BMS1P20	BMS1 ribosome biogenesis factor pseudogene 20	-1.94137341650096	946.298107669479	-0.957077642173026	0.0721839933120327	-13.2588625020484	4.00930974236874e-40	1.3803781560462e-39	29.9877570205313	32.4729339649342	32.8506332181429	16.0594595720705	17.4577718718483	15.0821346339892
BMS1P4	BMS1 ribosome biogenesis factor pseudogene 4	1.47664346945526	293.97933602928	0.562321534335845	0.125101584525288	4.49491936069105	6.95963165589763e-06	1.01786113040256e-05	7.08801529576194	5.69028665939875	5.34996026695469	9.0853368036972	9.15379693419582	8.23403025963737
BMS1P5	BMS1 ribosome biogenesis factor pseudogene 5	1.94545406448056	335.702771474357	0.960106916199498	0.116216189127486	8.26138701851844	1.43989399667821e-16	3.08817961298573e-16	5.76388057018004	6.37421534442264	5.27956605291582	12.2640186096905	10.7805990418646	10.435206665679
BMS1P6	BMS1 ribosome biogenesis factor pseudogene 6	2.9568004288099	175.997322824151	1.56403687109343	0.182117197820151	8.58807893935416	8.84355037411073e-18	1.96177158222004e-17	1.81743981942614	2.462143266086	2.51072696738663	8.16019806911707	6.38580528831167	5.32630340227368
BMX	BMX non-receptor tyrosine kinase	-12983.1503091149	2309.24194152741	-13.6643528695034	1.17868228313635	-11.5929059637208	4.47681425070752e-31	1.32412686525029e-30	114.628525753806	116.951805139085	120.702612338662	0.0237215060148752	0	0
BNC1	basonuclin 1	3419.26831573893	615.671901655991	11.7394719225833	1.18021472738328	9.94689495920076	2.60174432117746e-23	6.61049363296172e-23	0.025963425991802	0	0	29.3435029404006	31.7590620422497	31.9306453962835
BNC2	basonuclin 2	-2.0779514948574	1582.44172519277	-1.0551619781375	0.0521007331304397	-20.2523441559984	3.38731052993174e-91	2.07483562154145e-90	54.0558529149317	54.0303661168872	54.8840222123115	25.5955049900503	25.9317112088094	26.1967167336318
BNIP1	BCL2/adenovirus E1B 19kDa interacting protein 1	1.92196530463425	450.412630127807	0.942582292779765	0.0948755871521929	9.93492974402087	2.93382693032231e-23	7.43721000497844e-23	7.7890277975406	7.46850124046086	8.23612304254867	14.4938401750887	14.7140608544368	15.5984599638015
BNIP2	BCL2/adenovirus E1B 19kDa interacting protein 2	1.36319904334664	3506.17232550047	0.446996228235406	0.0427244502519	10.4623049705719	1.28686441850139e-25	3.43935088978157e-25	78.8249613111108	73.3171550345608	74.172036858964	97.5428327331668	102.245726498405	105.955392680944
BNIP3	BCL2/adenovirus E1B 19kDa interacting protein 3	1.9880562054722	3878.96090189324	0.991358544732074	0.039955148124397	24.8117849956547	6.68928769468872e-136	5.71403076242397e-135	67.3491270227344	63.1676533488063	67.4611217872577	125.48676681869	131.528164436442	133.157585056842
BNIP3L	BCL2/adenovirus E1B 19kDa interacting protein 3-like	1.13543923502114	7162.38094504771	0.183250499810187	0.0315099593698612	5.81563745161359	6.0403255481107e-09	1.00063711027353e-08	169.489244874483	168.109670778872	174.014497104105	185.810556614517	193.468047670218	196.44820048488
BOC	BOC cell adhesion associated; oncogene regulated	20.1444254901588	81.0071643205012	4.33230875595502	0.354159674822752	12.2326426861647	2.08057766167198e-34	6.50050905821196e-34	0.181743981942614	0.136785737004778	0.258112118142551	3.74799795035028	3.95774244104488	3.96755253434672
BOD1	biorientation of chromosomes in cell division 1	2.26639630326032	2069.4373813458	1.18040015363753	0.0506478596436754	23.3060224448188	3.85177569688068e-120	2.96206686791054e-119	32.2206116558263	31.980505311717	32.4517326719225	69.3616835874951	76.119770261814	71.5518207050336
BOD1L1	biorientation of chromosomes in cell division 1-like 1	1.14476984368867	5379.12749296306	0.195057573216845	0.0372139841692817	5.24151276922012	1.59265453438703e-07	2.48667955942898e-07	129.24593458719	126.636235319023	126.803444222031	152.553005181662	140.390593828966	140.956815038743
BOK	BCL2-related ovarian killer	1.5879683197067	2008.81199176641	0.667182130706346	0.0470735694592517	14.1731790975375	1.34281203344153e-45	5.00957482799312e-45	38.5037607458423	40.1876495320037	39.7258014559399	62.2926747950623	61.2114643795959	62.801465115584
BOLA1	bolA family member 1	-1.22265671949042	246.177986653651	-0.290019400916101	0.123995104677566	-2.33895847477415	0.0193375826955423	0.0233231789951506	6.95819816580293	6.51100108142742	7.18020983196551	5.66943993755517	5.26889637856894	5.81545371472738
BOLA2	bolA family member 2	-2.33569095628934	873.335483992333	-1.2238493986512	0.0700265524277105	-17.4769334805479	2.14741232404672e-68	1.06513719643721e-67	31.6753797099984	30.0928621410511	31.5366078894171	13.0942713202111	13.6457132016394	12.8266081932305
BOLA2B	bolA family member 2B	-2.33569095628934	873.335483992333	-1.2238493986512	0.0700265524277105	-17.4769334805479	2.14741232404672e-68	1.06513719643721e-67	31.6753797099984	30.0928621410511	31.5366078894171	13.0942713202111	13.6457132016394	12.8266081932305
BOLA3	bolA family member 3	-1.92360638892347	1072.29544705007	-0.943813622994428	0.0714193931593273	-13.2150888049259	7.18015285358646e-40	2.46208380489567e-39	37.5431139841457	33.6492913031753	36.3938086580997	16.7711047525168	18.6718032954817	20.0551628106019
BOP1	block of proliferation 1	-1.44186105068128	3579.23240660755	-0.527932141588598	0.0376613066862073	-14.0178923155086	1.21159766151491e-44	4.45891441587122e-44	105.930778046552	106.145731915707	110.354662874947	74.9362375009907	73.5217430152385	73.1007966944704
BORA	bora; aurora kinase A activator	1.39527529269783	605.721762897823	0.48054979891934	0.085415329583417	5.62603693345271	1.8439688146862e-08	2.99551445909872e-08	14.0202500355731	12.5295735096376	12.0374106006481	16.8659907765763	18.3318744968643	18.1257365781456
BPGM	2;3-bisphosphoglycerate mutase	-1.94531881179251	682.013269571527	-0.960006613052233	0.0792484358236553	-12.1138872089344	8.91660743434374e-34	2.75189560350604e-33	24.4315838582857	21.9130750681654	22.3853600643631	11.7658669833781	11.6789822953533	11.5493823773791
BPHL	biphenyl hydrolase-like (serine hydrolase)	-1.58107352129945	537.839108348168	-0.66090445583539	0.0918608209117899	-7.19462823514312	6.26311793125761e-13	1.19739986012733e-12	14.9549333712779	17.3444314522058	17.9505245799138	10.46118415256	10.3678283578292	10.6797818219059
BPIFB1	BPI fold containing family B; member 1	-604.353864110586	55.2102268589146	-9.23924972029837	1.1994477826131	-7.70291950531592	1.32992141824366e-14	2.67561558945938e-14	2.72615972913921	2.92721477190224	2.76883908552918	0	0	0
BPNT1	3'(2'); 5'-bisphosphate nucleotidase 1	-1.22598295113389	1106.51696046662	-0.293938916642383	0.0619440741583173	-4.74523060738838	2.08268924902641e-06	3.12035497524021e-06	32.1427213778509	31.2692194792922	29.5890346343415	25.3345684238867	24.9847666983753	24.7836158309877
BPTF	bromodomain PHD finger transcription factor	1.44175055358989	8660.78331252563	0.527821576347686	0.0314747947604801	16.7696590355665	4.06836554057302e-63	1.89966848217365e-62	182.54884814836	181.51467300534	177.135307259829	267.03299320945	251.085979035859	254.738612718946
BRAF	B-Raf proto-oncogene; serine/threonine kinase	-1.78953387847614	667.470140890924	-0.839583856325889	0.0802197770375182	-10.4660457474623	1.23702981585228e-25	3.3092268858579e-25	21.4717532952202	21.4480035623491	22.432289540389	12.8807777660772	12.0917529793886	11.1689321343596
BRAP	BRCA1 associated protein	1.08651515365245	1374.66001946518	0.119708295961237	0.055850996126354	2.14335113541066	0.0320849136534757	0.0381112422744432	34.8169542550065	33.4577912713686	32.2640147678189	36.3413472147888	36.0081720249666	35.8166728785546
BRCA1	breast cancer 1; early onset	-1.40924624051804	3380.12989272415	-0.494923718770086	0.0378732572925841	-13.0678941857741	5.02370227533189e-39	1.70199161437995e-38	99.2841409926508	101.112016793932	101.250344525919	71.8998847310867	69.7339649735024	70.410469975975
BRCA2	breast cancer 2; early onset	-1.87066254381007	1914.83683639277	-0.903549328604802	0.0495279212697845	-18.2432314024055	2.34194779364888e-74	1.22973580614069e-73	63.8440645138411	64.2619392448446	62.2284852103678	33.1389439027806	32.7060065526837	35.0014223577985
BRCC3	BRCA1/BRCA2-containing complex; subunit 3	-1.08511672883649	1274.9799097697	-0.117850245485773	0.0571657469233761	-2.06155349712717	0.0392502652564975	0.0462755171490954	34.9727348109573	33.238934092161	33.0148863842336	30.3160846870105	30.9092400457063	31.196919927603
BRD1	bromodomain containing 1	-1.64713133024711	2286.74101553721	-0.719955589637775	0.0443967395761679	-16.2164068017338	3.86133763654469e-59	1.71947583018338e-58	72.2821779611767	71.2927261268901	73.5150241946011	43.5764065493257	44.239305077201	42.7463023049821
BRD3	bromodomain containing 3	1.75659459315081	1773.19638994339	0.812781268217023	0.0506983146239761	16.0317216508149	7.67272218670213e-58	3.35149897637255e-57	32.9995144355803	31.7890052799103	33.343392716415	56.7418423875815	58.5891565045478	55.4642104287785
BRD4	bromodomain containing 4	1.59599684874431	5205.74837561207	0.674457802997945	0.0338260778442731	19.9389892645249	1.86800984949429e-88	1.11623845917357e-87	102.996910909478	98.2121591694304	104.676196275811	161.923000057538	161.660424371023	160.223902345947
BRD9	bromodomain containing 9	-1.14758846401014	1909.58967124501	-0.198605370780196	0.0499995452221462	-3.97214354446224	7.122877440606e-05	9.9529770148365e-05	51.8749251316204	52.279508683226	51.5754941524843	45.6401775726199	46.3031584973778	42.3930270793211
BRE	brain and reproductive organ-expressed (TNFRSF1A modulator)	1.40602209105099	1261.25715897564	0.491619261835298	0.057998853011393	8.47636179527079	2.32345453786914e-17	5.09999862711753e-17	25.6259014539086	27.5760045801632	26.7732660727864	36.6260052869673	37.2707647055453	37.5015239547841
BRF2	BRF2; RNA polymerase III transcription initiation factor 50 kDa subunit	1.81106799148077	849.502198890722	0.856840709253752	0.0736759302297995	11.6298593934439	2.90575805249792e-31	8.62101344834723e-31	16.1492509669008	14.3898595329026	15.533656564579	26.1410996283925	27.4613908025874	29.1587936257125
BRI3	brain protein I3	1.09508484756407	2792.86282822385	0.131042654682742	0.0487625922440184	2.68736030330333	0.00720192204073413	0.00894902739618626	65.7393946112426	70.5540831470643	67.0622212410373	68.5551523829893	76.62966345974	75.4650232046633
BRI3BP	BRI3 binding protein	1.31190056061474	421.134341038964	0.391658370760217	0.0975624514765284	4.01443757134825	5.95877121604564e-05	8.36749774282923e-05	9.42472363502412	9.08257293711724	9.29203625313184	12.9993852961516	11.5090178960446	11.6037324120962
BRINP3	bone morphogenetic protein/retinoic acid inducible neural-specific 3	281.939619811827	236.534436070825	8.13924241791248	0.655572413099244	12.415474256206	2.15406625530741e-35	6.87004674525049e-35	0.025963425991802	0.0547142948019111	0.0469294760259184	11.0067787909021	11.6304210384079	12.9896582973817
BRIP1	BRCA1 interacting protein C-terminal helicase 1	1.84184412917064	2500.49327301301	0.881150974791061	0.0507925185273325	17.3480465300593	2.04066383875787e-67	1.00287429758179e-66	45.6956297455715	45.3307932433833	43.2689768958967	87.5086356888746	78.3778687097721	78.9977754612734
BRIX1	BRX1; biogenesis of ribosomes	-1.14435422528152	2396.27946672968	-0.194533695433529	0.0442422232275202	-4.39701446360686	1.09750034218408e-05	1.59155762183971e-05	67.0375659108327	63.7147962968254	64.3403116315341	55.0813369665402	57.2780025670237	56.55121112312
BRK1	BRICK1; SCAR/WAVE actin-nucleating complex subunit	-1.08600805637433	3011.23510020835	-0.119034805580749	0.0398512123377136	-2.98698078673254	0.00281747428816164	0.00360503698296235	81.291486780332	79.1442274309644	78.7241960334781	71.2356825626702	73.1818142166212	73.7801721284339
BRMS1	breast cancer metastasis suppressor 1	1.18963372495225	2152.13989275474	0.250517452075681	0.0453815995849402	5.52024288184884	3.3853140955885e-08	5.43270383353261e-08	50.0315218862024	49.8994368593429	50.003356705616	59.2800435311731	57.3022831954964	60.1654884318057
BRMS1L	breast cancer metastasis-suppressor 1-like	-1.20853979342894	838.120580881819	-0.273264977313197	0.0734519545182664	-3.72032274846056	0.000198968345110386	0.000271190525394333	21.8092778331137	23.7460039440294	24.3798627954646	18.0757875833349	19.1816964934077	20.1366878626775
BROX	BRO1 domain and CAAX motif containing	1.20689766076131	1713.12668042496	0.271303347533087	0.0577274627513531	4.69972755777713	2.60508794955668e-06	3.88566909534063e-06	37.101735742285	40.5159353008151	40.7582499285101	44.4066592598464	47.0315773515578	50.2194320785804
BRPF1	bromodomain and PHD finger containing; 1	1.21243334250732	1590.67065291805	0.277905432596578	0.051994708795381	5.3448791047228	9.04774213310093e-08	1.42812691644425e-07	36.1151255545966	36.5491489276766	37.0273565844496	45.3317979944265	42.8310286257863	43.5887278430968
BRPF3	bromodomain and PHD finger containing; 3	1.3085681440249	2609.93161050684	0.387989055059973	0.0430033723695864	9.02229368723586	1.84191652948705e-19	4.2829534653562e-19	57.560915423825	57.9150810478229	56.9958486334779	75.3869461152734	71.9435021645151	76.2802737254195
BRSK1	BR serine/threonine kinase 1	-3.24560385418111	1261.35493627995	-1.69848692087	0.0611627927603929	-27.7699373134231	1.00113421160958e-169	1.05060802017457e-168	49.6161070703336	47.3278650036531	50.1676098717067	15.205485355535	14.7869027398548	14.919084529838
BRSK2	BR serine/threonine kinase 2	8.16095224837638	411.704607687592	3.02873750070867	0.120969667707305	25.0371647546964	2.40895188769282e-138	2.08491460195935e-137	2.28478148727857	2.29800038168026	2.27607958725704	18.4078886675432	18.8174870663177	18.2072616302212
BRWD1	bromodomain and WD repeat domain containing 1	1.36493405533314	2492.26471966887	0.448831251260856	0.0455847644644149	9.84608029753514	7.12694036877235e-23	1.79155078761033e-22	53.3029135611695	55.6717949609445	51.8336062706268	73.560390152128	70.2195775429557	73.5899470069241
BRWD3	bromodomain and WD repeat domain containing 3	-1.40167252839505	2544.21130616215	-0.487149333054471	0.0436572288703459	-11.1585033145648	6.50779223683716e-29	1.84425818126877e-28	76.7738506577585	75.2595125000287	74.5240079291584	55.1762229905997	51.8148611606734	53.0999839185855
BSCL2	Berardinelli-Seip congenital lipodystrophy 2 (seipin)	-1.36984984456786	398.96636942916	-0.45401776152909	0.107868755833379	-4.208983018497	2.56522664916357e-05	3.66435536499797e-05	11.3719805844093	12.0645020038214	11.7792984825055	9.10905830971208	9.15379693419582	7.1470295652958
BSDC1	BSD domain containing 1	1.15801324346118	2719.72766347355	0.211651752607384	0.0428823970718237	4.93563249864247	7.98914199722608e-07	1.21642490451957e-06	64.0777353477673	63.5780105598207	64.6453532257026	76.596742922032	72.3319922200778	71.6333457571093
BSG	basigin (Ok blood group)	-1.08308038968476	19175.6680107861	-0.115140328352805	0.0238819769189826	-4.82122266273883	1.42680986292719e-06	2.1520053779861e-06	500.419072565991	509.90987040641	510.663093376031	456.378054220184	464.269897025884	470.807175736691
BST2	bone marrow stromal cell antigen 2	3.12442891173977	85.3123218494345	1.6435925156967	0.228551919002425	7.19133106766547	6.41626879398485e-13	1.22635445043038e-12	1.03853703967208	1.28578592784491	0.844730568466531	3.10751728794865	3.52069112853685	3.125126996232
BTAF1	BTAF1 RNA polymerase II; B-TFIID transcription factor-associated; 170kDa	1.25767897356385	3508.35786680597	0.330763716850132	0.041979279646772	7.87921373671227	3.29447536525599e-15	6.75718923067228e-15	79.5000103868977	79.2536560205682	78.3722249632837	104.113689899287	95.277186126749	95.9549862930018
BTBD1	BTB (POZ) domain containing 1	-1.29862413116301	4349.47284392918	-0.376983923029822	0.0433247532849532	-8.70135187038099	3.27953664132256e-18	7.36223553343143e-18	127.402531341772	121.657234492049	125.724066273435	89.8096217723175	93.893190303807	102.422640424334
BTBD10	BTB (POZ) domain containing 10	1.34315342271618	1993.97568432236	0.425624107110714	0.0470095271259379	9.05399677751432	1.37828894732865e-19	3.2163049573607e-19	42.1646038106864	44.2091501999441	43.4566948000004	57.0027789537451	58.0307020496764	57.7197368695372
BTBD19	BTB (POZ) domain containing 19	-1.82613136721242	387.515393596766	-0.868790552840667	0.103707579062548	-8.37731013194977	5.41510222851589e-17	1.17661782750106e-16	12.7999690139584	12.5842878044395	12.8352116930887	7.66204644280469	6.60433094456568	6.44047911397378
BTBD2	BTB (POZ) domain containing 2	1.39980852271808	2736.9647922979	0.485229497014802	0.0427355523870409	11.3542348211683	7.06557639420341e-30	2.04452229636803e-29	55.8732927343579	58.5716525854458	59.5535050768904	81.6731452092153	80.7088090431483	78.9162504091978
BTBD3	BTB (POZ) domain containing 3	1.36773856165343	5280.06915657686	0.451792490566136	0.0414403735522495	10.9022301644192	1.12466383656252e-27	3.12036325945641e-27	107.358766476101	117.198019465694	115.587299451837	150.085968556115	148.864533165927	162.126153561045
BTBD6	BTB (POZ) domain containing 6	1.56384382998411	3129.30647519572	0.645096448094803	0.0436817696557132	14.7680932613139	2.35275317472203e-49	9.30198739410938e-49	63.1690154380542	63.2770819384101	59.764687719007	93.4864552046231	94.3545222447876	100.656264296029
BTBD7	BTB (POZ) domain containing 7	1.39802261863412	1194.55394310392	0.483387702292251	0.0586956658325985	8.23549227077319	1.78820793304211e-16	3.82497703405047e-16	24.4575472842775	25.7430757042992	25.7877470762421	34.9417783599112	34.8912631152238	35.4362226355351
BTBD8	BTB (POZ) domain containing 8	-2.25837742438316	36.2385967439583	-1.17528661223303	0.343811116272899	-3.41840783094443	0.000629886472881089	0.000838240244805945	1.3241347255819	1.36785737004778	1.149772162635	0.664202168416505	0.679857597234703	0.32610020830247
BTBD9	BTB (POZ) domain containing 9	-1.83432755872494	388.343135653659	-0.875251286235051	0.101515037336499	-8.62188803944186	6.58590822954691e-18	1.46524009816135e-17	12.9038227179256	13.1861450472606	12.2485932427647	6.92667975634356	6.55576968762035	7.22855461737142
BTD	biotinidase	-1.27752181308503	477.538378856817	-0.353347924713535	0.0922461117341772	-3.83049125942313	0.000127887676384979	0.000176106618832492	12.8259324399502	13.8700737322845	14.1492370218144	9.96303252624758	10.6349152710286	11.1145820996425
BTF3	basic transcription factor 3	1.49354654490126	14280.9483064274	0.578742198513706	0.038192772839148	15.153186204917	7.2180726451063e-52	2.94003925055898e-51	306.576134111198	277.100546024279	290.024161840176	406.894992673154	433.166411952396	452.953189332131
BTF3L4	basic transcription factor 3-like 4	1.31708901959758	2133.31151656409	0.397352857964781	0.0525063523783232	7.5677101906021	3.79860246570996e-14	7.53709219114791e-14	45.4879223376371	48.1212222782808	46.8121523358536	57.02650045976	61.4299900358499	64.866766434833
BTG1	B-cell translocation gene 1; anti-proliferative	-1.07093546946581	4379.40278470927	-0.0988715513426329	0.0437033105915253	-2.26233550741132	0.0236766822233893	0.0283620570722814	116.70559983315	112.930304471144	115.775017355941	99.8200973105948	105.329366314434	114.59704820096
BTG2	BTG family; member 2	-1.33038603686733	182.912499103024	-0.41184493193989	0.153235371742737	-2.68766230183019	0.0071954124778433	0.0089417092577801	5.99755140410626	4.924286532172	4.99798919676031	3.41589686614203	4.03058432646288	4.42952782944189
BTG3	BTG family; member 3	1.4804341358688	1452.4365698457	0.566020306814574	0.0587853157586445	9.62860026368641	6.05486120254463e-22	1.49213884258231e-21	30.6887695223099	28.8617905080081	29.7532878004322	40.7061043215258	44.9191626744357	45.4366290234775
BTN2A1	butyrophilin; subfamily 2; member A1	-1.48970813981985	2952.49751095696	-0.575029708889509	0.0448979483886312	-12.8074829591794	1.48886108803354e-37	4.92156992855471e-37	87.5486724443563	94.3548013858956	87.6642612164155	61.7233586507053	59.1233303309465	58.3175872514251
BTN2A2	butyrophilin; subfamily 2; member A2	-2.61731246345727	1103.63888929025	-1.38808616839467	0.0646262132379121	-21.478686416062	2.46375333910751e-102	1.66237058477264e-101	39.6201880634898	40.3517924164094	41.8610926151192	16.1306240901151	14.7626221113821	15.2180097207819
BTN2A3P	butyrophilin; subfamily 2; member A3; pseudogene	-1.47827966237396	164.152227056149	-0.563919225744848	0.154243867273628	-3.65602364432718	0.000256157738568132	0.000347104448117085	5.14075834637679	5.19785800618155	4.59908865054	3.4396183721569	3.01079793061083	3.55992727396863
BTN3A1	butyrophilin; subfamily 3; member A1	-2.88404011744494	720.587186953713	-1.52809123282989	0.078699075157141	-19.416889331656	5.55546695934952e-84	3.20033072660251e-83	26.22306025172	28.0957903807813	27.3129550470845	9.6546529480542	9.03239379183248	9.34820597133748
BTN3A2	butyrophilin; subfamily 3; member A2	-3.34325453648125	1347.85059628065	-1.74125319777311	0.0598640827578573	-29.0867765370475	5.27663785955777e-186	5.9767353728958e-185	52.7576816153416	54.0030089694862	51.5285646764584	15.9882950540259	15.2239540523628	15.6799850158771
BTN3A3	butyrophilin; subfamily 3; member A3	-2.77176629406302	290.555384373816	-1.47080561944833	0.12877660401168	-11.4213729328887	3.27026467597514e-30	9.53182663490713e-30	11.2681268804421	11.1617161395899	10.1602315596113	4.55452915485604	3.37500735770085	3.69580236076133
BTRC	beta-transducin repeat containing E3 ubiquitin protein ligase	1.20697018604002	903.609105684211	0.271390039818329	0.0683009950854698	3.97344196052663	7.08414261300976e-05	9.89981123638184e-05	19.7322037537695	21.530075004552	21.1886584257021	24.0536070990834	25.1061698407387	25.5445163170268
BUB1B	BUB1 mitotic checkpoint serine/threonine kinase B	-1.10063012935346	9660.5453826138	-0.13832972757772	0.0263593122414622	-5.24785041091216	1.53884165165746e-07	2.40396075571495e-07	256.985990466856	257.430757042992	257.807076548383	233.988935330729	229.306255295876	231.802898068339
BUB3	BUB3 mitotic checkpoint protein	1.24284846157346	5595.13264455718	0.313650401728979	0.0354315463584849	8.85229220750249	8.57398646954539e-19	1.96173136947596e-18	126.597665136026	125.241020801574	128.657158525055	150.584120182428	154.861848398676	163.294679307462
BUD13	BUD13 homolog	1.39809078520401	978.679653734191	0.483458045342156	0.0721518634721639	6.70056214873333	2.07619274391493e-11	3.77606245894417e-11	22.6660708908431	19.2867889176737	20.3204631192227	30.4821352291146	27.6799164588415	28.071792931371
BVES	blood vessel epicardial substance	-2.69641519696969	1104.82293899807	-1.43104266138967	0.0637426266040123	-22.4503246513471	1.27040545519097e-111	9.18654777251682e-111	41.9049695507684	40.0782209423999	40.9694325706267	14.5650046931334	15.5881634794528	15.0277845992722
BVES-AS1	BVES antisense RNA 1	-2.50804955475654	59.0389151722654	-1.32656585360057	0.269956487271855	-4.91399879664559	8.92372973219275e-07	1.35643325962985e-06	1.81743981942614	2.48950041348695	2.13529115917929	1.02002475863963	0.704138225707371	0.815250520756175
BYSL	bystin-like	-1.19233421507277	1958.2380392812	-0.253788684495379	0.0472878958155716	-5.36688469889176	8.01082307510446e-08	1.26695248349162e-07	54.6010848607596	53.1822945474576	54.6728395701949	45.3317979944265	43.7536925077476	45.9529543532897
BZRAP1-AS1	BZRAP1 antisense RNA 1	2.60038457940814	44.2259531427239	1.37872500393644	0.309538309097806	4.45413366750931	8.42326138267612e-06	1.22768630220163e-05	0.64908564979505	0.519785800618155	0.703942140388776	1.75539144510076	1.79676650697743	1.27722581585134
BZW1	basic leucine zipper and W2 domains 1	1.21440215701712	15633.2407379011	0.280246258378482	0.0306171647845633	9.15324003219847	5.52510405256593e-20	1.30173979303837e-19	365.149623148703	350.937486859458	360.864205901299	417.308733813684	426.003626552959	452.708614175904
BZW2	basic leucine zipper and W2 domains 2	-1.57396636690404	7622.24334573387	-0.654404713133092	0.0303327838536132	-21.5741725616503	3.14048868142801e-103	2.14001447530768e-102	239.434714496398	230.401895410848	241.194042035207	146.243084581706	150.369932131233	151.065921496119
C10orf10	chromosome 10 open reading frame 10	1.74604513689149	427.556864685792	0.804090854458656	0.0991394337098023	8.11070655106186	5.03262607116701e-16	1.05996838037039e-15	7.94480835349141	7.74207271447042	8.048405138445	12.5723981878839	13.8642388578934	14.6745093736112
C10orf11	chromosome 10 open reading frame 11	-3.74971069088489	81.6883718443369	-1.90677928869467	0.238947612050692	-7.97990518645635	1.4644573867511e-15	3.03871219737574e-15	3.37524537893426	3.72057204652995	2.74537434751622	0.901417228565257	0.849821996543378	0.842425538114714
C10orf12	chromosome 10 open reading frame 12	1.56473763828224	378.940083371527	0.645920778768224	0.107700459938838	5.99738180445133	2.00524216504713e-09	3.37578362846638e-09	6.80241760985212	8.34392995729144	7.4148572120951	12.3826261397649	11.5575791529899	10.9787070128498
C10orf2	chromosome 10 open reading frame 2	-1.18845780576082	1593.08205061626	-0.24909068367563	0.0535369356512005	-4.65268847844571	3.27635032794771e-06	4.86325873776797e-06	44.1637876120552	44.2365073473451	43.5505537520522	35.9855246245657	35.3525950562045	38.7243997359183
C10orf25	chromosome 10 open reading frame 25	1.91366755106504	351.119763705802	0.936340221627367	0.106256183142727	8.81210103669582	1.22821848352057e-18	2.79376594319027e-18	6.28314909001608	5.9091438386064	6.19469083542123	11.599816441274	12.140314236334	11.1145820996425
C10orf32	NA	1.47820614862162	310.681891747987	0.563847479805418	0.117355958488286	4.80459183384114	1.55067515990659e-06	2.33540684465147e-06	6.20525881204067	5.82707239640353	7.06288614190071	8.8955647555782	8.95955190641447	10.1906315094522
C10orf35	chromosome 10 open reading frame 35	7.51038270330989	239.69928198876	2.90888642439732	0.165090281232486	17.6199737663596	1.7308518945856e-69	8.67773069124816e-69	1.2722078735983	1.44992881225064	1.57213744686827	12.0268035495417	10.7077571564466	9.23950590190332
C10orf67	chromosome 10 open reading frame 67	7.24720643095536	25.621096593396	2.85742498893753	0.502166917261302	5.69018963758353	1.26898362033575e-08	2.07666267411431e-08	0.103853703967208	0.0547142948019111	0.305041594168469	1.13863228871401	1.43255707988741	0.842425538114714
C10orf76	chromosome 10 open reading frame 76	1.16097813571703	807.413016605787	0.215340802703368	0.0732540810827615	2.93964239971939	0.00328591240825591	0.00418732399599133	18.4599958801712	18.3292887586402	20.1796746911449	20.708874750986	22.5567038511085	22.3378642687192
C10orf88	chromosome 10 open reading frame 88	1.48330940056754	611.651928093949	0.568819558080749	0.0809136977508678	7.02995381365633	2.06601915578264e-12	3.87990755499217e-12	12.6182250320158	12.6390020992415	12.3189874568036	17.482749932963	18.9874514656263	18.750761977392
C10orf90	chromosome 10 open reading frame 90	-200.234251646931	898.110629270071	-7.64554496941588	0.284327199872869	-26.8899527475192	2.87866917412254e-159	2.86258833252916e-158	44.7609464098666	47.1637221192473	44.3952843205188	0.118607530074376	0.315648170144683	0.244575156226853
C11orf1	chromosome 11 open reading frame 1	-1.32778013273807	531.43883960844	-0.409016270427536	0.092147616709913	-4.43870699027569	9.05009224845095e-06	1.31784770885088e-05	15.7078727250402	15.8397883451533	14.7123907341254	10.6035131886492	12.7716105766233	11.1145820996425
C11orf24	chromosome 11 open reading frame 24	-1.16345375822028	2768.49401682276	-0.218413871583812	0.0413105182217335	-5.28712494990936	1.24253770013127e-07	1.94952677891107e-07	74.3592520405209	76.7094413122793	76.0961453760266	64.4750533484308	65.7276612755121	63.1819153586036
C11orf30	chromosome 11 open reading frame 30	-1.13811559811587	1978.79386014364	-0.186647099260205	0.0485426974358507	-3.84500880913879	0.00012054810784234	0.000166221972552233	53.1211695792269	54.3039375908967	53.2649552894174	47.7988346199735	44.530672618873	47.5562803774436
C11orf31	chromosome 11 open reading frame 31	-1.23623722367344	2310.95801642831	-0.305955611024254	0.0484508375770655	-6.31476412637043	2.70573838797198e-10	4.71127180487477e-10	67.4529807267016	62.0733674527681	65.3962248421172	51.1672884740858	54.5585721780849	50.4640072348072
C11orf45	chromosome 11 open reading frame 45	7.92924143573853	207.059499954778	2.98718285467525	0.176193916732018	16.9539500005474	1.79947357799054e-64	8.56041224712818e-64	1.47991528153271	0.875428716830577	1.17323690064796	9.6546529480542	8.47393933696111	9.67430617963995
C11orf49	chromosome 11 open reading frame 49	1.20906193500088	1126.25252723194	0.27388814949191	0.0600002969127621	4.56477990250835	5.000186563479e-06	7.35915995292474e-06	26.4307676596544	25.0317898718743	26.3039713125272	31.3361094456501	30.5207499901436	31.3327950143957
C11orf57	chromosome 11 open reading frame 57	1.13222912130546	1909.25775594314	0.179165935840402	0.0490662640398179	3.65150963389033	0.000260703317401425	0.000353097983619307	45.8254468755305	46.2062219602139	44.5830022246225	49.1984034748512	52.4218768724901	51.6053579638659
C11orf58	chromosome 11 open reading frame 58	1.16930765662593	6976.66654576074	0.22565456741626	0.0349699715878042	6.45280957262651	1.09795290186111e-10	1.93988272171735e-10	166.866938849311	159.820455116382	163.877730282507	181.469521013795	188.830447631939	198.214576613185
C11orf68	chromosome 11 open reading frame 68	4.80096465973886	3540.79795623974	2.26332431624913	0.0540644724591756	41.8634310721923	0	0	32.4023556377689	29.7098620774377	31.020383653132	160.855532286869	144.032688099866	138.02191316402
C11orf71	chromosome 11 open reading frame 71	-1.6796490530951	211.246614596542	-0.748159826902891	0.134699753208721	-5.55427763660112	2.78762117268781e-08	4.49404178096886e-08	6.5687467759259	6.92135829244175	6.71091507170633	4.17498505861803	3.69065552784553	4.04907758642234
C11orf73	chromosome 11 open reading frame 73	1.40890421975019	1039.33013835	0.494573537560783	0.067578434925181	7.318511269288	2.50736968842982e-13	4.85350564337087e-13	22.4324000569169	22.4055037213826	20.9774757835855	29.7942115546832	29.2095960526195	32.8817710038324
C11orf74	chromosome 11 open reading frame 74	3.57296149156483	268.357890668871	1.83712036502091	0.128896122090527	14.2527202155131	4.31153859018115e-46	1.61896028468286e-45	3.06368426703263	2.98192906670415	2.90962751360694	10.0104755382773	10.9991246981186	10.6797818219059
C11orf80	chromosome 11 open reading frame 80	1.52631291385865	320.521765128171	0.610050763609855	0.110069185513244	5.54243007037104	2.98302548361044e-08	4.79940241555222e-08	6.23122223803248	6.29214390221977	6.82823876177112	9.72581746609883	10.1735833300479	9.37538098869602
C11orf84	chromosome 11 open reading frame 84	1.70400467848654	1817.14319034082	0.768929296608386	0.0497487421846	15.4562560346784	6.84639011890398e-54	2.86056502823751e-53	33.8822709193016	34.9897915258221	33.6718990485964	56.4334628093881	58.9048046746924	57.7197368695372
C11orf91	chromosome 11 open reading frame 91	-4.61225821901864	37.779225112538	-2.20547328507757	0.356045431220291	-6.1943591791605	5.85226358375226e-10	1.0045689120729e-09	1.63569583748353	1.55935740185447	1.54867270885531	0.355822590223128	0.437051312508023	0.217400138868313
C11orf95	chromosome 11 open reading frame 95	1.66860429387062	950.289595382377	0.738641863054579	0.0664998511076463	11.1074213062358	1.15445271384595e-28	3.25563342087713e-28	17.3695319885155	18.7396459696545	18.2321014360693	30.7430717952783	29.6466473651276	29.4033687819394
C11orf96	chromosome 11 open reading frame 96	-26.4692749568308	63.5675380019738	-4.72624677213432	0.440184323014633	-10.7369720479055	6.82460761839842e-27	1.87079880702827e-26	2.90790371108182	3.00928621410511	3.42585174989204	0.0711645180446256	0.145683770836008	0.135875086792696
C11orf98	chromosome 11 open reading frame 98	1.31104079187088	1719.61207055622	0.390712574434026	0.0506700313238378	7.71092032560507	1.24913632321318e-14	2.51449066653788e-14	39.1528463956374	37.50664908671	36.8631034183589	48.3444292583156	49.0711501432619	50.0292069570706
C12orf10	chromosome 12 open reading frame 10	1.27906431203705	1952.61703745946	0.355088805520802	0.0486307851308205	7.30172882394528	2.84093411338331e-13	5.48813357192844e-13	41.6193718648586	44.3459359369489	44.7237906527002	54.5831853402278	55.3355522892103	55.7359606023638
C12orf43	chromosome 12 open reading frame 43	1.71532390124063	858.406207389467	0.778481023390522	0.0721726406635306	10.7863730110667	3.99236365825199e-27	1.09858571733465e-26	15.7078727250402	16.4416455879743	16.09681027689	26.61552974869	29.1853154241469	26.1423666989147
C12orf45	chromosome 12 open reading frame 45	1.20576392589683	390.309691749623	0.269947472514299	0.0993555545452751	2.71698420636651	0.00658797513245014	0.0082116194186375	9.52857733899133	8.80900146310768	8.65848832678194	10.4137411405302	10.8291602988099	11.0058820302084
C12orf57	chromosome 12 open reading frame 57	1.33490305524201	1622.81691393101	0.416734972774205	0.0532292943986378	7.82905310848664	4.91557982392629e-15	1.00265589872957e-14	36.2189792585638	34.7709343466145	35.0328538533481	44.5964313079654	48.1484862613005	47.5019303427265
C12orf65	chromosome 12 open reading frame 65	2.28266746677164	826.360540238733	1.19072070670158	0.0712011387179341	16.7233379710213	8.86138969899913e-63	4.12435048643862e-62	12.7480421619748	12.4475020674348	13.1871827632831	28.6555792659692	28.6025803408028	29.6207689208077
C12orf66	chromosome 12 open reading frame 66	-1.82641057236708	277.484059608048	-0.86901111588934	0.126834076368873	-6.85155867230809	7.30496257454401e-12	1.34917708930895e-11	8.25636946539303	10.1768588331555	8.91660044492449	5.10012379319817	4.4676356389709	5.2719533675566
C12orf73	chromosome 12 open reading frame 73	1.54931468213659	320.348564042007	0.631630200453936	0.111796906461166	5.64980034285063	1.60634297624796e-08	2.61656793657019e-08	6.23122223803248	6.21007246001691	6.71091507170633	9.72581746609883	9.17807756266848	10.5439067351132
C12orf75	chromosome 12 open reading frame 75	7.2823691450669	3171.1166957423	2.86440787319924	0.0546940241308872	52.3714961317252	0	0	19.6802769017859	18.466074495645	20.2031394291579	130.634333623918	142.017395936635	148.864745090078
C12orf76	chromosome 12 open reading frame 76	-1.59694455814398	466.688582622729	-0.675314226913722	0.101254765270508	-6.66945624840057	2.56752906316734e-11	4.65090471882033e-11	12.8778592919338	15.8671454925542	15.0174323282939	8.6109066833997	8.83814876405113	9.72865621435702
C14orf1	chromosome 14 open reading frame 1	1.21396366623462	875.165474433099	0.279725242575837	0.0730445429425809	3.82951595433658	0.000128395559323514	0.000176772230486561	21.108265331335	18.5481459378479	20.6255047133911	22.7489242682653	25.2761342400473	24.5390406747609
C14orf119	chromosome 14 open reading frame 119	1.16586004442036	2518.85572306954	0.221394610717199	0.0427611505501297	5.1774708554124	2.24914065507276e-07	3.49842061547941e-07	58.8331232974233	57.6415095738133	60.914459881642	67.5588491303645	68.8355817200136	68.5897438129529
C14orf132	chromosome 14 open reading frame 132	15.5175225090196	1158.99506348577	3.95582633351644	0.0874733728612976	45.2232056924227	0	0	3.45313565690966	3.63850060432709	3.61356965399571	54.6306283522576	54.9956234905929	54.9478850989662
C14orf159	chromosome 14 open reading frame 159	-1.71384705574457	441.102848451058	-0.777238368631233	0.0977257318955319	-7.95326219160062	1.81663311857103e-15	3.75811089478847e-15	13.8904329056141	14.9096453335208	13.7268717375811	8.63462818941457	8.42537808001578	7.47312977359827
C14orf169	chromosome 14 open reading frame 169	-1.50167502126415	644.482196737019	-0.586572631801228	0.0806893479432569	-7.26951756028221	3.60773625316181e-13	6.94811795709645e-13	20.329362551581	20.1622176345042	18.5371430302378	12.4537906578095	13.4271875453854	13.0440083320988
C14orf37	chromosome 14 open reading frame 37	3.91524396970935	32.5697007251214	1.96910220864616	0.42220862297669	4.66381334128952	3.10402955935353e-06	4.61079656086521e-06	0.597158797811446	0.328285768811466	0.0938589520518367	1.20979680675863	1.26259268057873	1.44027592000258
C14orf79	chromosome 14 open reading frame 79	1.23966263403233	698.915438532397	0.309947554135695	0.0840998242004522	3.68547208133198	0.000228279106722609	0.000310114607106962	14.7731893893353	16.4142884405733	16.4253166090714	18.3130026434836	21.5369174552565	18.6148868905993
C14orf80	chromosome 14 open reading frame 80	-1.17029111989599	1910.4166877743	-0.226867457147968	0.0477480606114306	-4.75134391308989	2.02069110423317e-06	3.02935589851717e-06	51.5114371677351	53.0455088104528	52.6314073630675	45.1894689583372	44.457830733455	43.3713277042285
C15orf26	chromosome 15 open reading frame 26	-61.9973540815217	20.7597915863919	-5.95413474046877	1.08654568452247	-5.47987519096868	4.25625970580457e-08	6.79860515099103e-08	0.960646761696674	1.14900019084013	1.00898373455724	0.0474430120297504	0	0
C15orf39	chromosome 15 open reading frame 39	-2.0735877849626	2397.30710197235	-1.0521291247695	0.0460129614270432	-22.8659293411863	1.01468730458199e-115	7.53387036290816e-115	84.5369150293073	80.8130134224226	81.3991761669554	40.5163322734068	37.804938531944	39.566825274033
C15orf40	chromosome 15 open reading frame 40	1.10807114550771	783.721559527925	0.148050514939413	0.0722675645001347	2.04864403503092	0.0404969353847888	0.0476985224075535	18.0186176383106	19.2047174754708	19.4757325507561	19.9735080645249	20.9784630003851	21.3323886264533
C15orf41	chromosome 15 open reading frame 41	1.42869734337755	913.93075271612	0.514700326892589	0.0723029536893067	7.11866252524496	1.0897937884656e-12	2.06515135180516e-12	17.4474222664909	20.3537176663109	19.6165209788339	26.5918082426751	28.2140902852402	26.4412918898586
C15orf52	chromosome 15 open reading frame 52	5.59423862139187	9462.85188752031	2.48394179306267	0.0431921186706857	57.5091444807617	0	0	71.8667631453079	74.0557980143866	73.0457294343419	438.01760856467	395.07010587878	380.23284288068
C15orf54	chromosome 15 open reading frame 54	-886.660826195473	1906.51026568009	-9.79223852660734	0.402463492909607	-24.3307497428262	9.26960879758444e-131	7.6289092039024e-130	95.5713710758231	96.4065874409673	98.5518996544286	0.142329036089251	0.0242806284726679	0.163050104151235
C15orf57	chromosome 15 open reading frame 57	-1.2656276192573	674.52308388566	-0.339852988591767	0.0757322833679856	-4.48755766336016	7.20443160220991e-06	1.0530228005298e-05	19.0052278259991	19.2320746228717	19.2410851706265	15.1817638495201	14.4712545697101	15.3538848075746
C15orf61	chromosome 15 open reading frame 61	1.24141208742103	277.847373291847	0.31198209837945	0.122779826981281	2.54098825556265	0.0110539632550367	0.0135556298838557	6.69856390588491	5.4167151853892	6.7813092857452	7.42483138265594	8.1097299098711	7.74487994718366
C15orf62	chromosome 15 open reading frame 62	1.56881034774057	194.822147569423	0.64967095656874	0.13912840393062	4.66957816099662	3.01818851715451e-06	4.48744691986502e-06	3.9204773247621	4.02150066794046	3.63703439200867	5.90665499770392	6.14299900358499	5.92415378416154
C16orf13	chromosome 16 open reading frame 13	-1.50490028014426	1098.59191463342	-0.589667892228996	0.0616609068548142	-9.56307524988917	1.14308576696222e-21	2.80118179364859e-21	33.2072218435147	33.5398627135715	33.9534759047519	21.5865704735364	23.0908776775072	21.6041388000386
C16orf45	chromosome 16 open reading frame 45	45.4112857528172	930.247914474643	5.50497897998594	0.144552117767452	38.0830046976003	0	0	1.3241347255819	0.793357274627711	0.938589520518367	46.9211388974231	45.3562139869437	45.3007539366848
C16orf46	chromosome 16 open reading frame 46	1.4127562687274	86.2660322040997	0.498512590775566	0.21909830146933	2.27529190063278	0.0228884249896732	0.0274383272303041	2.15496435731956	1.53200025445351	1.75985535097194	2.34842909547264	2.30665970490345	2.98925190943931
C16orf47	chromosome 16 open reading frame 47	-285.302936710298	26.0533134004592	-8.15635078687164	1.22271247480693	-6.67070219281074	2.545823623968e-11	4.61347813719436e-11	1.3241347255819	1.31314307524587	1.33749006673867	0	0	0
C16orf52	chromosome 16 open reading frame 52	-1.82195633719777	1891.61640245115	-0.865488385669577	0.0500560124222688	-17.2903981717197	5.55671245983433e-67	2.71508766378689e-66	60.0793677450298	63.4138676754149	62.7916389226788	33.1389439027806	33.2644610075551	34.9470723230814
C16orf58	chromosome 16 open reading frame 58	-1.88074156482758	2867.04794264714	-0.911301619856909	0.042896371483103	-21.2442588580219	3.72534869767614e-100	2.46515846130299e-99	92.5076868087905	97.801801958416	95.2668363326143	51.4519465462643	48.9497470008986	50.0020319397121
C16orf59	chromosome 16 open reading frame 59	-1.23716694251916	1035.93813308933	-0.307040189800051	0.0638121524146888	-4.81162565720592	1.49707562626353e-06	2.25633254469467e-06	27.9885732191625	30.5579336468673	28.8616277559398	23.3182404126223	23.2851227052886	23.3705149283437
C16orf62	chromosome 16 open reading frame 62	-1.54303082555576	2653.5867536972	-0.625766883316433	0.0465377791815611	-13.4464277050068	3.23108716150394e-41	1.12970528083718e-40	78.5134001992092	83.7128710469239	83.346749422031	50.5268078116842	52.0091061884547	55.2468102899101
C16orf72	chromosome 16 open reading frame 72	1.74022350564744	2417.93550403169	0.799272610546024	0.0510067287230032	15.6699445456804	2.42791127243099e-55	1.02934585819413e-54	43.8262630741618	45.9600076336053	44.7941848667391	72.7775804536371	76.5811022027947	82.7751028741103
C16orf74	chromosome 16 open reading frame 74	3.25094109999787	104.69116588665	1.70085741775981	0.211587149752131	8.03856670763004	9.08953730652006e-16	1.89862434336829e-15	1.22028102161469	1.09428589603822	1.43134901879051	4.38847861275191	3.35072672922818	4.37517779472481
C16orf86	chromosome 16 open reading frame 86	-5.22301470525925	77.4065960965459	-2.38488276558548	0.255701387715684	-9.32682762065117	1.09087077906979e-20	2.61196708126988e-20	3.19350139699164	3.28285768811466	3.42585174989204	0.64048066240163	0.461331940980691	0.788075503397636
C16orf87	chromosome 16 open reading frame 87	2.03447100548554	324.857609767433	1.02465371981182	0.113471977622269	9.03001552702939	1.71647440560005e-19	3.99577727709835e-19	5.63406344022103	4.97900082697391	5.70193133714908	10.2239690924112	11.4118953821539	11.3048072211523
C16orf91	chromosome 16 open reading frame 91	-1.37475865376572	510.63127137126	-0.459178368036011	0.0951074767279262	-4.82799443149545	1.37914949128004e-06	2.08229911149391e-06	15.0328236492534	15.3473596919361	14.6889259961124	10.4849056585748	9.76081264601252	12.2831078460597
C16orf93	chromosome 16 open reading frame 93	-1.66052575014671	66.8297826932923	-0.731640095210943	0.270481341953816	-2.70495587579519	0.00683134628830177	0.00850541249728203	2.41459861723758	1.91500031806689	2.04143220712745	1.02002475863963	1.84532776392276	0.923950590190332
C16orf95	chromosome 16 open reading frame 95	-1.57319075391627	114.04081426884	-0.653693612294588	0.18260043213995	-3.57991273423482	0.000343708971551937	0.00046325852129439	3.60891621286048	3.22814339331275	3.80128755809939	2.34842909547264	2.25809844795812	2.09247633660752
C17orf49	chromosome 17 open reading frame 49	-2.07201249911141	1169.63099878034	-1.05103270589689	0.0606391824814779	-17.3325672096243	2.67133452584927e-67	1.3110269750926e-66	40.3471639912603	39.6405065839846	40.3593493822898	18.4553316795729	19.8615540906424	19.2399122898457
C17orf51	chromosome 17 open reading frame 51	-1.86727526779111	1415.32712867812	-0.90093462076394	0.0587352807526412	-15.3389003886463	4.20253501959327e-53	1.73977468985114e-52	45.6696663195797	45.3581503907843	49.5575266833698	25.287125411857	23.7950159032146	25.5716913343854
C17orf53	chromosome 17 open reading frame 53	1.13479095916114	625.681049086584	0.182426561871059	0.0781583694895828	2.33406304484605	0.0195924209928917	0.0236246126690505	14.9549333712779	14.772859596516	14.9939675902809	16.8185477645465	17.1664043301762	16.277835397765
C17orf59	NA	-1.65183777585324	439.752189211094	-0.724072009115712	0.0964549471118027	-7.50684159596736	6.05709460639541e-14	1.19427385655156e-13	13.1634569778436	13.5965022582749	15.0174323282939	8.23136258716169	8.42537808001578	8.42425538114714
C17orf62	chromosome 17 open reading frame 62	-1.30962786489639	3861.67725520317	-0.389156923412299	0.0368856532654416	-10.5503600712124	5.06027947546457e-26	1.36407122371889e-25	108.605010923708	111.37094706929	114.085556219008	85.4923076776102	83.7196069737591	83.5088283427909
C17orf67	chromosome 17 open reading frame 67	1.46028736790562	84.9690887156496	0.546252302979916	0.208848759683432	2.61554008655791	0.00890864632912516	0.0109977544023678	1.86936667140974	1.64142884405733	1.75985535097194	2.6805301796809	2.54946598963013	2.39140152755145
C17orf75	chromosome 17 open reading frame 75	1.66990016618861	1500.54237966495	0.739761854765271	0.0559249863385098	13.2277520871896	6.06750185677421e-40	2.08253533141698e-39	29.8579398905723	28.91650480281	27.007913452916	46.5890378132149	48.0999250043552	47.1214800997069
C17orf80	chromosome 17 open reading frame 80	1.50201339184366	3327.93160223594	0.58689767587503	0.0380889680442607	15.4086000753035	1.43282243980804e-53	5.97105975710753e-53	67.7645418386032	68.6664399763984	66.5225322667393	100.697793033145	100.303276220591	100.928014469614
C17orf85	chromosome 17 open reading frame 85	-1.28228321977871	4149.16344025497	-0.358714947325516	0.0395033509434011	-9.08062072606118	1.07957392687007e-19	2.52577907699815e-19	117.27679520497	117.717805266312	120.726077076675	94.4115939392033	93.7475065329709	86.5524302869473
C17orf96	chromosome 17 open reading frame 96	1.40007501097639	467.068784275578	0.485504123644981	0.093251001724709	5.20642260850197	1.9251593064959e-07	2.99836595812966e-07	9.37279678304052	9.93064450654686	10.371414201728	12.928220778107	14.3012901704014	13.9679589222891
C18orf21	chromosome 18 open reading frame 21	-1.25743672327861	846.606201398602	-0.330485802568346	0.0768666910736154	-4.29946701168441	1.71209356670872e-05	2.46226582269829e-05	24.5094741362611	23.3082895856141	24.0982859393091	16.7473832465019	20.1043603753691	19.8649376890921
C18orf25	chromosome 18 open reading frame 25	1.3796179054132	1262.3106233579	0.464268758094638	0.0574194825753581	8.08556150754801	6.18784396788347e-16	1.29891573988807e-15	26.9240727534987	26.2355043575164	27.7587850693307	37.7171945636516	36.4452233374746	36.4688732951596
C18orf32	chromosome 18 open reading frame 32	-1.93557933791972	333.972917629756	-0.952765443810785	0.245672984551404	-3.87818565216083	0.000105238395913045	0.000145696824836312	9.08719909713069	14.4445738277045	10.0429078695465	5.36106035936179	5.09893197926027	6.73940430491771
C18orf8	chromosome 18 open reading frame 8	-1.23806566335429	1676.89533151863	-0.308087832874797	0.0540526438247118	-5.69977361096157	1.19966634902496e-08	1.96434125443913e-08	46.6303130812764	46.8354363504359	48.0088539745145	35.2738794441194	38.7033217854327	39.3222501178062
C19orf24	chromosome 19 open reading frame 24	-1.28412691682832	1355.49663934487	-0.360787798433786	0.0578016720739181	-6.24182286582303	4.32500584048688e-10	7.46317127979659e-10	40.6587251031619	36.7953632542852	38.7872119354215	29.1537308922816	30.1079793061083	30.4631944589224
C19orf25	chromosome 19 open reading frame 25	1.25722461617022	1320.51625468147	0.330242425164532	0.0560735085662158	5.88945535260305	3.87470467002306e-09	6.46187446646571e-09	29.8060130385887	28.91650480281	30.5041594168469	36.2464611907293	37.58641287569	37.3656488679914
C19orf33	chromosome 19 open reading frame 33	959.945010428766	88.7695926489833	9.90680795451066	1.19346486720669	8.3008794198505	1.03343540621756e-16	2.22570651564615e-16	0	0	0	4.67313668493041	3.69065552784553	5.05455322868829
C19orf43	chromosome 19 open reading frame 43	1.47202161294687	2754.32957316629	0.55779885391012	0.0457103767835236	12.2028933725871	2.9997205397027e-34	9.34189426824475e-34	56.5483418101447	57.1217237731952	56.362300707128	82.0052462934236	87.1674562168779	78.6716752529709
C19orf44	chromosome 19 open reading frame 44	1.1944911570263	411.837042953253	0.256396173374381	0.0987363577871024	2.59677568750538	0.00941033554662814	0.0116011994055088	9.08719909713069	9.98535880134877	9.55014837127439	11.2677153570657	10.6106346425559	12.0113576724743
C19orf47	chromosome 19 open reading frame 47	1.3061771251096	661.809995885596	0.385350547872308	0.078439752886466	4.9126945673843	8.98331631282456e-07	1.36505888834037e-06	13.8125426276387	14.772859596516	15.1816854943846	19.2144198720489	18.1619100975556	19.2942623245628
C19orf48	chromosome 19 open reading frame 48	1.53022114453222	3332.93726767234	0.613740163417946	0.0378503071054493	16.2149321987822	3.95513839711003e-59	1.7607020854563e-58	66.8298585028983	65.9307252363028	68.1650639276464	101.077337129383	101.128817588662	102.50416547641
C19orf53	chromosome 19 open reading frame 53	1.34530805769567	1921.04309891356	0.42793656863417	0.0580164427221356	7.37612560431761	1.62962281340146e-13	3.17234121053539e-13	41.827079272793	40.1055780898008	42.9639353017283	54.9152864244361	51.2321260773294	60.4915886401082
C19orf54	chromosome 19 open reading frame 54	-2.25967361443762	1122.29300706712	-1.17611440589841	0.0656271063741842	-17.9211681099056	8.06174295730895e-72	4.12938798228908e-71	39.3086269515882	38.4094349509416	40.9928973086397	18.6688252337068	16.5108273614142	16.8485107622943
C19orf57	chromosome 19 open reading frame 57	-4.62289753202347	186.756072007544	-2.20879738513931	0.159260511656328	-13.8690838185031	9.75143702380275e-44	3.54082020766084e-43	7.63324724158978	7.90621559887615	7.88415197235429	1.54189789096689	1.8210471354501	1.65767605887089
C19orf60	chromosome 19 open reading frame 60	-1.25315856483079	640.960519846196	-0.325568973495882	0.0777857723183269	-4.18545659177284	2.84593453405586e-05	4.05569579428261e-05	18.6936667140974	17.6180029262154	18.0678482699786	13.9719670427615	14.4955351981828	14.5386342868185
C19orf66	chromosome 19 open reading frame 66	-3.39737601517546	546.312809203803	-1.76442090182258	0.0946345089972925	-18.6445824099226	1.3974124427564e-77	7.57207441266612e-77	19.8100940317449	21.8310036259625	22.7607958725704	6.28619909394193	6.53148905914768	5.95132880152008
C19orf68	chromosome 19 open reading frame 68	1.38789576823758	496.341486395449	0.472899224765444	0.0981701082752126	4.8171407068199	1.45629996974365e-06	2.19556558591946e-06	10.2815166927536	10.3410017175612	11.0518916041038	13.2366003563004	13.9128001148387	16.4952355366333
C1D	C1D nuclear receptor corepressor	-1.3871226244059	1014.57347934145	-0.472095330417438	0.0725277808737928	-6.50916551878158	7.55694202459195e-11	1.34539507411522e-10	30.8445500782608	28.4514332969938	30.5980183688988	19.190698366034	21.9011268823465	23.2074648241925
C1GALT1	core 1 synthase; glycoprotein-N-acetylgalactosamine 3-beta-galactosyltransferase 1	1.12458195488227	2288.23255641773	0.169388802595369	0.0565914127152587	2.99318915128791	0.002760785858783	0.00353626821513655	57.3272445898988	52.908723073448	54.015826905832	56.8841714236707	59.2204528448371	67.0407678235161
C1GALT1C1	C1GALT1-specific chaperone 1	-2.85080229672651	443.184192042444	-1.51136799177597	0.10346787844692	-14.6071226593413	2.52978571784699e-48	9.88000548906712e-48	16.2790680968598	17.0708599781963	16.683428727214	4.98151626312379	6.26440214594833	6.16872894038839
C1GALT1C1L	C1GALT1-specific chaperone 1 like	-1.34435240351822	96.5793117143005	-0.426911370382932	0.197288859835214	-2.16388989596022	0.030472800578993	0.0362381287875052	2.93386713707362	2.87250047710033	2.65151539546439	2.11121403532389	2.25809844795812	1.84790118038066
C1QBP	complement component 1; q subcomponent binding protein	-2.10051939147588	11886.0411559701	-1.07074610448997	0.0327791163166325	-32.6654963528306	4.82852030241498e-234	6.91384649856222e-233	411.650119100021	405.651781661369	411.102209987045	181.777900591989	198.979750333514	198.785251977714
C1QL1	complement component 1; q subcomponent-like 1	6.06746833055435	296.86205262968	2.60109467317922	0.137592069123608	18.9043939069081	1.04938393164312e-79	5.80847098286453e-79	2.33670833926218	2.18857179207644	1.90064377904969	12.5961196938987	13.8399582294207	12.0657077071914
C1QL4	complement component 1; q subcomponent-like 4	4.07316170228695	123.000220173312	2.02614908968057	0.195692709184939	10.3537280367751	4.02500823390455e-25	1.06508705679335e-24	1.2981712995901	1.17635733824109	1.22016637667388	4.48336463681141	4.90468695147893	5.54370354114199
C1QTNF1	C1q and tumor necrosis factor related protein 1	-3.08782940453812	254.816784441409	-1.62659304922988	0.129781926285416	-12.5332786758973	4.90904599262182e-36	1.57858015538836e-35	9.2170162270897	10.1221445383535	10.0194431315336	3.13123879396353	3.03507855908349	3.2610020830247
C1QTNF3	C1q and tumor necrosis factor related protein 3	-17.8370157468488	277.426458234724	-4.15680235771506	0.187898878012658	-22.1225501806085	1.91775461661592e-108	1.36083188075713e-107	12.3066639201141	14.6634310069122	13.0933238112312	0.616759156386755	0.801260739598042	0.815250520756175
C1QTNF3-AMACR	C1QTNF3-AMACR readthrough (NMD candidate)	-15.0652405038574	229.160179493457	-3.91315179941302	0.366980301138609	-10.6631113094406	1.51444642093992e-26	4.13262735494563e-26	11.5537245663519	8.69957287350386	12.5301700989202	0.474430120297504	0.582735083344031	1.11417571170011
C1QTNF6	C1q and tumor necrosis factor related protein 6	-9.34392388201874	1094.07288102272	-3.22402852170494	0.0812212018645981	-39.6944202707027	0	0	49.693997348309	49.6805796801353	51.4347057244065	5.02895927515354	6.11871837511232	4.80997807246143
C1QTNF9B-AS1	C1QTNF9B antisense RNA 1	-8.50364457653954	99.0432145669679	-3.08808129837659	0.252237599981968	-12.2427477053276	1.83706351290521e-34	5.74341257428018e-34	4.02433102872931	5.03371512177582	4.45830022246225	0.59303765037188	0.412770684035355	0.570675364529323
C1R	complement component 1; r subcomponent	10.4937891440451	318.494586061178	3.39146380161625	0.147574467152288	22.9813725033916	7.15888982360759e-117	5.37625168576031e-116	1.55780555950812	1.20371448564204	1.45481375680347	14.25662511494	14.5440964551281	15.1636596860649
C1S	complement component 1; s subcomponent	1.74403027370912	768.967168523854	0.802425083320653	0.0730883415925489	10.9788382912557	4.83096179295774e-28	1.34630147067371e-27	14.2539208694993	13.9521451744873	14.5481375680347	24.5517587253958	25.5675017817194	23.7509651713632
C1orf115	chromosome 1 open reading frame 115	1.90168486576327	91.1402923619005	0.927278192429495	0.21302908235489	4.35282442274581	1.34394781037589e-05	1.94055512495594e-05	1.50587870752452	1.69614313885924	1.59560218488122	3.58194740824615	2.69514976046614	2.74467675321246
C1orf123	chromosome 1 open reading frame 123	1.16812054084192	846.686943186257	0.224189156668108	0.0717320956747876	3.12536744617801	0.00177583083862363	0.00229956936345884	19.8879843097203	20.6272891403205	19.0768320045358	21.7526210156406	24.1592253303046	23.0172397026827
C1orf145	chromosome 1 open reading frame 145	31.4729813750724	81.2925310889625	4.97604194372715	0.424514161660296	11.7217336737734	9.8632585735924e-32	2.94753005953635e-31	0.12981712995901	0.136785737004778	0.117323690064796	4.74430120297504	3.98202306951754	3.17947703094908
C1orf159	chromosome 1 open reading frame 159	1.17471450183212	643.139821137168	0.232310172246759	0.0789078033744488	2.94407095765112	0.00323925723434981	0.00413006013459103	14.7731893893353	14.9643596283227	15.3928681365012	18.2892811374688	17.6034556426843	16.6039356060674
C1orf198	chromosome 1 open reading frame 198	-3.98575375954966	2151.40407827798	-1.99485258301941	0.0499622908576949	-39.9271640426027	0	0	86.8476599425776	88.7465861686997	86.819530647949	22.6065952321761	21.2212692851118	21.3595636438118
C1orf21	chromosome 1 open reading frame 21	-5.9564262368341	2024.89212729136	-2.57444699565345	0.0556527374663602	-46.2591260171092	0	0	88.8208803179546	86.9683715876376	88.6497802129598	13.8059165006574	14.3984126842921	15.8702101373869
C1orf216	chromosome 1 open reading frame 216	-1.13179608834262	1383.86548393551	-0.178614056371045	0.0539129655508712	-3.31300744720689	0.000922985222138227	0.00121639008481959	37.101735742285	37.3698633497053	37.6139750347736	32.9491718546616	32.317516497121	32.8545959864739
C1orf220	chromosome 1 open reading frame 220	4.80006050160145	138.62468547534	2.26305259016927	0.194625662509914	11.6277193921125	2.97951736242454e-31	8.83439458128716e-31	1.16835416963109	0.984857306434399	1.47827849481643	5.90665499770392	6.31296340289367	5.1360782807639
C1orf226	chromosome 1 open reading frame 226	1.77650854662084	341.366873152062	0.829044629360291	0.111744866244645	7.41908471701286	1.17932464222133e-13	2.3075969624358e-13	6.64663705390131	5.60821521719588	6.49973242958969	11.7658669833781	10.9262828127006	10.3265065962449
C1orf233	chromosome 1 open reading frame 233	2.0145858875955	326.322424387726	1.01048331304012	0.123895516449887	8.15593123943945	3.46499550517081e-16	7.33653013055183e-16	6.10140510807347	4.97900082697391	5.42035448099357	9.39371638189058	11.6547016668806	11.9298326203987
C1orf35	chromosome 1 open reading frame 35	1.56832724077747	717.676977983852	0.649226617737093	0.0780211434413458	8.32116256057134	8.71046871539401e-17	1.88074645713187e-16	14.0721768875567	14.6087167121103	13.9380543796978	21.3730769194025	21.0998661427484	23.7781401887218
C1orf43	chromosome 1 open reading frame 43	-1.36402808161501	5683.99496777231	-0.447873345820801	0.0319412321779089	-14.0217930017915	1.14680222775924e-44	4.22368871572427e-44	170.060440246303	163.048598509695	167.209723080347	119.722440857075	121.50026487723	122.233228078709
C1orf52	chromosome 1 open reading frame 52	1.40851176941518	829.450319326488	0.494171618811162	0.0687788374990067	7.18493706466467	6.72381520671112e-13	1.28394505980092e-12	17.4214588404991	17.864217252824	17.270047177538	24.6703662554702	24.5234347573946	24.1042403970242
C1orf53	chromosome 1 open reading frame 53	4.77133576988235	49.6133774459498	2.25439321566598	0.32365132204366	6.96549978980734	3.27239911360239e-12	6.10963651677235e-12	0.285597685909822	0.383000063613377	0.633547926349898	2.20610005938339	2.20953719101278	1.79355114566359
C20orf194	chromosome 20 open reading frame 194	1.19567971877964	1579.09016527522	0.257830993207583	0.0527885394867987	4.88422289599547	1.03837559128604e-06	1.57470947105106e-06	36.3487963885228	36.2482203062661	37.1446802745144	44.6438743199951	43.729411879275	41.5777765585649
C20orf24	chromosome 20 open reading frame 24	2.01043439889397	3532.00414354637	1.00750726131388	0.0547310849172443	18.4083188344846	1.12665969897849e-75	6.00122135189172e-75	60.5986362648658	59.5565098918802	58.8260981984887	106.011410380477	128.395963363468	122.124528009275
C20orf27	chromosome 20 open reading frame 27	2.15756560668218	2404.77820280709	1.10940442915902	0.045050974831848	24.6255365904923	6.7305620875509e-134	5.66869011334091e-133	38.0104556519981	38.4094349509416	39.7258014559399	82.1950183415425	81.2429828695469	84.976279280152
C21orf2	chromosome 21 open reading frame 2	1.60058067680627	511.801615924032	0.678595397342675	0.0881454218719002	7.69858925094105	1.37576626463428e-14	2.76553377523515e-14	9.81417502490115	9.76650162214113	10.4418084157668	16.4627251743234	15.8795310211248	15.272359755499
C21orf33	chromosome 21 open reading frame 33	-1.19288346416008	1799.5761029808	-0.254453109344639	0.0481926286190793	-5.27991762715143	1.29241976462686e-07	2.02558702023421e-07	50.3950098500877	49.24286532172	49.7217798494605	41.5600785380613	41.5684359452075	40.8984011246015
C21orf58	chromosome 21 open reading frame 58	1.61156130845941	774.850745353256	0.688459073739004	0.0875518841418376	7.86344098116349	3.73722469194156e-15	7.65114906050055e-15	15.1626407792124	14.8549310387189	15.2755444464364	27.5169469772552	23.5279289900152	21.1965135396606
C21orf59	chromosome 21 open reading frame 59	1.0987307037446	1214.69851015211	0.135837828525519	0.0603883186726487	2.24940570479972	0.0244866959871593	0.0293104490651544	28.4299514610232	31.2145051844903	28.6739098518361	32.118919144141	31.6862201568317	32.2839206219445
C21orf91	chromosome 21 open reading frame 91	-1.33898557818135	578.425343982997	-0.421140421903231	0.0830179835281956	-5.07288185047518	3.9183580221481e-07	6.02975499694274e-07	16.4867755047943	17.0435028307953	16.9884703213825	11.9081960194673	13.1843812606587	12.2831078460597
C22orf23	chromosome 22 open reading frame 23	1.65923381624543	649.228008237355	0.730517202610223	0.0803624076895048	9.09028516707356	9.87796314150102e-20	2.31330762607282e-19	11.6575782703191	12.912573573251	12.670958526998	19.570242462272	20.9541823719124	20.7073632272069
C22orf29	chromosome 22 open reading frame 29	-1.70202920117402	1629.89180058959	-0.767255789096465	0.0539754375055978	-14.2149063454445	7.40504416156948e-46	2.77117393630081e-45	52.3682302254646	52.8540087786461	51.4581704624195	32.118919144141	29.8408923929089	29.1587936257125
C22orf34	chromosome 22 open reading frame 34	-1.27709937905385	124.467663748098	-0.352870794492174	0.176719462583233	-1.99678512674276	0.0458485299575863	0.0538259203271809	3.53102593488507	3.52907201472326	3.59010491598276	3.10751728794865	2.35522096184879	2.79902678792953
C22orf39	chromosome 22 open reading frame 39	-1.92805234714839	1084.12024631147	-0.947144221664435	0.0668040089196282	-14.1779548410626	1.25449543553499e-45	4.68373114577395e-45	35.7256741647195	36.1387917166623	37.0038918464366	16.9845983066506	19.4002221496617	19.6203625328653
C22orf46	chromosome 22 open reading frame 46	-1.31287239340419	1151.37577725782	-0.392726698142843	0.0603253910714067	-6.51013928244535	7.50811556030596e-11	1.33686735322366e-10	34.1938320312032	33.5125055661705	32.0293673876893	25.4057329419313	25.1304504692113	24.6749157615536
C2CD2	C2 calcium-dependent domain containing 2	1.80345276153925	841.337121018116	0.850761634611147	0.0698201968602968	12.185036319984	3.73486903692116e-34	1.16112713763187e-33	14.8510796673107	14.9370024809217	15.9794865868252	27.3034534231214	27.5099520595328	27.0119672543879
C2CD2L	C2CD2-like	-1.60208072463296	1138.25463926112	-0.67994684318577	0.0663383548867933	-10.2496790031363	1.18737200150695e-24	3.1139899763057e-24	35.9593449986457	36.0293631270584	34.9859243773221	23.9112780629942	21.9254075108192	20.2182129147531
C2CD3	C2 calcium-dependent domain containing 3	3.6689383145441	3611.87135462298	1.87536264891749	0.0404123295365987	46.4057051504318	0	0	39.4124806555554	40.0508637949989	38.5994940313179	145.34166735314	139.613613717841	144.000416982899
C2CD4C	C2 calcium-dependent domain containing 4C	345.044316105456	31.8782144776746	8.43063785751957	1.21460913082681	6.94102954073847	3.89252597240247e-12	7.25052732154389e-12	0	0	0	1.63678391502639	1.57824085072342	1.60332602415381
C2CD4D	C2 calcium-dependent domain containing 4D	-4.46956081251061	32.2759269799367	-2.16013307643276	0.400300045653592	-5.39628486153627	6.80349013948634e-08	1.07766147776836e-07	1.45395185554091	1.28578592784491	1.29056059071276	0.498151626312379	0.169964399308676	0.217400138868313
C2CD5	C2 calcium-dependent domain containing 5	1.2669109688915	2382.95814817817	0.341315143853793	0.0430438427090778	7.92947660738968	2.20071407964209e-15	4.54094108677152e-15	53.1471330052187	52.8540087786461	54.3443332380135	67.1793050341266	66.2618351019108	67.8831933616309
C2orf16	chromosome 2 open reading frame 16	2.93505930345399	169.799500646169	1.55338965356859	0.161672692427845	9.60823766983328	7.38012799642827e-22	1.81593968567405e-21	2.51845232120479	2.07914320247262	1.99450273110153	6.28619909394193	6.8956984862377	5.95132880152008
C2orf27A	chromosome 2 open reading frame 27A	2.13457645377094	92.5997983384711	1.09394983628004	0.2154144984963	5.07834822593813	3.80730398592936e-07	5.86386628638276e-07	1.47991528153271	1.28578592784491	1.73639061295898	3.72427644433541	2.98651730213816	2.82620180528807
C2orf42	chromosome 2 open reading frame 42	-1.30824426427836	419.007678765287	-0.387631933773723	0.0997136565832356	-3.88745079717489	0.000101302513507949	0.000140477105430959	13.1894204038354	11.079644697387	11.9670163866092	9.44115939392033	9.08095504877781	8.91340569360085
C2orf47	chromosome 2 open reading frame 47	-1.31346639484885	1204.2106760478	-0.393379289466507	0.0612685832094233	-6.42057101470569	1.35764117516651e-10	2.38962745419018e-10	33.5447463814082	34.7709343466145	35.9714433738664	24.9550243276487	27.4613908025874	26.2782417857074
C2orf48	chromosome 2 open reading frame 48	1.47113519685186	150.240024040589	0.556929835895958	0.163692740038069	3.40228794365857	0.000668241914377111	0.00088764441855399	3.29735510095885	2.98192906670415	3.00348646565878	5.14756680522792	4.15198746882622	4.21212769057357
C2orf49	chromosome 2 open reading frame 49	1.34934234979784	1519.69812027922	0.432256429601459	0.0520975436969337	8.29705968703665	1.06719768100596e-16	2.29704782242497e-16	32.8696973056213	32.6917911441419	33.1087453362854	43.6712925733852	43.4623249660756	44.8116036242311
C2orf68	chromosome 2 open reading frame 68	1.10935598792073	1292.58712335365	0.149722394891706	0.0619942519525691	2.41510124206767	0.0157308365188534	0.0191040959964076	29.6761959086297	30.120219288452	33.6718990485964	35.4873729982533	33.9200379763171	33.3709213162861
C2orf69	chromosome 2 open reading frame 69	-1.21994411393328	1069.91394509867	-0.286815058937304	0.0647622813656447	-4.42873618546512	9.4786880281268e-06	1.37914432570697e-05	29.2867445187526	30.6126479416692	29.7767525384452	24.4094296893066	22.7509488788899	25.7075664211781
C2orf72	chromosome 2 open reading frame 72	1.18760298570981	438.410202836522	0.248052625469307	0.0954046434987979	2.60000578978561	0.00932221876366171	0.0114964995170406	9.52857733899133	10.450430307165	10.5825968438446	12.0742465615715	11.4118953821539	12.500507984928
C2orf74	chromosome 2 open reading frame 74	-1.33378712898649	940.160728205686	-0.415528432293647	0.0737769496773932	-5.63222570342962	1.77898650859363e-08	2.891580032399e-08	28.6376588689576	25.9345757361058	27.4068139991363	18.9297617998704	22.3381781948545	19.6203625328653
C2orf88	chromosome 2 open reading frame 88	-3.20081427604735	184.691792637993	-1.67843896841774	0.163029606759398	-10.2953015822139	7.39873658236503e-25	1.9485366718013e-24	6.69856390588491	8.17978707288571	6.59359138164153	2.51447963757677	1.8938890208681	2.22835142340021
C3	complement component 3	30.9692595396528	472.896633125408	4.95276498415627	1.09478684571159	4.5239536842782	6.06950118661293e-06	8.89210908451248e-06	1.89533009740155	0.0820714422028666	0.28157685615551	23.4605694487116	22.4110200802725	23.3705149283437
C3orf17	chromosome 3 open reading frame 17	1.14665685862811	2587.34752045337	0.197433724029668	0.0429646876149452	4.59525566202397	4.32218996335947e-06	6.38476150821434e-06	61.9746978424313	59.0093669438611	62.8854978747306	70.2868223220752	70.122455029065	68.5082187608773
C3orf18	chromosome 3 open reading frame 18	-3.46567895126268	72.8629810387165	-1.79313801431515	0.245354332931505	-7.30836090355794	2.70420673399504e-13	5.22960795298746e-13	3.19350139699164	2.59892900309078	2.83923329956806	0.830252710520632	0.898383253488714	0.733725468680558
C3orf35	chromosome 3 open reading frame 35	1.51042686032679	42.2578866298666	0.594956325874157	0.294355017570328	2.0212202624744	0.0432569690841952	0.0508621248654498	0.908719909713069	0.766000127226755	0.891660044492449	1.28096132480326	1.2868733090514	1.27722581585134
C3orf38	chromosome 3 open reading frame 38	1.09188837969268	1159.41604250572	0.126825381629053	0.0606463026527212	2.09123023303321	0.0365074304088293	0.043133451250812	27.8847195151953	27.3297902535546	29.307457778186	29.3435029404006	31.079204445015	31.0882198581688
C3orf52	chromosome 3 open reading frame 52	2.60202430066974	551.20452305861	1.37963443564987	0.0869619428055308	15.8648069619959	1.11058425217735e-56	4.78300905978051e-56	7.71113751956519	7.57792983006468	8.048405138445	20.0683940885844	20.3957279170411	19.7290626022994
C3orf58	chromosome 3 open reading frame 58	1.46582018154471	722.236746168005	0.551708132731388	0.0780905997570062	7.06497497071521	1.60644946515459e-12	3.02710335050497e-12	14.3058477214829	14.9096453335208	15.4397976125271	20.1158371006142	21.9011268823465	22.9085396332485
C3orf62	chromosome 3 open reading frame 62	1.29698655684726	247.049383223453	0.375163526258622	0.129849721459163	2.88921317691551	0.00386207155780105	0.00489945537497214	6.04947825608986	5.11578656397869	5.25610131490286	7.14017331047743	7.59983671194507	6.33177904453963
C3orf67	chromosome 3 open reading frame 67	-6.36891597908239	1316.20597172958	-2.67104783956364	0.0656337575116258	-40.696250539831	0	0	57.4570617198578	58.2980811114362	57.7936497259185	8.96672927362282	9.00811316335981	9.02210576303501
C3orf70	chromosome 3 open reading frame 70	-78.1153487315011	549.037426928381	-6.28753414342373	0.235478979592324	-26.7010420815867	4.5774578317106e-157	4.48081225223592e-156	27.4173778473429	28.8617905080081	26.421295002592	0.403265602252878	0.339928798617351	0.298925190943931
C4A	complement component 4A (Rodgers blood group)	3.06386951770007	250.141705780284	1.61535485791057	0.134676459803672	11.9943370969611	3.80450818457966e-33	1.16149065241275e-32	2.75212315513101	3.4470005725204	3.19120436976245	9.53604541797983	8.88671002099647	10.081931440018
C4B	complement component 4B (Chido blood group)	9.60671419459026	170.641758739086	3.26404306723578	0.198989905018057	16.4030585719391	1.81847535336554e-60	8.23769906383215e-60	0.804866205745862	0.984857306434399	0.680477402375816	8.44485614129557	7.23562728485505	7.66335489510805
C4B_2	complement component 4B (Chido blood group); copy 2	9.60671419459026	170.641758739086	3.26404306723578	0.198989905018057	16.4030585719391	1.81847535336554e-60	8.23769906383215e-60	0.804866205745862	0.984857306434399	0.680477402375816	8.44485614129557	7.23562728485505	7.66335489510805
C4orf19	chromosome 4 open reading frame 19	-17.0893482811063	86.3075064120936	-4.09502547437397	0.325192710615036	-12.5926115214239	2.31872977697523e-36	7.50645816214769e-36	3.9464407507539	4.02150066794046	4.4817649604752	0.284658072178502	0.291367541672015	0.135875086792696
C4orf27	chromosome 4 open reading frame 27	1.65523859458652	533.532797088735	0.727039189489773	0.0874814420233977	8.31078195184894	9.50734819830286e-17	2.05035078778536e-16	10.2036264147782	10.0127159487497	10.4183436777539	15.8222445119218	16.7536336461409	17.7181113177675
C4orf29	chromosome 4 open reading frame 29	1.40154636531305	183.762925956258	0.487019471734496	0.160391563475282	3.03644070287745	0.00239389189442621	0.00307780002012764	4.15414815868832	3.61114345692613	3.91861124816418	5.28989584131717	6.50720843067501	4.40235281208335
C4orf3	chromosome 4 open reading frame 3	-1.10992796392223	1558.45965639291	-0.150466046427121	0.0523416024015774	-2.87469316037956	0.0040442031058164	0.00512419723925893	42.2944209406454	42.0205784078677	40.7582499285101	36.2227396847144	37.5621322472173	37.8547991804451
C4orf32	chromosome 4 open reading frame 32	2.88923116866001	163.556679275159	1.53068563918708	0.164943086701591	9.28008363246128	1.69345589018762e-20	4.04069840817728e-20	2.20689120930317	1.75085743366115	2.44033275334776	5.81176897364442	6.45864717372967	6.11437890567131
C4orf46	chromosome 4 open reading frame 46	2.39817170556765	1034.70818434814	1.26193495729366	0.0682959491149416	18.4774495947019	3.13661775584689e-76	1.67693331188566e-75	16.5127389307861	15.4567882815399	14.5012080920088	35.6059805283277	36.5666264798379	38.1808993887475
C5	complement component 5	-2.43232519045969	107.049378126189	-1.28233612323073	0.197539559442049	-6.49154086833387	8.49628554803211e-11	1.5070481155994e-10	3.47909908290147	4.21300069974715	3.87168177213827	1.42329036089251	1.50539896530541	1.79355114566359
C5orf15	chromosome 5 open reading frame 15	-1.19651552606784	2911.9502165187	-0.258839117508046	0.0429072891904317	-6.03252086980519	1.61421488327899e-09	2.72768831618419e-09	80.4606571485944	79.7187275263844	81.7511472371498	63.6448006379101	67.1602183553996	69.6495694899359
C5orf22	chromosome 5 open reading frame 22	-1.6095994560423	2086.08400683381	-0.686701722703139	0.049627693429357	-13.8370670738633	1.52294754525338e-43	5.51604638407649e-43	67.0894927628163	65.3288679934818	63.8475521332619	40.2316742012283	38.31483172987	42.3115020272455
C5orf24	chromosome 5 open reading frame 24	1.48237736126693	2373.6231693771	0.567912753937796	0.0492700729834788	11.5265255265246	9.69790792809986e-31	2.85026772146906e-30	48.7073871606205	48.8598652581066	48.266966092657	67.6062921423943	70.5109450846277	76.1715736559853
C5orf30	chromosome 5 open reading frame 30	-2.57788677299858	983.468495399078	-1.36618889844712	0.0696566663514753	-19.6131823414226	1.19326823918281e-85	6.98568198975919e-85	36.7642112043916	34.3058628407982	37.0273565844496	14.5175616811036	12.941574975932	14.1038340090818
C5orf51	chromosome 5 open reading frame 51	-1.68632769955877	2235.87900703264	-0.753884918598648	0.0477602404332656	-15.7847806409609	3.96023626629254e-56	1.69193027329399e-55	72.4898853691111	69.3503686614223	72.2244636038884	40.1842311891986	41.6169972021529	44.0778781555505
C5orf63	chromosome 5 open reading frame 63	1.5180582139178	119.061151076863	0.602227115733737	0.184584078610725	3.26261679916496	0.00110388673789254	0.00144804793246658	2.46652546922119	2.79042903489746	1.97103799308857	3.60566891426103	3.66637489937286	3.55992727396863
C5orf66	chromosome 5 open reading frame 66	1.68640952422018	203.519803587246	0.753954919921267	0.149106848448313	5.05647411750254	4.27078801496983e-07	6.56438464852895e-07	4.41378241860634	3.85735778353473	3.30852805982724	7.14017331047743	6.38580528831167	5.7611036800103
C6orf1	chromosome 6 open reading frame 1	-1.56570054261032	1010.60312231693	-0.646808307773755	0.063706434170162	-10.1529510511624	3.21492073808448e-24	8.35091733425332e-24	31.2859283201214	32.0899339013208	30.7153420589636	19.380470414153	20.2257635177324	19.9192877238092
C6orf106	chromosome 6 open reading frame 106	-1.13871138456944	5156.97891623036	-0.187402130879333	0.036593611699665	-5.12117066818656	3.03644670848449e-07	4.69467350307076e-07	140.124610077755	141.381737768138	137.33911158985	121.477832302176	116.352771641025	126.662755908151
C6orf120	chromosome 6 open reading frame 120	-1.52064805052212	981.278661892551	-0.604686284212225	0.0658631222771155	-9.18095382220175	4.27289638121164e-20	1.01018024136236e-19	30.8445500782608	28.8344333606071	30.6449478449247	19.4753564382125	20.4200085455137	18.9409870989018
C6orf136	chromosome 6 open reading frame 136	-1.68662524973562	841.48222452923	-0.754139457675902	0.0710735007890077	-10.6106980703635	2.6575605514351e-26	7.2110209994623e-26	28.326097757056	25.4695042302896	26.7967308107994	15.6799154758325	15.8795310211248	15.7886850853113
C6orf141	chromosome 6 open reading frame 141	1.57960061231597	353.087748548997	0.659559832156939	0.116548097397862	5.65912140037252	1.52149902267049e-08	2.48201090710327e-08	6.17929538604887	7.63264412486659	7.08635087991367	12.2402971036756	10.3921089863019	10.027581405301
C6orf201	chromosome 6 open reading frame 201	1.42446898964278	67.7171028467268	0.51042421486952	0.243980464766436	2.0920700161718	0.0364322528839639	0.0430481565462489	1.53184213351632	1.42257166484969	1.31402532872571	2.46703662554702	1.77248587850476	1.76637612830505
C6orf203	chromosome 6 open reading frame 203	-2.19802514469623	251.863203170055	-1.13620789034586	0.135398372519633	-8.39159193129232	4.79603089262131e-17	1.0438335009918e-16	8.93141854117988	7.57792983006468	9.90211944146878	3.96149150448416	4.22482935424422	3.72297737811987
C6orf223	chromosome 6 open reading frame 223	2.98821363717999	34.3445589032172	1.57928329480796	0.381018238683224	4.14490209252415	3.39958931989016e-05	4.82324888354779e-05	0.311561111901624	0.683928685023888	0.328506332181429	1.39956885487764	1.55396022225075	0.923950590190332
C6orf48	chromosome 6 open reading frame 48	1.65611615657359	5623.98405448239	0.7278038640424	0.032418240682265	22.4504429828778	1.26702833786477e-111	9.1667243370156e-111	107.929961847921	107.65037502276	107.44503536134	172.502791740172	179.846615097051	177.670263490129
C6orf62	chromosome 6 open reading frame 62	1.40828197096375	7907.93022696648	0.493936224162078	0.0324276697112261	15.2319370636455	2.17063801938699e-52	8.90931670980386e-52	165.672621253688	165.319241743974	169.861238475812	226.848762020251	229.014887754204	243.216405358926
C6orf89	chromosome 6 open reading frame 89	-1.47124753582146	3614.81958615874	-0.557039998909502	0.040488622046149	-13.7579391631206	4.56350724016939e-43	1.64256642276591e-42	111.616768338757	108.306946560383	108.454019095897	77.4269956325526	71.6764152513158	71.9322709480532
C7orf13	chromosome 7 open reading frame 13	2.63273856476717	140.98486663419	1.39656426652634	0.190041672319415	7.34872646342034	2.00104210593867e-13	3.8833144179717e-13	1.53184213351632	2.38007182388313	2.01796746911449	6.09642704582293	4.66188066675225	4.67410298566874
C7orf31	chromosome 7 open reading frame 31	-1.26103557423692	424.077849471349	-0.334608975151671	0.100096535570367	-3.34286269994274	0.000829189154678566	0.00109578209342042	11.1383097504831	12.7484306888453	12.1781990287258	9.0853368036972	9.00811316335981	10.2721565615278
C7orf43	chromosome 7 open reading frame 43	-1.53631146031292	1230.60594111554	-0.619470726929943	0.0616291582750097	-10.0515850657194	9.04014736518133e-24	2.32187183574189e-23	37.8546750960473	38.6830064249511	37.2385392265662	25.5243404720057	25.0576085837933	22.6911394943802
C7orf49	chromosome 7 open reading frame 49	-1.61459098061233	2106.1324582611	-0.691168737687755	0.0481242191889082	-14.3621808174096	8.93700139599334e-47	3.39558954226161e-46	67.1673830407917	63.5780105598207	67.6723044293743	41.8921796222696	39.3346181257221	40.5451258989404
C7orf50	chromosome 7 open reading frame 50	1.24895495073615	1990.53365974771	0.32072144049939	0.0476617382566379	6.72911757377466	1.70695088821799e-11	3.11629841190367e-11	46.5004959513174	43.2242928935097	45.2869443650112	55.1050584725551	55.9182873725543	56.0892358280249
C7orf55	chromosome 7 open reading frame 55	-3.13022655584769	248.338097729722	-1.64626707861778	0.133884823602282	-12.2961440611684	9.50020880029491e-35	2.98439021114275e-34	9.26894307907331	9.62971588513635	9.8317252274299	3.0600742759189	3.37500735770085	2.6359766837783
C7orf55-LUC7L2	C7orf55-LUC7L2 readthrough	-2.48586850132467	1913.23729196453	-1.31374998202819	0.0655641549712988	-20.0376254769591	2.58823834082511e-89	1.55564020993569e-88	68.179956654472	66.4778681843219	73.5150241946011	25.3582899299016	31.3462913582143	26.2510667683488
C7orf57	chromosome 7 open reading frame 57	1.59618835138102	97.1338228974776	0.674630900664476	0.199988560288096	3.37334745393751	0.000742601811810052	0.000984242625653934	1.81743981942614	1.69614313885924	2.1822206352052	2.94146674584452	2.86511415977482	3.23382706566616
C7orf60	chromosome 7 open reading frame 60	-1.11111765871163	995.524370334083	-0.152011594991713	0.0640214033671873	-2.37438711113327	0.0175781104742376	0.0212740284478791	27.1058167354413	26.7005758633326	26.1162534084236	23.1284683645033	23.4308064761246	24.7292657962706
C7orf69	chromosome 7 open reading frame 69	46.6468745486519	310.542729438325	5.54370851520949	0.250943634309012	22.0914490637486	3.81945810639593e-108	2.70362132725199e-107	0.181743981942614	0.465071505816244	0.351971070194388	15.7273584878623	15.0297090245815	15.1908347034234
C7orf73	chromosome 7 open reading frame 73	-1.23157648510278	1425.45198803725	-0.300506226904699	0.057194746303003	-5.25408794214586	1.487597925335e-07	2.32617660616044e-07	41.8530426987848	37.4519347919081	40.6878557144712	31.7868180599328	32.026148955449	32.7730709343982
C8orf31	chromosome 8 open reading frame 31	-1.45927535495711	81.6035336525803	-0.545252135311538	0.22155661917101	-2.4610058474068	0.013854810797515	0.0168812334704553	2.36267176525398	2.62628615049173	2.39340327732184	1.77911295111564	1.31115393752407	1.92942623245628
C8orf33	chromosome 8 open reading frame 33	-1.97142046001739	2647.19129008071	-0.979235503875428	0.0460831980961767	-21.2492957157995	3.34647460977137e-100	2.21648219560374e-99	89.7815270796513	89.5673005907284	88.532456522895	44.7150388380397	42.4182579417509	47.5834553948021
C8orf48	chromosome 8 open reading frame 48	-1.2133198560377	317.234693119085	-0.278959924646031	0.110453159234625	-2.52559480035754	0.0115502614093781	0.0141449990879754	8.59389400328646	9.05521578971628	8.89313570691153	7.78065397287906	6.9685403716557	6.90245440906895
C8orf58	chromosome 8 open reading frame 58	2.74277837374848	1442.86369670861	1.45563805200329	0.0568859603740321	25.5887048831082	2.03782031539882e-144	1.83990802302665e-143	19.5504597718269	20.2169319293061	19.0768320045358	54.2510842560196	52.1062287023454	53.426084126888
C8orf82	chromosome 8 open reading frame 82	-1.67243153563981	607.963104473877	-0.74194715244244	0.0821201543562096	-9.0348971973935	1.64156653914671e-19	3.82201645857523e-19	18.745593566081	19.9980747500985	19.2880146466524	10.840728248798	11.6789822953533	11.8754825856816
C8orf88	chromosome 8 open reading frame 88	1.82200724557652	437.574591588832	0.865528696316987	0.0999204362474969	8.66217891776537	4.62831167307109e-18	1.03417985454846e-17	8.33425974336844	7.08550117684748	8.21265830453572	13.2840433683301	14.6897802259641	14.7560344256868
C9orf116	NA	-1.4127586141808	61.3098736456952	-0.498514985931223	0.246982437412942	-2.01842281237888	0.043547245530228	0.0511992607061609	1.66165926347533	1.7235002862602	2.08836168315337	1.28096132480326	1.2868733090514	1.27722581585134
C9orf16	chromosome 9 open reading frame 16	-2.16720855850133	759.647456292542	-1.11583799599616	0.0792578262138378	-14.0785844035847	5.14296872761223e-45	1.89998632035462e-44	26.6644384935806	25.9072185887049	26.6794071207346	11.410044393155	11.3633341252086	13.5331586445525
C9orf172	chromosome 9 open reading frame 172	4.19623263964033	113.135011229356	2.06909466331833	0.208607260304172	9.91861290111076	3.45524440924836e-23	8.74515870404637e-23	0.934683335704871	1.03957160123631	1.33749006673867	4.45964313079654	5.14749323620561	4.21212769057357
C9orf173-AS1	C9orf173 antisense RNA 1	-1.84983075671828	33.6645056466998	-0.887393282842967	0.348199753337526	-2.54851783879001	0.0108181753913817	0.0132732531457056	1.14239074363929	0.902785864231533	1.29056059071276	0.782809698490881	0.485612569453359	0.516325329812244
C9orf3	chromosome 9 open reading frame 3	-1.83452735800572	635.257745442185	-0.875408419421491	0.081512475952463	-10.7395635967679	6.63573063008841e-27	1.81996285328591e-26	21.3159727392694	19.9433604552966	21.4702352818577	11.979360537512	10.7805990418646	11.1145820996425
C9orf40	chromosome 9 open reading frame 40	1.62751571185226	587.855813079012	0.702671471072587	0.0831718037137014	8.44843372029495	2.9523678722327e-17	6.4647216932002e-17	11.3200537324257	11.8182876772128	11.0049621280779	17.5539144510076	18.9631708371537	18.5061868211652
C9orf69	chromosome 9 open reading frame 69	1.10763950813478	1676.36991428428	0.14748841888753	0.0499982041010646	2.94987433127403	0.00317903207260841	0.00405578335294114	40.0875297313423	40.8168639222257	40.4532083343416	44.0508366696232	45.2590914730531	43.8333029993237
C9orf72	chromosome 9 open reading frame 72	-2.84650856512247	521.271698133375	-1.50919344079392	0.0924101225783864	-16.3314732053705	5.89436493227471e-60	2.64851505012368e-59	19.4466060678597	18.5755030852488	20.8132226174948	6.64202168416505	6.79857597234703	7.06550451322019
C9orf78	chromosome 9 open reading frame 78	-1.19281119374067	1786.30139082834	-0.254365701532099	0.0486181574579948	-5.23190747719854	1.67769724550906e-07	2.61747636691139e-07	49.2785825324402	48.8872224055075	50.0737509196549	40.5637752854366	41.8598034868795	40.7081760030917
C9orf85	chromosome 9 open reading frame 85	-1.87645491414449	322.612919937899	-0.908009626797455	0.115309509373341	-7.87454245302152	3.41992071425462e-15	7.01149392561315e-15	11.2421634544503	10.7513589285755	10.1133020835854	5.05268078116842	6.19156026053033	5.70675364529323
C9orf91	chromosome 9 open reading frame 91	-1.48121405743681	1278.3885354523	-0.566780146559894	0.0564385350169426	-10.0424319375007	9.91978102184855e-24	2.54643622136433e-23	39.3865172295636	37.9717205925263	39.068788791577	25.8327200501991	26.1502368650634	25.8977915426878
CA11	carbonic anhydrase XI	-2.04025228163077	180.314674518872	-1.02874755560566	0.146883512560518	-7.00383274931421	2.49053404586029e-12	4.66558534588275e-12	6.12736853406527	6.21007246001691	6.12429662138235	3.17868180599328	2.76799164588415	3.01642692679785
CA13	carbonic anhydrase XIII	1.44616042257057	113.650700308217	0.532227599321992	0.181860508069673	2.92657050709487	0.00342721811100878	0.0043600721671639	2.41459861723758	2.54421470828886	2.13529115917929	3.39217536012715	3.27788484381017	3.47840222189301
CA14	carbonic anhydrase XIV	-23.5781348165974	109.630538510873	-4.55937769118316	0.320053547281297	-14.2456714818908	4.76941438428358e-46	1.78856140460299e-45	5.47828288427022	5.33464374318633	5.2326365768899	0.237215060148752	0.218525656254012	0.217400138868313
CA5B	carbonic anhydrase VB; mitochondrial	-1.69351705287619	225.098584156	-0.760022514128227	0.138252128235407	-5.49736574640002	3.8550660172817e-08	6.17007402632755e-08	7.71113751956519	6.75721540803602	7.13328035593959	3.93776999846928	4.88040632300626	3.80450243019548
CA5BP1	carbonic anhydrase VB pseudogene 1	-2.31566036205003	335.115083056893	-1.21142366873385	0.117411586074913	-10.3177523550437	5.85783837249845e-25	1.5452647547211e-24	12.9038227179256	10.8607875181793	11.9200869105833	4.55452915485604	5.12321260773294	5.62522859321761
CA8	carbonic anhydrase VIII	-96.9001706775198	1424.31269237709	-6.59842730165666	0.16126993230454	-40.9154217861037	0	0	72.3600682391521	71.5662976008997	71.1216209172793	0.616759156386755	0.655576968762035	0.951125607548871
CA9	carbonic anhydrase IX	2.39926264391564	680.630431662576	1.26259109607828	0.079501229148807	15.8814034650335	8.52493884890585e-57	3.6780698163487e-56	10.099772710811	10.8060732233774	9.66747206133918	24.3382651712619	23.8678577886326	24.3759905706096
CAAP1	caspase activity and apoptosis inhibitor 1	-1.38079008403351	772.316454598504	-0.465494009137724	0.0841358762939233	-5.53264587762241	3.15435906145573e-08	5.06827538523849e-08	22.2766195009661	22.9526466694017	23.0658374667389	14.0194100547912	17.1178430732309	17.9355114566359
CAB39	calcium binding protein 39	1.42769556917355	3572.33351061413	0.513688382962113	0.0387766368948157	13.2473681086766	4.67305626918486e-40	1.60621688546786e-39	75.2939353762258	74.6850124046086	74.5005431911454	102.002475863963	108.315883616572	107.232618496796
CAB39L	calcium binding protein 39-like	-1.34269176342876	172.561914483216	-0.425128148836928	0.152025638006573	-2.79642404012503	0.00516715557458119	0.00650189512434647	5.29653890232761	4.65071505816244	5.13877762483806	4.08009903455853	3.2536042153375	3.80450243019548
CABIN1	calcineurin binding protein 1	-3.20352943163285	5745.88821627797	-1.67966224496626	0.0335382072689619	-50.0820521352288	0	0	221.000682042219	222.577751254174	224.534078046006	70.9747459965066	67.9129178380523	67.6657932227625
CABLES1	Cdk5 and Abl enzyme substrate 1	-2.27634923689017	2242.20446879573	-1.18672191251175	0.0489554656993466	-24.2408461559705	8.25835888767588e-130	6.75041251708608e-129	77.2152288996191	76.8188699018831	83.6283262781865	34.9892213719409	34.2599667749345	34.2133468544008
CABLES2	Cdk5 and Abl enzyme substrate 2	6.09132749790957	710.11637684766	2.60675667245778	0.0878615864382829	29.668900575667	1.93492524327872e-193	2.28873560974863e-192	5.2186486243522	4.81485794256817	5.2326365768899	30.8854008313675	31.3220107297417	30.0012191638272
CABP4	calcium binding protein 4	-10.4176780508611	31.8458152732193	-3.38096185256153	0.471711546803263	-7.16743500445121	7.64159261370245e-13	1.4574619563092e-12	1.55780555950812	1.28578592784491	1.59560218488122	0.0948860240595008	0.267086913199347	0.0543500347170783
CABYR	calcium binding tyrosine-(Y)-phosphorylation regulated	3.24578831373911	242.877842115558	1.69856891218488	0.146013344580847	11.6329703771999	2.80175361543097e-31	8.31586771941111e-31	2.6742328771556	3.66585775172804	2.4168680153348	8.96672927362282	9.68797076059451	9.37538098869602
CACHD1	cache domain containing 1	-1.71753311018908	855.443412588032	-0.780337911238519	0.0685246594354834	-11.3876948483519	4.81561165322721e-30	1.39936123393557e-29	27.6250852552773	27.9042903489746	26.9609839768901	16.0831810780854	15.5881634794528	15.8973851547454
CACNA1C	calcium channel; voltage-dependent; L type; alpha 1C subunit	27.8316332277888	29.0437080205902	4.79865366688764	0.667015228367282	7.19421905648807	6.28192712922477e-13	1.20083663365096e-12	0.103853703967208	0.0547142948019111	0	1.44701186690739	1.48111833683274	1.30440083320988
CACNA1G	calcium channel; voltage-dependent; T type; alpha 1G subunit	4.58126868556451	26.1102324464104	2.19574717756105	0.421303673063383	5.21179215361533	1.87025020944151e-07	2.91379122311585e-07	0.233670833926218	0.2462143266086	0.234647380129592	1.18607530074376	1.01978639585205	1.03265065962449
CACNA2D3	calcium channel; voltage-dependent; alpha 2/delta subunit 3	820.19678793635	548.531353259816	9.67982628355279	0.725412255210317	13.3438968173295	1.28559644585241e-40	4.45815660239199e-40	0	0	0.0938589520518367	26.6629727607197	28.4083353130215	27.7456927230685
CACNA2D4	calcium channel; voltage-dependent; alpha 2/delta subunit 4	-12.5197388436654	88.7844182539359	-3.64613256347751	0.295013140466404	-12.3592208730537	4.34346059267998e-35	1.37614498540656e-34	4.36185556662273	4.02150066794046	4.17672336630674	0.403265602252878	0.437051312508023	0.135875086792696
CACNB1	calcium channel; voltage-dependent; beta 1 subunit	2.06870690580274	519.702920720422	1.0487292587804	0.0905136997697033	11.5864146692569	4.82927153295278e-31	1.4272036530774e-30	7.866918075516	9.05521578971628	8.91660044492449	18.1469521013795	17.3849299864303	17.4191861268236
CACNB3	calcium channel; voltage-dependent; beta 3 subunit	2.30157000714099	738.296882911106	1.20261832586359	0.0782824854300154	15.3625465422752	2.91880639838466e-53	1.21076724563603e-52	12.1768467901551	10.477787454566	11.4507921503241	26.7815802907941	25.154731097684	25.8706165253293
CACNB4	calcium channel; voltage-dependent; beta 4 subunit	5.57166657578051	94.06482749296	2.47810892558799	0.467480430317364	5.3009896561994	1.15176615167214e-07	1.80887878672918e-07	1.2722078735983	0.4924286532172	0.422365284233265	3.89032698643953	4.03058432646288	4.13060263849795
CACNG4	calcium channel; voltage-dependent; gamma subunit 4	5714.79213808195	1910.28705034575	12.4804853094689	1.02122290717796	12.2211176636818	2.39765466126001e-34	7.47659657454758e-34	0	0.0273571474009555	0.0234647380129592	91.7547852655373	97.1225138906718	99.8138387579144
CACNG7	calcium channel; voltage-dependent; gamma subunit 7	635.336236730731	58.6699331552162	9.31137649611763	1.19877033341724	7.76743988114423	8.0088330020803e-15	1.62326908992122e-14	0	0	0	3.27356783005278	2.76799164588415	2.82620180528807
CACNG8	calcium channel; voltage-dependent; gamma subunit 8	99.9900850619095	252.191516583769	6.64371314036284	0.391905642890183	16.9523283496699	1.84980686997919e-64	8.78825873417789e-64	0.12981712995901	0	0.234647380129592	14.2329036089251	12.1645948648066	11.3591572558694
CACTIN	cactin; spliceosome C complex subunit	1.38772838337269	1653.31703406082	0.472725220432287	0.0516684164398266	9.14921054301763	5.73511170447525e-20	1.35099780537214e-19	36.582467222449	33.7587198927791	35.2909659714906	48.3681507643305	48.7797826015899	48.0997807246143
CACUL1	CDK2-associated; cullin domain 1	1.46581381549882	1983.70016266598	0.5517018671042	0.0545782429471514	10.1084578270213	5.06756607905177e-24	1.30831218073138e-23	41.8011158468012	39.1754350781683	41.6968394490285	55.1525014845848	60.1916779837438	62.9645152197353
CACYBP	calcyclin binding protein	1.28348536551814	5557.74010438821	0.360066846193995	0.0438625110193235	8.20898844654307	2.23059691366572e-16	4.75432031014722e-16	130.881630424674	116.924447991684	123.494916162204	148.21196958094	165.375360527341	158.620576321793
CAD	carbamoyl-phosphate synthetase 2; aspartate transcarbamylase; and dihydroorotase	1.47162184125276	10025.9377567322	0.557406993514591	0.0280834259173428	19.8482548089109	1.14095280995828e-87	6.78128547682955e-87	202.72243014399	208.735034669291	207.404819296546	306.149756627979	294.985355314443	301.126367349973
CADM1	cell adhesion molecule 1	-2.80781061666927	1779.30792566996	-1.48944563093944	0.054458125747333	-27.3502918159533	1.07130025243406e-164	1.099436180772e-163	64.908564979505	67.681582669964	67.6019102153354	25.0499103517082	22.5567038511085	22.9900646853241
CADM4	cell adhesion molecule 4	-15.7196985254863	3541.64281539842	-3.97450164454772	0.054725449449595	-72.6262037958856	0	0	162.660863838639	172.432100068223	172.888189679483	10.5323486706046	10.7320377849192	10.7613068739815
CALB2	calbindin 2	65.3840243825073	22.1354840127032	6.03086627251264	1.08304068101456	5.56845774884752	2.57003928946369e-08	4.14976444734344e-08	0.025963425991802	0	0.0234647380129592	1.25723981878839	0.898383253488714	1.14135072905865
CALCOCO1	calcium binding and coiled-coil domain 1	-1.21048603627138	1450.13544775721	-0.275586437025218	0.0600667776162778	-4.58800102089271	4.47510451083974e-06	6.60320629776896e-06	39.8798223234079	43.3063643357126	38.0128755809939	34.0640826373608	32.8759709519924	32.1480455351518
CALCOCO2	calcium binding and coiled-coil domain 2	1.38744704445948	4714.56997386291	0.472432708288941	0.0340824875351233	13.861450335809	1.08460385267111e-43	3.93530522185826e-43	102.477642389642	100.154516634898	98.6692233444934	136.635874645681	139.832139374095	137.614287903642
CALCRL	calcitonin receptor-like	1.94014339636891	36.6907930627957	0.956163286219081	0.351210566451591	2.72247869954355	0.00647942102498308	0.00808679752092366	0.934683335704871	0.601857242821022	0.375435808207347	1.32840433683301	1.26259268057873	1.05982567698303
CALD1	caldesmon 1	1.17336631388034	9227.34061725274	0.230653479450714	0.0297703691055823	7.74775343337827	9.35325305951503e-15	1.88965329781627e-14	220.455450096391	213.686678348864	213.529115917929	245.066878639676	249.532018813609	258.434415079708
CALM1	calmodulin 1 (phosphorylase kinase; delta)	-1.16296838273768	7783.24062133789	-0.217811875239684	0.0313428893209173	-6.94932343376281	3.67042182829966e-12	6.84300650921294e-12	212.510641742899	213.604606906661	212.238555327216	177.128485413073	178.122690475492	188.730495555055
CALM2	calmodulin 2 (phosphorylase kinase; delta)	1.16015856751062	27684.0546709703	0.214322002703738	0.0286486984970191	7.48103802083848	7.37378398633386e-14	1.45110674626652e-13	651.785846098197	647.270107506608	656.0036806283	722.533351707084	738.883805051758	786.091727130463
CALM3	calmodulin 3 (phosphorylase kinase; delta)	-1.04851236579378	8054.1477329149	-0.0683438761833543	0.0274510370910844	-2.48966463294573	0.0127863684157714	0.0156176743911062	209.810445439752	209.118034732904	209.985940477972	198.311790284357	196.721651885556	199.247227272809
CALR	calreticulin	-1.1953452545766	28177.7757222029	-0.257427375633026	0.0233983436121153	-11.0019486806637	3.73961991844854e-28	1.04357614871511e-27	779.318194569928	782.496487109531	778.888513602167	637.918739752024	662.739754161472	639.292283359634
CALU	calumenin	-2.54916956097657	48932.1713290923	-1.35002733908946	0.0200077331637009	-67.4752770862994	0	0	1779.14376608823	1786.01136807138	1796.64806017626	691.505621839627	700.811779606615	691.522666722746
CAMK1D	calcium/calmodulin-dependent protein kinase ID	25.9842799634221	230.50538864317	4.69956717669122	1.00262543793751	4.68726106367163	2.76885672478751e-06	4.12482127437866e-06	1.03853703967208	0.0547142948019111	0.211182642116633	11.1728293330062	11.0719665835366	11.3048072211523
CAMK2G	calcium/calmodulin-dependent protein kinase II gamma	6.81936130782943	1935.83416446111	2.7696366247075	0.061733259977575	44.8645774694805	0	0	13.500981515737	13.2135021946615	11.1457505561556	87.2239776166961	83.4525200605597	84.4056039156227
CAMK2N1	calcium/calmodulin-dependent protein kinase II inhibitor 1	-1.23306949636473	497.704996379732	-0.302254112989165	0.0886286969262534	-3.41034138458186	0.000648816111487588	0.000862953557009458	14.5914454073927	13.9795023218883	13.3749006673867	11.410044393155	11.3876147536813	10.8700069434157
CAMK2N2	calcium/calmodulin-dependent protein kinase II inhibitor 2	2.70563272884214	140.814380854414	1.43596601660974	0.171445780636806	8.37562762569073	5.49303390108263e-17	1.19319156100799e-16	1.76551296744254	2.13385749727453	1.90064377904969	4.98151626312379	5.14749323620561	5.4078284543493
CAMK4	calcium/calmodulin-dependent protein kinase IV	1.44757308925237	336.160864750667	0.533636193008893	0.107893744140444	4.9459419288876	7.57765481878522e-07	1.15462543413362e-06	7.50343011163077	6.81192970283793	6.64052085766745	10.0341970442922	9.68797076059451	10.3265065962449
CAMKK1	calcium/calmodulin-dependent protein kinase kinase 1; alpha	1.51630992234299	927.33589502828	0.60056465966326	0.0700796253214297	8.56974701147001	1.03712631208368e-17	2.29360802054212e-17	18.3042153242204	19.7518604234899	18.2086366980563	29.6993255306237	27.9470033720408	26.7673920981611
CAMKK2	calcium/calmodulin-dependent protein kinase kinase 2; beta	1.34710097336294	1372.11467425534	0.429857993569535	0.0570935078313201	7.52901704410121	5.11237106443879e-14	1.01035195145481e-13	30.5849158183427	28.0410760859794	30.5510888928729	40.5874967914515	39.6017050389214	38.860274822711
CAMKMT	calmodulin-lysine N-methyltransferase	-1.60069969913491	159.243708288739	-0.678702674996109	0.155312126719028	-4.36992712245797	1.24288009379321e-05	1.79822276464021e-05	4.72534353050796	5.4167151853892	4.81027129265663	3.0600742759189	2.98651730213816	3.20665204830762
CAMLG	calcium modulating ligand	1.39398064689945	839.81721678243	0.47921053192656	0.0698544244588812	6.86013141814147	6.87972285059575e-12	1.27096378965715e-11	18.1224713422778	17.207645715201	18.1617072220304	23.7926705329198	24.499154128922	25.653216386461
CAMSAP1	calmodulin regulated spectrin-associated protein 1	1.3348281788483	3239.70516050325	0.416654047922647	0.040063109773827	10.3999427472014	2.4808220766245e-25	6.59859316045907e-25	70.02335989989	68.2560827653841	73.3742357665234	94.3167079151438	93.5289808767169	92.1504838628063
CAMSAP2	calmodulin regulated spectrin-associated protein family; member 2	1.60342602068925	3635.0872141703	0.681157791854476	0.0410824646189536	16.5802562765483	9.68150717273247e-62	4.4557182229055e-61	73.0610807409308	70.4172974100595	69.5260187323981	113.104140678925	108.073077331845	117.233024884738
CAMTA1	calmodulin binding transcription activator 1	1.37566169705388	910.695918936902	0.46012572586076	0.069021738391817	6.66638854050235	2.6217462442691e-11	4.74732627101797e-11	19.3427523638925	19.067931738466	20.0623510010801	25.3582899299016	28.1655290282948	26.1967167336318
CAMTA2	calmodulin binding transcription activator 2	-1.75069300855838	3060.82906265042	-0.807926123257526	0.0430497554937173	-18.767263925005	1.39907999827028e-78	7.66755396999591e-78	97.7003720071509	100.181873782299	99.3966302228951	57.595816604117	57.5693701086957	52.9369338144343
CAND1	cullin-associated and neddylation-dissociated 1	1.29988029200089	7452.39649235162	0.378378769339403	0.0302258632503171	12.5183775962274	5.92335441598578e-36	1.90347330786938e-35	162.842607820582	163.431598573308	168.007524172788	207.017582991816	214.373668785185	215.334837549064
CAND2	cullin-associated and neddylation-dissociated 2 (putative)	29.6702223002164	855.950436975984	4.89094383094782	0.127177765310509	38.4575386979509	0	0	1.40202500355731	1.53200025445351	1.33749006673867	42.010787152344	42.6125029695323	40.5179508815819
CANT1	calcium activated nucleotidase 1	1.23237230429496	6355.53216358893	0.301438165463538	0.0303876718945099	9.91975188194652	3.41604289985135e-23	8.64745831688143e-23	142.045903601149	146.114524268504	146.161853082723	176.179625172478	176.228801454624	177.914838646356
CANX	calnexin	-1.29226217317869	37692.8569995396	-0.369898792612366	0.0219357683899253	-16.8628144698251	8.44691651285915e-64	3.98156551810775e-63	1087.21846340671	1073.82274978231	1080.69197392485	825.413523293597	814.34799834481	845.768065249815
CAP1	CAP; adenylate cyclase-associated protein 1 (yeast)	1.10451481591723	14750.091750077	0.143412771076127	0.0265513329591785	5.4013397857131	6.61449997789881e-08	1.04825667585258e-07	358.76262035472	351.01955830166	359.385927406483	383.529309248502	384.532313121642	402.163081889021
CAP2	CAP; adenylate cyclase-associated protein; 2 (yeast)	1.3686854890399	2667.35773422288	0.452790967025754	0.0457494082063442	9.8971983415288	4.28099751331612e-23	1.07972193710871e-22	55.9252195863415	56.3830807933694	59.4127166488127	76.1697558137643	75.245667636798	81.6337521450517
CAPG	capping protein (actin filament); gelsolin-like	3.54789780768413	217.165427798942	1.82696445539134	0.147339417637999	12.3996991754104	2.6230648427661e-35	8.35106468709305e-35	2.6482694511638	2.43478611868504	2.20568537321816	8.11275505708732	8.06116865292576	9.42973102341309
CAPN1	calpain 1; (mu/I) large subunit	-1.13152312884082	3891.97293304271	-0.178266074240617	0.0363555831469504	-4.90340296619806	9.41904810495137e-07	1.43006480599446e-06	104.191228505101	106.145731915707	104.840449441902	89.714735748258	92.7762813940642	93.5092347307333
CAPN10	calpain 10	-1.19341996142709	1020.90600212909	-0.255101813068822	0.0669643950059842	-3.80951419102682	0.000139240114961216	0.000191428605799558	26.1970968257282	29.4362906034282	29.1197398740823	23.7215060148752	23.8678577886326	22.7454895290973
CAPN10-AS1	CAPN10 antisense RNA 1 (head to head)	1.24275311126369	222.411409989969	0.313539715108382	0.13194868793686	2.37622457646883	0.0174908137673357	0.0211772645655566	5.06286806840139	4.54128646855862	5.51421343304541	6.35736361198655	6.14299900358499	6.14155392302985
CAPN15	calpain 15	-1.14375156191313	3190.39477698821	-0.193773713549939	0.0483016743458946	-4.01173905820117	6.02731006478186e-05	8.45982515565945e-05	85.6014154949711	88.3635861050864	85.8105469133917	79.633095691936	76.338295918068	68.8614939865383
CAPN2	calpain 2; (m/II) large subunit	4.13366596471892	14056.5541342035	2.047421811474	0.02530620812535	80.9059105707358	0	0	139.0341461861	137.579094279405	141.070004933911	571.664573452477	569.647824597263	569.506838782905
CAPN3	calpain 3	-258.71403835246	9610.74966469493	-8.01521452950275	0.0999631449488796	-80.1816963001882	0	0	482.452381779665	491.498510205567	486.611736912748	1.92144198720489	1.94245027781344	1.71202609358797
CAPN5	calpain 5	-2.88205083000044	1861.31894929159	-1.52709578018403	0.0501503253232556	-30.4503663802932	1.18459691097586e-203	1.4636420616419e-202	70.8541895316276	70.3625831152576	69.6198776844499	24.528037219381	24.0863834448866	23.8324902234389
CAPN7	calpain 7	1.11660796307656	2021.74391561816	0.159122749830272	0.0493033240296195	3.22742437679612	0.00124910053540267	0.00163141128804086	48.3958260487189	49.2702224691209	48.0323187125274	53.5394390755733	51.3049679627474	56.3881610189688
CAPNS1	calpain; small subunit 1	1.29573127998872	9371.58333601079	0.373766550610494	0.0272801924701915	13.7010232247775	1.00103587902109e-42	3.5842901265471e-42	206.149602374908	205.014462622761	211.55807792484	263.356159777144	267.961015824363	268.24459634614
CAPRIN2	caprin family member 2	-1.52392511013608	2121.12212917648	-0.607792006577945	0.0543038238998871	-11.1924347666281	4.44069506001604e-29	1.26392384663189e-28	67.1154561888081	65.4930108778876	62.8620331367177	45.426684018486	42.3454160563329	39.1592000136549
CAPS	calcyphosine	-1.73075157096054	241.38598104026	-0.791398657653947	0.126251987878421	-6.26840551941291	3.64763834695675e-10	6.31320337591758e-10	7.97077177948321	7.96092989367806	7.4148572120951	4.62569367290066	4.29767123966223	4.42952782944189
CAPS2	calcyphosine 2	2.24783669590107	153.54814645438	1.16853722836511	0.163544725988699	7.14506213086842	8.995519259502e-13	1.71116612404696e-12	2.38863519124578	2.59892900309078	2.22915011123112	5.31361734733204	4.92896757995159	5.81545371472738
CAPZA1	capping protein (actin filament) muscle Z-line; alpha 1	1.10428598238659	7713.71177083431	0.143113842353106	0.0329147820261792	4.3480112442877	1.37377562756584e-05	1.98302840863669e-05	188.59832640445	184.606030661648	185.958048752702	200.185789259532	198.057086451552	213.704336507552
CAPZA2	capping protein (actin filament) muscle Z-line; alpha 2	1.07216297308898	4695.72459356032	0.100524217919511	0.0412788099189952	2.43524990465514	0.0148815079421353	0.0181000812330365	116.70559983315	113.149161650352	115.775017355941	115.381405256353	121.573106762648	130.385733286271
CAPZB	capping protein (actin filament) muscle Z-line; beta	1.28026560610785	6422.13218850847	0.356443145274804	0.0336249822092955	10.6005452450847	2.96247964225024e-26	8.02479691181781e-26	147.446296207443	140.451594756506	141.727017598273	177.270814449162	179.822334468579	187.969595069015
CARD10	caspase recruitment domain family; member 10	7.03986173124452	1716.52481270053	2.81554709340706	0.0634555173383166	44.3704064123505	0	0	9.78821159890935	11.2985018765946	11.474256888337	77.355831114508	76.702505345158	73.1279717118289
CARD14	caspase recruitment domain family; member 14	-6.30755031311883	538.678213600775	-2.65707980912033	0.103237926335172	-25.7374387828546	4.45623397712835e-146	4.06673656431732e-145	22.2246926489825	25.0044327244734	23.6993853930888	3.79544096238003	3.56925238548219	3.77732741283695
CARD8	caspase recruitment domain family; member 8	-1.38323384103544	771.005386802545	-0.468045070287727	0.0738873600710344	-6.33457562751943	2.37995411554569e-10	4.15203368324903e-10	23.2891931146464	22.0498608051702	22.9250490386611	17.0557628246953	15.2482346808355	16.6039356060674
CARD9	caspase recruitment domain family; member 9	3.42962454964886	85.0087785303858	1.77805064928231	0.633701537819722	2.80581716023567	0.00501891620864043	0.00631977581105462	1.92129352339335	0.4924286532172	0.516224236285102	3.01263126388915	3.37500735770085	3.55992727396863
CARF	calcium responsive transcription factor	1.58477442683153	107.563513827381	0.664277505064291	0.19500894895373	3.40639498150366	0.000658268699154846	0.000874799665724768	1.81743981942614	2.51685756088791	2.01796746911449	3.39217536012715	3.01079793061083	3.55992727396863
CARHSP1	calcium regulated heat stable protein 1; 24kDa	-1.59959526034688	4800.18822956041	-0.677706911514378	0.0344412425441738	-19.6771911072941	3.38236552242382e-86	1.98819113199466e-85	149.938785102656	146.88052439573	153.811357674947	94.8860240595008	92.3635107100289	91.8515586718624
CARKD	carbohydrate kinase domain containing	1.88046519642285	2054.92417481607	0.911089605281271	0.0486045033837996	18.7449627473192	2.12820869091158e-78	1.16369515033197e-77	36.5565037964572	36.5217917802756	35.7837254697628	65.8983437093233	70.3167000568464	66.5244424937039
CARM1	coactivator-associated arginine methyltransferase 1	1.2180916204831	3487.53515886199	0.284622651672346	0.036798911567878	7.73453995092601	1.0377768793891e-14	2.09370432683804e-14	80.512584000578	79.363084610172	79.9912918861779	95.407897191828	97.1225138906718	96.9604619352678
[truncated: 10,860 more rows]
