# Supplementary material for: Changes in the Transcriptome and Chromatin Landscape in BRAFi-Resistant Melanoma Cells
Source: Front Oncol. 2022 Jun 17;12:937831. doi: 10.3389/fonc.2022.937831 (PMC9247198; doi:10.3389/fonc.2022.937831)
Supplement: Supplementary Table 2 — All significantly chromatin accessible regions altered with (adjusted p-values ≤ 0.05) in M229-Par and M229-Res cells identified via ATAC sequencing. [file Table_2.csv]

seqnames	start	end	width	strand	Foldchange	baseMean	log2FoldChange	lfcSE	stat	pvalue	padj	P1	P2	P3	R1	R2	R3	annotation	geneChr	geneStart	geneEnd	geneLength	geneStrand	geneId	transcriptId	distanceToTSS	ENSEMBL	SYMBOL	GENENAME
chr1	10008	10443	436	*	-5.57671473386653	135.426461335041	-2.47941547457152	0.211200002368344	-11.7396564714393	7.98099673967973e-32	1.93603018911151e-30	44.4622289947709	37.2202434731972	36.1929253844074	8.31570500965067	6.23575233712758	5.88981832440847	Promoter (1-2kb)	1	11869	14409	2541	1	100287102	ENST00000456328.2	-1426	ENSG00000223972	DDX11L1	DEAD/H-box helicase 11 like 1 (pseudogene)
chr1	19917	20264	348	*	-32.2200134735631	17.506919126361	-5.00988519222913	0.933130667437346	-5.36889994837247	7.92183493546058e-08	2.24941907836126e-07	5.46666749935707	5.05131875707677	6.9305601799929	0.180776195861971	0.15589380842819	0.189994139497047	Promoter (2-3kb)	1	17369	17436	68	2	102466751	ENST00000619216.1	-2481	ENSG00000278267	MIR6859-1	microRNA 6859-1
chr1	28840	29937	1098	*	-1.60548347574205	33.6349153182808	-0.683007816363785	0.344613169289228	-1.98195506507341	0.0474842700779178	0.0645976739786406	7.47111224912133	6.91233093073663	6.9305601799929	4.15785250482533	4.83270806127388	3.79988278994095	Promoter (<=1kb)	1	14404	29570	15167	2	653635	ENST00000488147.1	0	ENSG00000227232	WASH7P	WASP family homolog 7, pseudogene
chr1	34429	35039	611	*	1.84086412550986	29.8181657214882	0.880383145054327	0.403281258277934	2.18304998554528	0.0290321291649798	0.0406529411521224	3.09777824963568	4.12081267024684	3.54228631421859	8.31570500965067	7.4829028045531	3.41989451094685	Promoter (1-2kb)	1	35245	36073	829	2	645520	ENST00000461467.1	1034	ENSG00000237613	FAM138A	family with sequence similarity 138 member A
chr1	140199	140377	179	*	6.28759683797596	9.370831535654	2.65250871465444	0.833888001562609	3.18089324907415	0.00146821720545544	0.00237451959064207	1.27555574984998	0.132929440975704	0	2.16931435034365	3.11787616856379	2.65991795295866	Promoter (<=1kb)	1	139790	140339	550	2	729737	ENST00000493797.1	0	NA	LOC729737	uncharacterized LOC729737
chr1	143814	144307	494	*	20.3885290772461	19.4419850949411	4.34968579130565	0.725525514134671	5.99522099025489	2.03208908642414e-09	7.27995821428491e-09	0.364444499957138	0	0.616049793777147	4.70018109241125	7.79469042140948	5.88981832440847	Promoter (3-4kb)	1	139790	140339	550	2	729737	ENST00000493797.1	-3475	NA	LOC729737	uncharacterized LOC729737
chr1	178723	179479	757	*	5.74380019172716	41.1131972875342	2.52200556332911	0.360811685997875	6.98981119847645	2.75256409703049e-12	1.42758458208917e-11	1.64000024980712	2.12687105561127	2.46419917510859	11.3889003393042	13.5627613332525	9.87969525384646	Promoter (3-4kb)	1	182696	184174	1479	1	102725121	ENST00000624431.2	-3217	ENSG00000223972	DDX11L17	DEAD/H-box helicase 11 like 17 (pseudogene)
chr1	180743	180992	250	*	-4.01641156967607	113.561377401999	-2.00590711269188	0.250172293454327	-8.01810258440187	1.07391103340249e-15	8.01813907303095e-15	34.0755607459924	30.4408419834363	28.6463154106373	11.3889003393042	4.36502663598931	6.8397890218937	Promoter (1-2kb)	1	182696	184174	1479	1	102725121	ENST00000624431.2	-1704	ENSG00000223972	DDX11L17	DEAD/H-box helicase 11 like 17 (pseudogene)
chr1	184109	184742	634	*	5.23114992128162	20.518684785977	2.38712811728987	0.55886902965937	4.27135516660285	1.94288691918231e-05	3.87347860164574e-05	2.3688892497214	0.531717763902818	0.616049793777147	5.6040620717211	7.79469042140948	3.6098886504439	Promoter (1-2kb)	1	182696	184174	1479	1	102725121	ENST00000624431.2	1413	ENSG00000223972	DDX11L17	DEAD/H-box helicase 11 like 17 (pseudogene)
chr1	190438	190747	310	*	-32.3818493338787	17.6608669589591	-5.0171134754824	0.934314342719216	-5.36983459001674	7.88088927319114e-08	2.23831649676936e-07	4.55555624946423	6.38061316683381	6.62253528310433	0.361552391723942	0	0.189994139497047	Promoter (2-3kb)	1	187891	187958	68	2	102466751	ENST00000612080.1	-2480	ENSG00000278267	MIR6859-1	microRNA 6859-1
chr1	205278	205535	258	*	3.53176113958671	22.0584887785473	1.82038777379426	0.462818768173854	3.93326264830826	8.3800583884332e-05	0.000154271424745096	1.09333349987141	1.99394161463557	1.84814938133144	7.23104783447884	5.14449567813025	4.74985348742618	Distal Intergenic	1	187891	187958	68	2	102466751	ENST00000612080.1	-17320	ENSG00000278267	MIR6859-1	microRNA 6859-1
chr1	258654	258904	251	*	-13.736092625082	10.0931278540415	-3.77989976773958	0.929008377556215	-4.06874669707793	4.72666983511886e-05	8.96548259131388e-05	2.18666699974283	3.0573771424412	4.46636100488431	0.180776195861971	0.467681425284569	0	Exon (ENST00000442116.1/ENST00000442116.1, exon 2 of 2)	1	187891	187958	68	2	102466751	ENST00000612080.1	-70696	ENSG00000278267	MIR6859-1	microRNA 6859-1
chr1	348060	348293	234	*	-8.55159570478511	15.099857583464	-3.09619364813685	0.654190581704547	-4.73286185207598	2.21376166478282e-06	5.03765764205456e-06	4.7377784994428	4.51960099317395	4.6203734533286	0.723104783447884	0.467681425284569	0.379988278994095	Exon (ENST00000458203.2/ENST00000458203.2, exon 1 of 1)	1	450703	451697	995	2	26683	ENST00000426406.3	103404	ENSG00000230178	OR4F3	olfactory receptor family 4 subfamily F member 3
chr1	450820	451356	537	*	-3.62616873779016	19.3516838888929	-1.8584460600818	0.499757929320683	-3.7186924929995	0.000200256658102455	0.00035299478716365	4.7377784994428	5.45010708000388	5.39043569555003	0.723104783447884	1.71483189271008	1.70994725547343	Promoter (<=1kb)	1	450703	451697	995	2	26683	ENST00000426406.3	341	ENSG00000230178	OR4F3	olfactory receptor family 4 subfamily F member 3
chr1	494341	494858	518	*	-9.32151342737718	14.3426035548116	-3.22056420776735	0.728798252940547	-4.41900648742371	9.9155671361975e-06	2.05560797000217e-05	2.3688892497214	5.9818248439067	4.92839835021717	0	0.623575233712758	0.759976557988189	Promoter (<=1kb)	1	494475	495368	894	2	100132287	ENST00000642074.1	510	NA	LOC100132287	uncharacterized LOC100132287
chr1	497923	498290	368	*	-39.003836180876	13.7906323270067	-5.28554412057891	1.13742249688612	-4.64694881194012	3.36880716437553e-06	7.46510680491657e-06	3.82666724954995	5.9818248439067	4.00432365955145	0	0.311787616856379	0	Promoter (<=1kb)	1	494771	498976	4206	2	100132287	ENST00000616311.5	686	NA	LOC100132287	uncharacterized LOC100132287
chr1	502433	502876	444	*	6.83047829077352	22.2047493094477	2.7719866039279	0.516956235602169	5.36213012441757	8.22462561377876e-08	2.32919438623641e-07	0.911111249892846	1.06343552780564	0.92407469066572	3.97707630896336	7.4829028045531	7.78975971937894	Promoter (<=1kb)	1	494464	502508	8045	2	100132287	ENST00000440038.7	0	NA	LOC100132287	uncharacterized LOC100132287
chr1	629337	630009	673	*	1.20514713235024	5779.22950942663	0.269209290981399	0.0477742408523175	5.63503022085886	1.7502764096203e-08	5.47953863903584e-08	897.991247894389	883.316135283556	909.443508063513	1093.3344325732	1053.68625116613	989.489478500622	Promoter (1-2kb)	1	627377	631150	3774	2	101928626	ENST00000452176.2	1141	ENSG00000230021	LOC101928626	uncharacterized LOC101928626
chr1	630789	632178	1390	*	1.45024901614071	4700.51130356871	0.53630064058953	0.141916804478965	3.77897911779026	0.000157472627730793	0.000280776994009083	646.88898742392	652.284766867782	670.262175629536	1094.05753735665	879.864654768702	788.85566719174	Promoter (<=1kb)	1	594198	631204	37007	2	101928626	ENST00000641296.1	0	ENSG00000230021	LOC101928626	uncharacterized LOC101928626
chr1	638212	638640	429	*	-2.06416662992633	19.5559087805559	-1.04555943707179	0.484349387459326	-2.15868846775323	0.0308743440680783	0.0430975853609992	4.19111174950709	5.71596596195529	3.54228631421859	3.07319532965351	1.40304427585371	1.89994139497047	Intron (ENST00000419394.2/ENST00000419394.2, intron 3 of 3)	1	594191	633129	38939	2	101928626	ENST00000440196.3	-5083	ENSG00000230021	LOC101928626	uncharacterized LOC101928626
chr1	685822	686395	574	*	-3.06763120637886	19.4649575403285	-1.61712505105817	0.48411335010825	-3.34038516123667	0.000836622729599751	0.00138583046021583	5.83111199931421	5.05131875707677	4.15833610799574	1.80776195861971	1.24715046742552	1.70994725547343	Promoter (<=1kb)	1	685679	686673	995	2	26683	ENST00000332831.4	278	ENSG00000230178	OR4F3	olfactory receptor family 4 subfamily F member 3
chr1	729043	729666	624	*	-6.4232314126564	13.8084959729137	-2.68329927400611	0.689998182867403	-3.88884976893012	0.000100720437200849	0.000183553178996182	4.55555624946423	4.38667155219825	3.38827386577431	0	1.40304427585371	0.379988278994095	Exon (ENST00000506640.2/100133331, exon 16 of 16)	1	685679	686673	995	2	26683	ENST00000332831.4	-42370	ENSG00000230178	OR4F3	olfactory receptor family 4 subfamily F member 3
chr1	736282	736615	334	*	-18.7742543893444	21.1224616323449	-4.23068370781171	0.706881780222599	-5.98499469950896	2.16396908426589e-09	7.72134471517571e-09	5.83111199931421	7.44404869463945	7.23858507688147	0.361552391723942	0	0.759976557988189	Intron (ENST00000635509.2/ENST00000635509.2, intron 1 of 3)	1	764723	774280	9558	2	100288069	ENST00000428504.2	37665	NA	LOC100288069	uncharacterized LOC100288069
chr1	744081	744486	406	*	19.4135914160348	15.0866888039221	4.27899512890054	0.798410278785071	5.35939383873142	8.35016442265385e-08	2.36254017862356e-07	0	0.265858881951409	0.46203734533286	4.88095728827322	5.61217710341482	3.79988278994095	Exon (ENST00000506640.2/100133331, exon 12 of 16)	1	764723	774280	9558	2	100288069	ENST00000428504.2	29794	NA	LOC100288069	uncharacterized LOC100288069
chr1	777936	778910	975	*	-1.64971129837555	59.912482917456	-0.722213573050169	0.273479594267376	-2.6408316678431	0.00827027990871957	0.0123643252253806	14.9422244982427	10.2355669551292	13.2450705662087	8.49648120551264	7.79469042140948	6.07981246390551	Promoter (<=1kb)	1	725885	778626	52742	2	100133331	ENST00000506640.2	0	NA	NA	NA
chr1	827201	827619	419	*	-2.3713052100414	12.0221787869151	-1.24568136365285	0.610575350840735	-2.04017630573787	0.0413327688072869	0.0567414790598549	3.28000049961424	3.0573771424412	2.3101867266643	0.723104783447884	0.935362850569137	1.89994139497047	Promoter (<=1kb)	1	827598	859446	31849	1	643837	ENST00000445118.7	0	ENSG00000228794	LINC01128	long intergenic non-protein coding RNA 1128
chr1	906805	907034	230	*	10.4526326148423	24.0734020977048	3.38579444217391	0.533725750438115	6.34369700055626	2.24315806242601e-10	9.1568411069971e-10	0.911111249892846	0.797576645854227	0.46203734533286	5.6040620717211	8.41826565512224	7.78975971937894	Intron (ENST00000607769.1/ENST00000607769.1, intron 1 of 1)	1	917370	918534	1165	2	100130417	ENST00000432961.1	11500	ENSG00000223764	LINC02593	long intergenic non-protein coding RNA 2593
chr1	910733	911459	727	*	4.30195771262811	98.7299917378015	2.104993343431	0.221139095880467	9.51886564901585	1.75079672354505e-21	2.13609087990725e-20	6.37777874924992	5.848895402931	6.9305601799929	24.76633883309	27.5932040917895	27.1691619480778	Exon (ENST00000448179.1/ENST00000448179.1, exon 1 of 2)	1	917370	918534	1165	2	100130417	ENST00000432961.1	7075	ENSG00000223764	LINC02593	long intergenic non-protein coding RNA 2593
chr1	938186	938813	628	*	3.58436884568854	62.6425508360285	1.84171910404327	0.280914275572734	6.5561605948588	5.52107731512226e-11	2.44153301449705e-10	4.37333399948566	5.9818248439067	3.54228631421859	16.9929624110253	14.809911800678	16.9094784152372	Promoter (<=1kb)	1	939275	944259	4985	1	148398	ENST00000455979.1	-462	ENSG00000187634	SAMD11	sterile alpha motif domain containing 11
chr1	966100	967261	1162	*	1.64897109984641	147.872446843901	0.721566114073363	0.185091729802454	3.89842439121122	9.68206216999653e-05	0.000176828070635454	19.862225247664	15.1539562712303	22.4858174728659	26.2125483999858	31.6464431109225	33.4389685514803	Promoter (<=1kb)	1	966482	975865	9384	1	84069	ENST00000379410.8	0	ENSG00000187583	PLEKHN1	pleckstrin homology domain containing N1
chr1	1005160	1005590	431	*	9.54070139806728	37.3261353410755	3.25409533188243	0.422063859197816	7.7099596683479	1.2585750598228e-14	8.43093235793762e-14	0.546666749935707	1.59515329170845	1.38611203599858	9.76191457654643	11.536141823686	12.3496190673081	Promoter (4-5kb)	1	1001145	1014435	13291	1	9636	ENST00000624652.1	4015	ENSG00000187608	ISG15	ISG15 ubiquitin like modifier
chr1	1017524	1017994	471	*	-4.32661329980666	31.6381651899384	-2.11323818260824	0.430964255918588	-4.9035114944833	9.41384313745055e-07	2.26723094028225e-06	8.74666799897132	9.0392019863479	8.47068466443577	1.44620956689577	0.935362850569137	3.6098886504439	Promoter (2-3kb)	1	1020120	1056116	35997	1	375790	ENST00000379370.7	-2126	ENSG00000188157	AGRN	agrin
chr1	1020962	1022107	1146	*	3.29464127832254	94.6277280532184	1.72012139265114	0.227411233085801	7.56392447862128	3.91086851993735e-14	2.49247549574096e-13	7.6533344990999	7.70990757659086	7.23858507688147	28.7434151420534	22.4487084136593	20.8993553446752	Promoter (<=1kb)	1	1020123	1056118	35996	1	375790	ENST00000620552.4	839	ENSG00000188157	AGRN	agrin
chr1	1024532	1025291	760	*	12.9052460709818	53.6858813960387	3.68988574519182	0.381303899543015	9.6770207428093	3.77557934521959e-22	4.86329503551503e-21	1.09333349987141	1.99394161463557	0.770062242221433	17.8968433903351	15.1216994175344	16.5294901362431	Promoter (4-5kb)	1	1020123	1056118	35996	1	375790	ENST00000620552.4	4409	ENSG00000188157	AGRN	agrin
chr1	1031207	1031977	771	*	-6.00128917891142	34.6015339584023	-2.58527244942779	0.415203231503363	-6.22652294893531	4.76900396713862e-10	1.86403219713754e-09	11.4800017486499	10.9002141600078	8.00864731910291	2.35009054620562	1.24715046742552	1.32995897647933	Promoter (2-3kb)	1	1034106	1056116	22011	1	375790	ENST00000651234.1	-2129	ENSG00000188157	AGRN	agrin
chr1	1040175	1042231	2057	*	-2.1796666292813	15.0176771565472	-1.12410749781845	0.568592818635814	-1.97699911250277	0.0480417305139446	0.0653093460810775	2.73333374967854	3.58909490634402	4.31234855644003	1.08465717517183	2.80608855170741	0.759976557988189	Promoter (3-4kb)	1	1045399	1046349	951	1	375790	ENST00000479707.1	-3168	ENSG00000188157	AGRN	agrin
chr1	1063767	1064571	805	*	2.83899021656757	131.788103036427	1.50537787740546	0.190304682072671	7.9103564925986	2.56652877349389e-15	1.84416039654665e-14	10.3866682487784	12.8941557746433	11.8589585302101	33.4435962344646	35.5437883216272	27.929138506066	Promoter (<=1kb)	1	1064495	1066274	1780	1	100288175	ENST00000433695.1	0	ENSG00000217801	LOC100288175	uncharacterized LOC100288175
chr1	1079423	1080541	1119	*	2.97915760272496	308.102747518589	1.57490444673461	0.136866598285656	11.5068575274123	1.21837538704086e-30	2.75638611693516e-29	21.8666699974283	27.6493237229465	29.7244025497473	67.7910734482391	82.1560370416559	79.4175503097658	Promoter (3-4kb)	1	1082146	1084072	1927	2	54991	ENST00000464905.1	3531	ENSG00000131591	C1orf159	chromosome 1 open reading frame 159
chr1	1208073	1209173	1101	*	4.75885145890544	111.445888142602	2.25061342343201	0.215675985693986	10.4351600211315	1.71324847755534e-25	2.79865195747727e-24	5.28444524937851	7.17818981268804	7.23858507688147	31.093505688259	28.3726731339305	32.109009575001	Promoter (1-2kb)	1	1203508	1206592	3085	2	8784	ENST00000379268.7	-1481	ENSG00000186891	TNFRSF18	TNF receptor superfamily member 18
chr1	1237008	1238720	1713	*	7.96681525714951	252.858264090412	2.99400312058398	0.157419672962588	19.0192436830657	1.18175902409577e-80	3.13301753076668e-78	10.3866682487784	9.83677863220213	8.77870956132434	74.2990164992701	78.102798022523	70.6778198929016	Promoter (4-5kb)	1	1242449	1243158	710	2	388581	ENST00000478606.1	4438	ENSG00000184163	C1QTNF12	C1q and TNF related 12
chr1	1240926	1241052	127	*	11.7577287809867	15.1498043538959	3.55553749920605	0.693409748176636	5.12761395200393	2.93437372945914e-07	7.62773659764464e-07	0.364444499957138	0.531717763902818	0.308024896888573	5.24250967999716	5.61217710341482	3.03990623195276	Promoter (2-3kb)	1	1242449	1243158	710	2	388581	ENST00000478606.1	2106	ENSG00000184163	C1QTNF12	C1q and TNF related 12
chr1	1250084	1250662	579	*	-2.0358630085788	20.3293329126494	-1.02564048700631	0.475761361549771	-2.15578769084007	0.0311002470772396	0.0433979402668935	5.46666749935707	5.18424819805247	3.38827386577431	1.80776195861971	3.27376997699198	1.51995311597638	Promoter (3-4kb)	1	1242453	1246722	4270	2	388581	ENST00000330388.2	-3362	ENSG00000184163	C1QTNF12	C1q and TNF related 12
chr1	1258469	1259016	548	*	10.6700499175372	43.4615773700808	3.41549502040442	0.404177211247754	8.45048885824188	2.90085598763189e-17	2.50847391669101e-16	1.09333349987141	1.72808273268416	0.92407469066572	13.3774384937859	10.9125665899733	15.1995311597638	Promoter (2-3kb)	1	1255264	1256335	1072	2	118424	ENST00000467339.1	-2134	ENSG00000160087	UBE2J2	ubiquitin conjugating enzyme E2 J2
chr1	1264851	1265488	638	*	60.1340200567526	173.667146541445	5.91010950314821	0.361397019859828	16.3535092387882	4.10635034430403e-60	4.43705330299007e-58	0.546666749935707	1.06343552780564	1.23209958755429	51.1596634289378	59.8632224364248	58.7081891045876	Promoter (1-2kb)	1	1257122	1263569	6448	2	118424	ENST00000471154.1	-1282	ENSG00000160087	UBE2J2	ubiquitin conjugating enzyme E2 J2
chr1	1298735	1299366	632	*	-14.3803478463065	113.809609619348	-3.84602666844426	0.280500490482308	-13.7113010456102	8.68857433138523e-43	3.93773818086395e-41	34.257782995971	37.8848906780758	36.9629876266288	3.07319532965351	1.71483189271008	2.65991795295866	Promoter (<=1kb)	1	1292870	1298955	6086	2	116983	ENST00000467278.5	0	ENSG00000131584	ACAP3	ArfGAP with coiled-coil, ankyrin repeat and PH domains 3
chr1	1318326	1318534	209	*	4.33293589909636	22.9019962674659	2.11534489372036	0.460139876298982	4.59717795104958	4.2825184050981e-06	9.34178602318867e-06	0.911111249892846	1.46222385073275	2.00216182977573	5.96561446344504	6.85932757084034	5.69982418491142	Promoter (<=1kb)	1	1312787	1319346	6560	2	54973	ENST00000531377.5	812	ENSG00000127054	INTS11	integrator complex subunit 11
chr1	1330021	1331634	1614	*	2.08652763917204	76.1830704551808	1.06110403137645	0.238427745993513	4.45042177014635	8.57018087022207e-06	1.79285900049455e-05	10.0222237488213	7.84283701756656	7.54660997377005	15.9083052358534	16.5247436933881	18.6194256707106	Promoter (<=1kb)	1	1331280	1335314	4035	1	83756	ENST00000339381.6	0	ENSG00000169962	TAS1R3	taste 1 receptor member 3
chr1	1344450	1345745	1296	*	3.86366885713147	95.5528924903202	1.94997145063166	0.23137641028397	8.42770206452095	3.52519214507011e-17	3.02463917428988e-16	5.28444524937851	6.77940148976093	8.00864731910291	28.7434151420534	24.3194341147976	22.4193084606516	Promoter (3-4kb)	1	1341770	1348955	7186	2	1855	ENST00000472445.1	3210	ENSG00000107404	DVL1	dishevelled segment polarity protein 1
chr1	1359494	1360932	1439	*	9.51263270818514	127.20934098918	3.24984467540778	0.239358208036252	13.5773270616881	5.45822275429001e-42	2.37392321960676e-40	2.55111149969997	5.45010708000388	4.15833610799574	36.6975677599801	43.3384787430367	34.5789333884626	Promoter (<=1kb)	1	1352689	1358794	6106	2	54587	ENST00000342753.8	-700	ENSG00000162576	MXRA8	matrix remodeling associated 8
chr1	1399076	1400037	962	*	-1.45178082750915	139.572256566378	-0.537823668944946	0.183602572348953	-2.92928177456448	0.0033974628270215	0.00529910486942101	25.3288927470211	28.313970927825	31.2645270341902	15.5467528441295	21.9810269883747	18.9994139497047	Promoter (<=1kb)	1	1399520	1402019	2500	1	148413	ENST00000659048.1	0	ENSG00000224870	MRPL20-AS1	MRPL20 antisense RNA 1
chr1	1410227	1410494	268	*	-9.46831141454682	18.5786894999428	-3.24310715736466	0.619382884792953	-5.23602966273238	1.64067596181128e-07	4.42967444632494e-07	6.37777874924992	6.64647204878522	4.15833610799574	0.723104783447884	0.311787616856379	0.759976557988189	Promoter (2-3kb)	1	1401909	1407293	5385	2	55052	ENST00000344843.12	-2934	ENSG00000242485	MRPL20	mitochondrial ribosomal protein L20
chr1	1415670	1416048	379	*	-50.6007873139105	18.2074681971079	-5.66108792733734	1.10204200011751	-5.13690760128353	2.79296189498679e-07	7.28223178821141e-07	4.7377784994428	6.77940148976093	6.77654773154861	0	0	0.379988278994095	Downstream (2-3kb)	1	1418880	1421091	2212	2	441869	ENST00000454272.2	5043	ENSG00000235098	ANKRD65	ankyrin repeat domain 65
chr1	1422799	1423076	278	*	-6.17548039212095	12.6069909114357	-2.62655136866059	0.67973757620643	-3.86406675252412	0.00011151472550023	0.000202218259446791	4.00888949952852	3.58909490634402	3.54228631421859	1.08465717517183	0.467681425284569	0.189994139497047	Promoter (1-2kb)	1	1418420	1421769	3350	2	441869	ENST00000427211.3	-1030	ENSG00000235098	ANKRD65	ankyrin repeat domain 65
chr1	1430402	1430668	267	*	-5.57840990547065	15.6719682962905	-2.47985394850429	0.647434520170987	-3.83027761301539	0.000127998768957	0.000230576005744652	4.7377784994428	5.848895402931	3.08024896888573	0	1.5589380842819	0.759976557988189	Promoter (1-2kb)	1	1430550	1431843	1294	2	102724312	ENST00000434150.1	1175	NA	LINC01770	long intergenic non-protein coding RNA 1770
chr1	1431717	1432393	677	*	-6.65982692097997	66.4677469357779	-2.73548468428024	0.303942905557037	-8.99999517760389	2.25727596033938e-19	2.33904315446017e-18	18.2222249978569	20.3382044692828	20.6376680915344	3.43474772137745	1.87072570113827	3.41989451094685	Promoter (<=1kb)	1	1430550	1431843	1294	2	102724312	ENST00000434150.1	0	NA	LINC01770	long intergenic non-protein coding RNA 1770
chr1	1433183	1434663	1481	*	-12.170672857897	136.722669472793	-3.60533702480567	0.246306342003803	-14.6376134510982	1.61643138530304e-48	9.97745357371022e-47	46.8311182444923	43.2020683171039	39.5811992501817	4.3386287006873	2.9619823601356	3.03990623195276	Promoter (<=1kb)	1	1430539	1434573	4035	2	102724312	ENST00000430109.1	0	NA	LINC01770	long intergenic non-protein coding RNA 1770
chr1	1435209	1435793	585	*	-3.6143848379777	36.3177983546595	-1.8537501238792	0.358941064582591	-5.16449720244438	2.41086082487974e-07	6.34646358002526e-07	9.29333474890703	10.5014258370807	9.39475935510149	2.35009054620562	2.80608855170741	2.65991795295866	Promoter (<=1kb)	1	1435523	1440765	5243	1	64856	ENST00000338660.5	0	ENSG00000179403	VWA1	von Willebrand factor A domain containing 1
chr1	1440814	1441955	1142	*	-1.74067616981012	89.0629871238782	-0.799647833279945	0.221686550901115	-3.60711026460344	0.000309626105632038	0.000535403647604661	21.5022254974712	18.3442628546472	18.3274813648701	9.03880979309855	12.315610865827	10.8296659513317	3' UTR	1	1435735	1437177	1443	1	64856	ENST00000471398.1	5079	ENSG00000179403	VWA1	von Willebrand factor A domain containing 1
chr1	1471419	1471994	576	*	-1.50929173654434	58.9255293837388	-0.593871696643764	0.280244798662582	-2.11911764099783	0.0340805262140589	0.0473063984707571	10.3866682487784	13.1600146565947	12.7830332208758	10.3042431641323	7.17111518769672	5.88981832440847	Promoter (<=1kb)	1	1471765	1497848	26084	1	83858	ENST00000673477.1	0	ENSG00000160072	ATAD3B	ATPase family AAA domain containing 3B
chr1	1550706	1551503	798	*	-2.90104641975022	38.2888969016015	-1.53657338033689	0.343267861643623	-4.47631005413535	7.59441721705934e-06	1.59966459298767e-05	8.92889024894989	9.96970807317783	10.3188340457672	2.53086674206759	3.42966378542017	3.79988278994095	Promoter (4-5kb)	1	1541674	1546487	4814	2	29101	ENST00000378726.1	-4219	ENSG00000160075	SSU72	SSU72 homolog, RNA polymerase II CTD phosphatase
chr1	1554599	1555300	702	*	6.41679639277762	52.2179985578568	2.68185320672571	0.320476730933704	8.3683242740032	5.84433774395923e-17	4.91155187919498e-16	2.3688892497214	2.39272993756268	2.46419917510859	14.4620956689577	15.589380842819	14.8195428807697	Intron (ENST00000291386.4/29101, intron 2 of 4)	1	1541674	1546487	4814	2	29101	ENST00000378726.1	-8112	ENSG00000160075	SSU72	SSU72 homolog, RNA polymerase II CTD phosphatase
chr1	1574005	1575420	1416	*	-1.51413062274687	100.150088617551	-0.598489670753132	0.206536918555229	-2.89773699994993	0.00375865633707855	0.00583769414484843	20.0444474976426	18.4771922956229	23.4098921635316	13.0158861020619	12.315610865827	14.2495604622785	Promoter (<=1kb)	1	1541673	1574863	33191	2	29101	ENST00000291386.4	0	ENSG00000160075	SSU72	SSU72 homolog, RNA polymerase II CTD phosphatase
chr1	1580483	1580961	479	*	-10.073857978067	11.8002506721234	-3.33254439192694	0.775423100837834	-4.29771100232398	1.72570957877601e-05	3.46627995048011e-05	3.28000049961424	3.85495378829543	3.85031121110717	0.361552391723942	0.15589380842819	0.569982418491142	Distal Intergenic	1	1541673	1574863	33191	2	29101	ENST00000291386.4	-5620	ENSG00000160075	SSU72	SSU72 homolog, RNA polymerase II CTD phosphatase
chr1	1614440	1616271	1832	*	-1.61631260477307	168.834072569141	-0.692706251147017	0.178990200156832	-3.87007920288409	0.000108800000616307	0.000197546484156388	38.0844502455209	32.4347835980719	36.5009502812959	17.8968433903351	18.8631508198109	27.3591560875748	Promoter (<=1kb)	1	1615415	1630605	15191	1	142678	ENST00000520777.5	0	ENSG00000197530	MIB2	mindbomb E3 ubiquitin protein ligase 2
chr1	1686289	1687005	717	*	25.7929492005648	20.3813314184394	4.68890483714091	0.772637172071158	6.06870211094255	1.28948067502914e-09	4.75311080608675e-09	0.546666749935707	0.265858881951409	0	5.96561446344504	4.5209204444175	8.92972455636122	Intron (ENST00000614300.4/728661, intron 2 of 6)	1	1670425	1692709	22285	2	728661	ENST00000481276.1	5704	ENSG00000189339	SLC35E2B	solute carrier family 35 member E2B
chr1	1724097	1724934	838	*	-1.48105481102244	74.0576416583491	-0.566625033015032	0.244691438036799	-2.31567167842553	0.020576201902774	0.0293631888084414	14.9422244982427	15.4198151531817	14.9392074990958	7.95415261792672	9.19773469726318	12.5396132068051	Promoter (<=1kb)	1	1702379	1724357	21979	2	728642	ENST00000404249.8	0	ENSG00000008128	CDK11A	cyclin dependent kinase 11A
chr1	1741019	1741375	357	*	22.4324088975177	17.433648253675	4.48751264700566	0.773211715188439	5.80373080083507	6.48553740607084e-09	2.16412072487316e-08	0.182222249978569	0.398788322927113	0.154012448444287	5.78483826758307	5.30038948655844	5.50983004541437	Promoter (1-2kb)	1	1734690	1739557	4868	2	9906	ENST00000643943.1	-1462	ENSG00000215790	SLC35E2A	solute carrier family 35 member E2A
chr1	1763994	1764776	783	*	11.7041999784363	46.3673988097739	3.54895441963307	0.742952897467869	4.77682290725106	1.78086478944695e-06	4.111369789427e-06	0.364444499957138	2.65858881951409	0.616049793777147	13.1966622979239	16.9924251186727	12.3496190673081	Intron (ENST00000341426.9/65220, intron 2 of 11)	1	1752471	1758575	6105	2	65220	ENST00000342348.9	-5419	ENSG00000008130	NADK	NAD kinase
chr1	1853713	1854194	482	*	-17.8913518548611	13.1590701258284	-4.16119049516819	0.895375925938921	-4.64742280266764	3.3610781301629e-06	7.44934063787041e-06	3.46222274959281	6.51354260780952	2.77222407199716	0	0.311787616856379	0.379988278994095	Intron (ENST00000610897.4/2782, intron 1 of 10)	1	1804526	1832285	27760	2	2782	ENST00000437146.1	-21428	ENSG00000078369	GNB1	G protein subunit beta 1
chr1	1858455	1859594	1140	*	-1.79570021264114	33.6707532350849	-0.844546516094406	0.36184883805135	-2.33397603441953	0.0195969768468925	0.0280338177415255	7.47111224912133	6.1147542848824	8.62469711288005	5.24250967999716	3.11787616856379	3.6098886504439	Intron (ENST00000610897.4/2782, intron 1 of 10)	1	1804526	1832285	27760	2	2782	ENST00000437146.1	-26170	ENSG00000078369	GNB1	G protein subunit beta 1
chr1	1959678	1960535	858	*	2.19684779654284	47.1139003707871	1.13543491947474	0.30126534533428	3.76888658805041	0.000163977367197371	0.000291742489528316	4.7377784994428	4.25374211122254	6.16049793777147	9.76191457654643	10.6007789731169	11.7796366488169	Promoter (<=1kb)	1	1921951	1959974	38024	2	85452	ENST00000642590.1	0	ENSG00000142609	CFAP74	cilia and flagella associated protein 74
chr1	1969002	1969748	747	*	5.19831002285258	22.2139825765041	2.37804267749891	0.472905967477234	5.0285740528605	4.94140679386585e-07	1.24094048351983e-06	1.09333349987141	1.19636496878134	1.38611203599858	6.14639065930701	6.85932757084034	5.50983004541437	Intron (ENST00000493964.5/85452, intron 10 of 37)	1	1955711	1960108	4398	2	85452	ENST00000461752.3	-8894	ENSG00000142609	CFAP74	cilia and flagella associated protein 74
chr1	2046568	2046719	152	*	-2.83334433056658	16.2527193604207	-1.50250594016086	0.539585027425982	-2.78455825086245	0.00536006923478644	0.00818317790313889	4.7377784994428	4.78545987512536	2.77222407199716	1.98853815448168	1.09125665899733	1.13996483698228	Promoter (2-3kb)	1	2049203	2049651	449	2	105378591	ENST00000445600.1	2932	ENSG00000226969	LOC105378591	uncharacterized LOC105378591
chr1	2059718	2060466	749	*	-4.39940015992702	11.6276863967842	-2.13730683163815	0.66739942621204	-3.20244031938844	0.00136268532835488	0.00221147487507829	3.46222274959281	3.58909490634402	2.61821162355287	0.723104783447884	0.311787616856379	1.13996483698228	Promoter (4-5kb)	1	2055679	2135347	79669	1	5590	ENST00000466651.5	4039	ENSG00000067606	PRKCZ	protein kinase C zeta
chr1	2061375	2061768	394	*	87.6172891964656	14.3315583896989	6.45314367449556	1.27908985368534	5.04510582732137	4.53270419388582e-07	1.14449336006955e-06	0.182222249978569	0	0	3.61552391723942	6.85932757084034	3.6098886504439	Intron (ENST00000378567.8/5590, intron 4 of 17)	1	2055679	2135347	79669	1	5590	ENST00000466651.5	5696	ENSG00000067606	PRKCZ	protein kinase C zeta
chr1	2087908	2088765	858	*	2.38753759962191	146.591137866146	1.25552345329957	0.180601982057881	6.95188080990818	3.60447890842591e-12	1.84253396608568e-11	14.5777799982855	14.0905207434247	15.8632821897615	33.0820438427407	40.0647087660447	29.4490916220423	Intron (ENST00000378567.8/5590, intron 4 of 17)	1	2082248	2150936	68689	1	5590	ENST00000481140.5	5660	ENSG00000067606	PRKCZ	protein kinase C zeta
chr1	2132403	2134003	1601	*	-1.83642310468187	229.24796830781	-0.876898488328384	0.141596702379779	-6.1929301572041	5.90559021646955e-10	2.27809187359654e-09	50.6577854940422	50.1143992478406	51.4401577803918	29.2857437296393	23.5399650726566	27.5491502270719	Promoter (<=1kb)	1	2133638	2148924	15287	1	5590	ENST00000471018.6	0	ENSG00000067606	PRKCZ	protein kinase C zeta
chr1	2134771	2135869	1099	*	-4.30139131828347	246.573610849926	-2.1048033861689	0.145843896422753	-14.4318921654957	3.26012930182369e-47	1.87403356880661e-45	67.4222324920706	68.4586621024878	69.6136266968176	15.5467528441295	16.6806375018163	13.8695721832845	Promoter (<=1kb)	1	2134813	2146098	11286	1	5590	ENST00000466352.5	0	ENSG00000067606	PRKCZ	protein kinase C zeta
chr1	2180102	2180731	630	*	3.97629466140252	10.488820453947	1.99142467108345	0.675340274845131	2.94877226378972	0.00319038979961853	0.0049886375479266	0.911111249892846	0.664647204878522	0.616049793777147	2.16931435034365	4.05323901913293	2.08993553446752	Promoter (3-4kb)	1	2181794	2183875	2082	2	100506504	ENST00000333854.2	3144	ENSG00000182873	PRKCZ-AS1	PRKCZ antisense RNA 1
chr1	2194830	2195604	775	*	-1.50999141343229	161.723632847838	-0.594540345686859	0.191973015145351	-3.09699957171954	0.00195490156298737	0.00312171694522728	35.533338745821	30.9725597473391	33.2666888639659	27.4779817710196	15.2775932259626	21.2793436236693	Promoter (<=1kb)	1	2184478	2194775	10298	2	199990	ENST00000414253.5	-55	ENSG00000162585	FAAP20	FA core complex associated protein 20
chr1	2199181	2199743	563	*	-1.76158443700469	155.233888047106	-0.816873628354531	0.164198030620909	-4.97492951203832	6.52713865005657e-07	1.60832250055179e-06	33.1644494960996	34.8275135356346	33.5747137608545	18.981500565507	18.08368177767	18.8094198102077	Promoter (<=1kb)	1	2189548	2199907	10360	2	199990	ENST00000401813.7	164	ENSG00000162585	FAAP20	FA core complex associated protein 20
chr1	2204354	2205679	1326	*	-2.37171720211629	53.1513374161737	-1.2459319966346	0.28654125417181	-4.34817667088014	1.37274006391568e-05	2.7936767524878e-05	13.120001998457	11.1660730419592	14.1691452568744	5.6040620717211	5.45628329498663	4.55985934792913	Promoter (<=1kb)	1	2198063	2203882	5820	2	199990	ENST00000514625.1	-472	ENSG00000162585	FAAP20	FA core complex associated protein 20
chr1	2208305	2208801	497	*	18.4242115265533	50.9814969005301	4.20353097466515	1.0906715902652	3.85407579346873	0.000116167607211205	0.000210223526416339	0.728888999914277	0	2.00216182977573	16.8121862151633	17.9277879692418	13.2995897647933	Promoter (<=1kb)	1	2184464	2207733	23270	2	199990	ENST00000469733.5	-572	ENSG00000162585	FAAP20	FA core complex associated protein 20
chr1	2227298	2228018	721	*	-1.48501452553458	140.629480493462	-0.570477042685446	0.182339259228502	-3.1286572354149	0.00175607027340534	0.00281714492467665	30.2488934964425	31.1054891883148	24.9500166479744	17.8968433903351	21.5133455630902	16.7194842757402	Promoter (<=1kb)	1	2228319	2310213	81895	1	6497	ENST00000378536.5	-301	ENSG00000157933	SKI	SKI proto-oncogene
chr1	2231674	2232114	441	*	-2.07314130510136	49.0555231433801	-1.05181845374654	0.313287809191891	-3.35735519508293	0.000786919504037039	0.00130702453467515	10.568890498757	13.1600146565947	10.1648215973229	3.43474772137745	5.61217710341482	6.8397890218937	Promoter (<=1kb)	1	2232479	2303038	70560	1	6497	ENST00000508416.1	-365	ENSG00000157933	SKI	SKI proto-oncogene
chr1	2234421	2235000	580	*	-1.64132522473597	59.0629109182656	-0.714861133809113	0.263585931423045	-2.71206103432656	0.0066866279581897	0.0101003609141003	11.1155572486927	13.2929440975704	13.2450705662087	6.8694954427549	7.95058422983767	7.40977144038484	Promoter (1-2kb)	1	2232479	2303038	70560	1	6497	ENST00000508416.1	1942	ENSG00000157933	SKI	SKI proto-oncogene
chr1	2255455	2256345	891	*	-1.8059629679053	26.1379675429519	-0.852768310001977	0.417654413262758	-2.04180366092642	0.0411710109784726	0.056535415601924	5.64888974933564	5.31717763902818	6.31451038621575	4.70018109241125	2.65019474327922	1.89994139497047	Intron (ENST00000378536.5/6497, intron 1 of 6)	1	2247996	2303376	55381	1	6497	ENST00000478223.2	7459	ENSG00000157933	SKI	SKI proto-oncogene
chr1	2257271	2257559	289	*	-13.9710562209728	10.4859932659207	-3.80436918844488	0.908912279869768	-4.18562855041411	2.84378069999805e-05	5.54771364285995e-05	3.09777824963568	2.65858881951409	4.31234855644003	0	0.311787616856379	0.379988278994095	Intron (ENST00000378536.5/6497, intron 1 of 6)	1	2247996	2303376	55381	1	6497	ENST00000478223.2	9275	ENSG00000157933	SKI	SKI proto-oncogene
chr1	2315677	2317057	1381	*	3.08240097100665	60.9536274778278	1.62405454558267	0.287010359671695	5.65852238727687	1.52681802324363e-08	4.8210285203832e-08	5.83111199931421	3.32323602439261	6.31451038621575	13.5582146896478	15.1216994175344	16.9094784152372	Exon (ENST00000659232.1/ENST00000659232.1, exon 1 of 4)	1	2303646	2304368	723	1	6497	ENST00000507179.1	12031	ENSG00000157933	SKI	SKI proto-oncogene
chr1	2322130	2323636	1507	*	2.79985780480453	31.4365845295809	1.48535355948719	0.386793501799234	3.840171958882	0.000122948160434944	0.000221869181761643	3.64444499957138	1.72808273268416	3.23426141733002	6.32716685516898	8.41826565512224	8.16974799837303	Exon (ENST00000661319.1/ENST00000661319.1, exon 3 of 3)	1	2303646	2304368	723	1	6497	ENST00000507179.1	18484	ENSG00000157933	SKI	SKI proto-oncogene
chr1	2329802	2330241	440	*	2.41431888340354	13.5871578650813	1.2716162399379	0.58739188020687	2.1648515799879	0.0303990532788152	0.0424695616919112	0.728888999914277	1.46222385073275	1.84814938133144	4.70018109241125	2.02661950956646	2.84991209245571	Intron (ENST00000378531.8/79906, intron 12 of 13)	1	2351644	2351857	214	2	100129534	ENST00000417061.2	21616	ENSG00000269896	LOC100129534	small nuclear ribonucleoprotein polypeptide N pseudogene
chr1	2330731	2331313	583	*	12.5044270542021	48.3810929817172	3.64436705044719	0.39228644658302	9.2900661804433	1.54192421925792e-20	1.74825883200555e-19	1.27555574984998	1.59515329170845	0.770062242221433	13.9197670813718	15.589380842819	15.0095370202667	Intron (ENST00000378531.8/79906, intron 12 of 13)	1	2351644	2351857	214	2	100129534	ENST00000417061.2	20544	ENSG00000269896	LOC100129534	small nuclear ribonucleoprotein polypeptide N pseudogene
chr1	2372643	2373662	1020	*	6.90715813288117	27.3660205714316	2.78809225317206	0.468229135354396	5.95454670086215	2.6079365296987e-09	9.20495061473662e-09	1.64000024980712	1.32929440975704	0.616049793777147	6.14639065930701	9.97720373940413	7.59976557988189	Promoter (2-3kb)	1	2358638	2375878	17241	2	79906	ENST00000607342.5	2216	ENSG00000116151	MORN1	MORN repeat containing 1
chr1	2391126	2392077	952	*	-1.44432155081707	125.302088918475	-0.530391966689141	0.224002341050707	-2.36779653373835	0.0178943737562859	0.025720312767671	24.964448247064	22.7309344068455	28.492302962193	21.8739196992985	18.7072570113827	10.2596835328406	Promoter (<=1kb)	1	2391775	2405442	13668	1	11079	ENST00000378513.7	0	ENSG00000157916	RER1	retention in endoplasmic reticulum sorting receptor 1
chr1	2412102	2414652	2551	*	-1.78378753556853	266.801775234887	-0.83494378810822	0.130378482214243	-6.40399990802324	1.51358202067974e-10	6.32170672480186e-10	61.5911204927564	57.9572362654071	55.9065187852761	29.8280723172252	31.3346554940661	34.0089509699715	Promoter (<=1kb)	1	2403964	2412530	8567	2	5192	ENST00000288774.7	0	ENSG00000157911	PEX10	peroxisomal biogenesis factor 10
chr1	2441867	2442162	296	*	9.36985678606139	13.7941755738842	3.2280269971248	0.692871147077986	4.65891386982733	3.17882163512678e-06	7.07107633707668e-06	0.182222249978569	0.531717763902818	0.616049793777147	5.78483826758307	3.58555759384836	3.03990623195276	Intron (ENST00000609981.5/9651, intron 2 of 3)	1	2425980	2479804	53825	1	9651	ENST00000609981.5	15887	ENSG00000149527	PLCH2	phospholipase C eta 2
chr1	2451867	2452427	561	*	21.5424099190759	47.2921602746215	4.4291077460611	0.464715377558811	9.53079661217059	1.56080877689866e-21	1.91150318364295e-20	0.728888999914277	0.797576645854227	0.616049793777147	13.9197670813718	14.809911800678	16.149501857249	Intron (ENST00000609981.5/9651, intron 2 of 3)	1	2467459	2505526	38068	1	9651	ENST00000449969.5	-15032	ENSG00000149527	PLCH2	phospholipase C eta 2
chr1	2459808	2460277	470	*	2.08962080614192	32.3701536141519	1.06324116683634	0.359981572311243	2.95359887454754	0.00314091973196597	0.00491492724333761	2.55111149969997	4.12081267024684	4.00432365955145	7.23104783447884	7.17111518769672	7.40977144038484	Intron (ENST00000609981.5/9651, intron 2 of 3)	1	2467459	2505526	38068	1	9651	ENST00000449969.5	-7182	ENSG00000149527	PLCH2	phospholipase C eta 2
chr1	2481891	2483109	1219	*	2.55545028812989	20.3154995694694	1.35357752647173	0.46085333827196	2.93711125441161	0.00331285231384335	0.00517287318909671	2.00444474976426	1.99394161463557	1.84814938133144	5.78483826758307	3.58555759384836	5.12984176642028	Promoter (2-3kb)	1	2479888	2505276	25389	1	9651	ENST00000278878.6	2003	ENSG00000149527	PLCH2	phospholipase C eta 2
chr1	2494304	2494539	236	*	12.9213232966969	16.6375039107042	3.69168192156169	0.668601250168257	5.52150017762106	3.36117474505487e-08	1.00857070186524e-07	0.364444499957138	0.398788322927113	0.46203734533286	4.51940489654927	6.07985852869939	4.74985348742618	Promoter (3-4kb)	1	2497782	2505528	7747	1	9651	ENST00000473964.5	-3243	ENSG00000149527	PLCH2	phospholipase C eta 2
chr1	2505746	2506586	841	*	1.98154169054733	18.305046926937	0.986623321135399	0.502961555027386	1.96162770548472	0.0498058442429492	0.067570267590138	1.45777799982855	1.46222385073275	3.38827386577431	5.24250967999716	3.42966378542017	3.41989451094685	Downstream (1-2kb)	1	2510293	2513013	2721	2	55229	ENST00000471361.1	6427	ENSG00000157881	PANK4	pantothenate kinase 4 (inactive)
chr1	2525606	2527119	1514	*	-1.64706800230175	126.155639143309	-0.719900120673387	0.186092516704557	-3.86850655481387	0.000109503993199872	0.000198742896361408	27.6977819967425	24.9907349034324	27.8762531684159	17.8968433903351	13.8745489501089	15.5795194387579	Promoter (<=1kb)	1	2508537	2526596	18060	2	55229	ENST00000378466.9	0	ENSG00000157881	PANK4	pantothenate kinase 4 (inactive)
chr1	2533471	2533645	175	*	105.747273528205	8.82525053405962	6.72447665673181	1.32754142773149	5.06536106238327	4.07626991888619e-07	1.03696254298132e-06	0	0	0	3.79630011310139	2.49430093485103	2.46992381346161	Promoter (3-4kb)	1	2528745	2530263	1519	2	388585	ENST00000378453.4	-3208	ENSG00000197921	HES5	hes family bHLH transcription factor 5
chr1	2534801	2535785	985	*	9.40663174401988	32.3640454865364	3.23367822602525	0.444691710739371	7.27173038743794	3.5491142617216e-13	2.04015198485409e-12	0.728888999914277	1.46222385073275	0.92407469066572	9.76191457654643	9.66541612254775	9.68970111434941	Promoter (4-5kb)	1	2528745	2530263	1519	2	388585	ENST00000378453.4	-4538	ENSG00000197921	HES5	hes family bHLH transcription factor 5
chr1	2545912	2548963	3052	*	-1.91647025767853	295.900472508117	-0.938451608661441	0.132862193322692	-7.06334575090263	1.62540613097145e-12	8.65955129305562e-12	74.8933447411919	63.1414844634596	61.758991826159	29.8280723172252	36.16736355534	34.5789333884626	Promoter (2-3kb)	1	2550074	2551598	1525	2	115110	ENST00000448624.2	2635	NA	TNFRSF14-AS1	TNFRSF14 antisense RNA 1
chr1	2555051	2556822	1772	*	-8.85386184596239	133.0954660268	-3.14630686206239	0.225922444135865	-13.9264908986655	4.37319692971867e-44	2.14096894290849e-42	42.4577842450066	41.4739855844198	38.8111370079602	4.70018109241125	4.5209204444175	4.17987106893504	Promoter (<=1kb)	1	2555639	2560714	5076	1	8764	ENST00000426449.5	0	ENSG00000157873	TNFRSF14	TNF receptor superfamily member 14
chr1	2557332	2557580	249	*	-59.7591251184484	11.4469526935033	-5.90108712192156	1.29198863284271	-4.56744507800941	4.93704979177241e-06	1.0678818889774e-05	2.91555599965711	4.78545987512536	3.85031121110717	0.180776195861971	0	0	Promoter (<=1kb)	1	2557813	2563826	6014	1	8764	ENST00000466750.5	-233	ENSG00000157873	TNFRSF14	TNF receptor superfamily member 14
chr1	2565654	2566649	996	*	-8.62756043727355	17.0692890923057	-3.10895267497773	0.634385205518828	-4.90073325785568	9.54796197167937e-07	2.29747760951269e-06	5.28444524937851	6.64647204878522	3.69629876266288	0.723104783447884	0.311787616856379	0.759976557988189	Promoter (<=1kb)	1	2566410	2569888	3479	1	100996583	ENST00000456687.3	0	ENSG00000228037	LOC100996583	uncharacterized LOC100996583
chr1	2578156	2578648	493	*	-7.19015874640957	8.57062267590726	-2.84602362325562	0.835294485876381	-3.40720987792659	0.000656306396593369	0.00109877363391159	2.91555599965711	2.65858881951409	2.15617427822001	0.180776195861971	0.467681425284569	0.379988278994095	Promoter (2-3kb)	1	2581560	2584533	2974	1	100996583	ENST00000424215.1	-2912	ENSG00000228037	LOC100996583	uncharacterized LOC100996583
chr1	2585512	2587446	1935	*	-1.52018126824507	169.786719746258	-0.604243362620135	0.166852053550589	-3.62143197978041	0.000292976840589784	0.000507844667478437	29.8844489964853	39.8788322927113	35.1148382452974	22.4162482868844	21.6692393715183	22.9892908791427	Promoter (<=1kb)	1	2586491	2589632	3142	1	127281	ENST00000493183.5	0	ENSG00000157870	PRXL2B	peroxiredoxin like 2B
chr1	2642443	2643380	938	*	-1.91695767437994	52.141405660977	-0.93881848325735	0.286944582517952	-3.2717762956846	0.00106874103650083	0.00175228671792887	13.120001998457	10.5014258370807	11.5509336333215	5.42328587585913	5.30038948655844	7.02978316139075	Intron (ENST00000401095.8/100287898, intron 8 of 8)	1	2590639	2633016	42378	2	79258	ENST00000378412.8	-9427	ENSG00000142606	MMEL1	membrane metalloendopeptidase like 1
chr1	3215600	3216215	616	*	-21.8027299725118	16.2070429375555	-4.44643688453262	0.845060090485733	-5.26168131070637	1.42744029749066e-07	3.89459529147772e-07	6.01333424929278	4.78545987512536	5.08241079866146	0.542328587585913	0	0.189994139497047	Intron (ENST00000511072.5/63976, intron 2 of 15)	1	3237931	3433925	195995	1	63976	ENST00000512462.5	-21716	ENSG00000142611	PRDM16	PR/SET domain 16
chr1	3279290	3279888	599	*	18.8160358343684	8.85971474967154	4.23389080773042	1.02849020031641	4.11660782613961	3.84489490964601e-05	7.37307989867137e-05	0.182222249978569	0.265858881951409	0	2.16931435034365	2.9619823601356	3.2299003714498	Intron (ENST00000511072.5/63976, intron 3 of 15)	1	3244132	3386918	142787	1	63976	ENST00000463591.1	35158	ENSG00000142611	PRDM16	PR/SET domain 16
chr1	3306676	3307125	450	*	12.9945257939198	12.6859046313282	3.69983208173764	0.773915478435103	4.78066686199234	1.74714674861974e-06	4.03919714355319e-06	0.364444499957138	0.265858881951409	0.308024896888573	4.88095728827322	2.80608855170741	3.98987692943799	Exon (ENST00000607061.1/ENST00000607061.1, exon 1 of 1)	1	3244132	3386918	142787	1	63976	ENST00000463591.1	62544	ENSG00000142611	PRDM16	PR/SET domain 16
chr1	3313046	3313507	462	*	7.81256469720602	60.7924582357159	2.96579623191992	0.314415095313348	9.43274122689367	3.99508945090386e-21	4.74133463307367e-20	2.55111149969997	2.52565937853838	2.00216182977573	15.5467528441295	18.3954693945264	19.5693963681959	Exon (ENST00000669140.1/ENST00000669140.1, exon 2 of 2)	1	3244132	3386918	142787	1	63976	ENST00000463591.1	68914	ENSG00000142611	PRDM16	PR/SET domain 16
chr1	3319922	3320200	279	*	3.96109386700097	18.3016941834698	1.9858988895415	0.529290019112053	3.75200517265201	0.000175425843933101	0.00031109584926743	0.546666749935707	1.32929440975704	1.84814938133144	4.70018109241125	3.58555759384836	6.26980660340256	Intron (ENST00000511072.5/63976, intron 3 of 15)	1	3244132	3386918	142787	1	63976	ENST00000463591.1	75790	ENSG00000142611	PRDM16	PR/SET domain 16
chr1	3441302	3442487	1186	*	-43.2466887649134	70.3447027877272	-5.43451777017276	0.528438077111186	-10.2841146495	8.31022839688349e-25	1.29890154930154e-23	20.7733364975569	23.395581611724	26.336128683973	0.723104783447884	0	0.949970697485236	Distal Intergenic	1	3454665	3481113	26449	1	27237	ENST00000378378.9	-12178	ENSG00000130762	ARHGEF16	Rho guanine nucleotide exchange factor 16
chr1	3460580	3461129	550	*	13.0490595517478	19.5459578333311	3.70587393011776	0.643294478319197	5.76077372807627	8.37292232532386e-09	2.75217276108003e-08	1.09333349987141	0.132929440975704	0.308024896888573	6.8694954427549	6.70343376241215	4.36986520843209	Promoter (4-5kb)	1	3466005	3481113	15109	1	27237	ENST00000378373.5	-4876	ENSG00000130762	ARHGEF16	Rho guanine nucleotide exchange factor 16
chr1	3468176	3468525	350	*	30.4741801442685	19.1006221986449	4.92951550301067	0.829110958444538	5.94554378132782	2.75540588575115e-09	9.69266763001036e-09	0.364444499957138	0	0.308024896888573	6.68871924689293	6.70343376241215	4.93984762692323	Promoter (<=1kb)	1	3468544	3473521	4978	1	27237	ENST00000445297.5	-19	ENSG00000130762	ARHGEF16	Rho guanine nucleotide exchange factor 16
chr1	3471298	3472327	1030	*	1.48905139787376	53.165586307012	0.574393552561933	0.292974827483871	1.96055598870027	0.0499308406858747	0.0677275366384538	6.01333424929278	8.77334310439649	7.08457262843719	11.3889003393042	12.4715046742552	7.78975971937894	Promoter (<=1kb)	1	3471607	3474457	2851	1	27237	ENST00000464620.1	0	ENSG00000130762	ARHGEF16	Rho guanine nucleotide exchange factor 16
chr1	3473209	3473871	663	*	75.4555820898644	79.9052483120878	6.2375557279849	0.585610954681422	10.6513644905741	1.71827735102588e-26	3.0084425825468e-25	0	0.531717763902818	0.46203734533286	24.0432340496421	24.4753279232258	29.8290799010364	Promoter (<=1kb)	1	3472769	3481113	8345	1	27237	ENST00000485984.1	440	ENSG00000130762	ARHGEF16	Rho guanine nucleotide exchange factor 16
chr1	3481975	3482587	613	*	3.57992882818142	14.0306518523626	1.83993090585535	0.583060748623647	3.15564186098725	0.00160145367342829	0.00257993811891042	0.546666749935707	1.59515329170845	0.92407469066572	3.61552391723942	2.9619823601356	4.36986520843209	Distal Intergenic	1	3472769	3481113	8345	1	27237	ENST00000485984.1	9206	ENSG00000130762	ARHGEF16	Rho guanine nucleotide exchange factor 16
chr1	3515941	3516654	714	*	28.4520801939531	53.2710902257776	4.83046222987228	0.483711824406741	9.98623971162315	1.7509842634676e-23	2.4919551929127e-22	0.728888999914277	0.265858881951409	0.92407469066572	16.4506338234394	18.08368177767	16.5294901362431	Intron (ENST00000356575.9/1953, intron 5 of 36)	1	3489920	3531448	41529	2	1953	ENST00000294599.8	14794	ENSG00000162591	MEGF6	multiple EGF like domains 6
chr1	3533366	3533729	364	*	-3.18887808270926	9.06794537125622	-1.67304894148073	0.725582804920868	-2.30580015145645	0.0211218017688786	0.0301068053770577	2.18666699974283	2.39272993756268	2.46419917510859	0.542328587585913	0.311787616856379	1.32995897647933	Promoter (1-2kb)	1	3489920	3531448	41529	2	1953	ENST00000294599.8	-1918	ENSG00000162591	MEGF6	multiple EGF like domains 6
chr1	3542897	3543856	960	*	39.6376454215996	159.339499488581	5.30879936014958	0.319977691890677	16.5911546170018	8.07528792330671e-62	9.3615452541732e-60	2.00444474976426	0.797576645854227	1.38611203599858	55.6790683254871	50.8213815475898	47.6885290137589	Intron (ENST00000356575.9/1953, intron 4 of 36)	1	3489920	3531448	41529	2	1953	ENST00000294599.8	-11449	ENSG00000162591	MEGF6	multiple EGF like domains 6
chr1	3548211	3548752	542	*	10.6388159824644	38.1425947470998	3.41126569391474	0.437542394491024	7.79642324233046	6.36865309137269e-15	4.40615434411462e-14	1.09333349987141	1.59515329170845	0.616049793777147	14.4620956689577	9.35362850569137	10.8296659513317	Intron (ENST00000356575.9/1953, intron 4 of 36)	1	3560695	3560790	96	2	693135	ENST00000385042.1	12038	ENSG00000207776	MIR551A	microRNA 551a
chr1	3553400	3553808	409	*	17.6757773608738	22.2732587328636	4.1437017594279	0.680480710709798	6.08937431173571	1.13352814828506e-09	4.2121822642615e-09	0	0.265858881951409	0.92407469066572	5.42328587585913	4.67681425284569	10.8296659513317	Intron (ENST00000356575.9/1953, intron 4 of 36)	1	3560695	3560790	96	2	693135	ENST00000385042.1	6982	ENSG00000207776	MIR551A	microRNA 551a
chr1	3556499	3556813	315	*	4.58804285214435	8.50097523085585	2.19787886613304	0.748080522716725	2.93802444976275	0.00330310973068758	0.00515840766401232	0.728888999914277	0.398788322927113	0.46203734533286	2.16931435034365	2.65019474327922	2.08993553446752	Promoter (3-4kb)	1	3560695	3560790	96	2	693135	ENST00000385042.1	3977	ENSG00000207776	MIR551A	microRNA 551a
chr1	3604588	3604805	218	*	16.9357367624068	11.1318500286797	4.08199884524762	0.899791123127114	4.53660715284802	5.71664503045423e-06	1.2256341433449e-05	0.546666749935707	0	0.154012448444287	3.07319532965351	3.11787616856379	4.17987106893504	Intron (ENST00000356575.9/1953, intron 1 of 36)	1	3490562	3611277	120716	2	1953	ENST00000485002.6	6472	ENSG00000162591	MEGF6	multiple EGF like domains 6
chr1	3613520	3614220	701	*	3.54699195162116	18.3643407253634	1.82659605669841	0.507275872959016	3.60079427007558	0.00031724653800782	0.000547946137809053	1.64000024980712	1.72808273268416	0.770062242221433	3.79630011310139	5.30038948655844	5.12984176642028	Promoter (2-3kb)	1	3487951	3611508	123558	2	1953	ENST00000356575.9	-2012	ENSG00000162591	MEGF6	multiple EGF like domains 6
chr1	3624319	3625060	742	*	-1.43154680086922	98.3625117716864	-0.51757483644151	0.214323149200592	-2.41492735792667	0.0157383481364875	0.0227758895806064	21.8666699974283	17.546686208793	20.0216182977573	12.8351099061999	11.3802480152578	15.959507717752	Promoter (<=1kb)	1	3625015	3630127	5113	1	127262	ENST00000378344.7	0	ENSG00000158109	TPRG1L	tumor protein p63 regulated 1 like
chr1	3649869	3650279	411	*	-2.07012855435686	40.0342592900309	-1.04972036143202	0.331545476664108	-3.16614291346674	0.0015447487871927	0.00249181361393251	9.84000149884273	9.96970807317783	7.85463487065862	5.42328587585913	3.74145140227655	3.79988278994095	Promoter (<=1kb)	1	3630767	3650058	19292	2	49856	ENST00000378322.7	0	ENSG00000116213	WRAP73	WD repeat containing, antisense to TP73
chr1	3668744	3669618	875	*	3.57678346096978	18.309841175197	1.8386627799934	0.498297023242539	3.6898931645804	0.000224348250115969	0.00039347418717131	1.09333349987141	1.72808273268416	1.23209958755429	5.06173348413519	4.05323901913293	5.12984176642028	Exon (ENST00000443034.1/ENST00000443034.1, exon 1 of 3)	1	3682366	3733079	50714	1	7161	ENST00000603362.5	-12748	ENSG00000078900	TP73	tumor protein p73
chr1	3688295	3688996	702	*	2.47715573048096	22.9721582123791	1.30868456883872	0.454623638150998	2.87861091904786	0.00399430790499448	0.00618932744550342	1.27555574984998	2.79151826048979	2.61821162355287	6.68871924689293	3.74145140227655	5.88981832440847	Promoter (1-2kb)	1	3690672	3733292	42621	1	7161	ENST00000378280.5	-1676	ENSG00000078900	TP73	tumor protein p73
chr1	3731560	3732393	834	*	-7.42014774321686	20.7558165463401	-2.8914479127604	0.559772447078135	-5.16539877561498	2.39926845365173e-07	6.31748979931982e-07	7.6533344990999	4.38667155219825	6.77654773154861	0.361552391723942	0.935362850569137	1.13996483698228	Promoter (4-5kb)	1	3727478	3733367	5890	1	7161	ENST00000604566.1	4082	ENSG00000078900	TP73	tumor protein p73
chr1	3746919	3747530	612	*	-2.10389533824753	30.26186995351	-1.07306293716494	0.391293073367679	-2.74235096453301	0.00610011248971867	0.00925793563935844	5.28444524937851	8.64041366342079	7.08457262843719	2.16931435034365	3.74145140227655	3.79988278994095	Promoter (<=1kb)	1	3735650	3746942	11293	2	57212	ENST00000648432.1	0	ENSG00000227372	TP73-AS1	TP73 antisense RNA 1
chr1	3772029	3773352	1324	*	-2.16637322170254	60.567517964364	-1.11528181114348	0.294157715439237	-3.79144164033955	0.000149775345480544	0.000267721636627149	12.2088907485641	13.4258735385461	16.7873568804273	7.23104783447884	3.89734521070474	7.97975385887599	Promoter (<=1kb)	1	3772761	3775908	3148	1	388588	ENST00000642557.1	0	ENSG00000235169	SMIM1	small integral membrane protein 1 (Vel blood group)
chr1	3796060	3796846	787	*	-1.57623727199828	101.997973821557	-0.656484720942642	0.222889666427158	-2.94533493394224	0.00322605231740519	0.00504220721726846	24.0533369971711	19.9394161463557	20.0216182977573	16.8121862151633	9.97720373940413	12.5396132068051	Promoter (<=1kb)	1	3778559	3796498	17940	2	57470	ENST00000378251.3	0	ENSG00000130764	LRRC47	leucine rich repeat containing 47
chr1	3801579	3801719	141	*	-2.73563637271202	16.0324544378258	-1.45187647651427	0.556060183088425	-2.61100600379327	0.00902763088728332	0.0134379940517116	3.82666724954995	4.91838931610106	3.23426141733002	2.35009054620562	0.623575233712758	1.32995897647933	Distal Intergenic	1	3778559	3796498	17940	2	57470	ENST00000378251.3	-5081	ENSG00000130764	LRRC47	leucine rich repeat containing 47
chr1	3863354	3863997	644	*	-344.408098886732	33.4692938683362	-8.42797525842802	1.21965812637662	-6.910112822735	4.84268404063478e-12	2.43873426318701e-11	12.0266684985856	12.8941557746433	9.39475935510149	0	0	0	Promoter (3-4kb)	1	3867663	3872545	4883	1	1677	ENST00000481945.1	-3666	ENSG00000169598	DFFB	DNA fragmentation factor subunit beta
chr1	3869859	3870191	333	*	2.81171567241047	13.8107566789477	1.49145071292296	0.574176468311646	2.59754760989864	0.00938921030748935	0.013950965554274	1.09333349987141	0.930506086829931	1.69413693288715	2.71164293792957	2.65019474327922	4.74985348742618	Promoter (2-3kb)	1	3867663	3872545	4883	1	1677	ENST00000481945.1	2196	ENSG00000169598	DFFB	DNA fragmentation factor subunit beta
chr1	3900058	3901552	1495	*	-1.54031836274652	446.011992692916	-0.623228567080424	0.104085885494834	-5.98763765247841	2.1291073152573e-09	7.60898460513595e-09	96.5777924886416	89.4615137766491	91.4833943759063	57.6676064799687	54.4069391414381	62.3180777550315	Promoter (<=1kb)	1	3900352	3914652	14301	1	100133612	ENST00000667408.1	0	ENSG00000236423	LINC01134	long intergenic non-protein coding RNA 1134
chr1	3907166	3907707	542	*	-7.46262266909087	8.65703614636239	-2.89968274130334	0.853778393493517	-3.39629435858447	0.000683048607300543	0.00114151620646538	2.00444474976426	2.79151826048979	3.08024896888573	0.361552391723942	0.623575233712758	0	Intron (ENST00000667408.1/100133612, intron 1 of 1)	1	3900416	3915447	15032	1	100133612	ENST00000439488.1	6750	ENSG00000236423	LINC01134	long intergenic non-protein coding RNA 1134
chr1	3924852	3925246	395	*	11.9811980720461	19.4963358704263	3.58270027398046	0.612534514499288	5.8489769787244	4.94605530460773e-09	1.68000013412923e-08	0.364444499957138	0.265858881951409	0.92407469066572	5.24250967999716	6.54753995398396	6.07981246390551	Distal Intergenic	1	3940486	3949866	9381	1	728716	ENST00000456897.6	-15240	NA	LINC01346	long intergenic non-protein coding RNA 1346
chr1	4652688	4653163	476	*	-5.26101372404093	8.65533877770299	-2.39534081353592	0.804738007602467	-2.97654738673558	0.00291514027701571	0.0045754244663613	3.09777824963568	2.39272993756268	2.00216182977573	0.723104783447884	0.623575233712758	0	Promoter (1-2kb)	1	4654609	4792534	137926	1	55966	ENST00000378191.5	-1446	ENSG00000196581	AJAP1	adherens junctions associated protein 1
chr1	5893605	5893934	330	*	-3.84808962564777	15.0010183232316	-1.9441424012316	0.581728715766411	-3.34200865204023	0.000831744680789122	0.00137815013176568	3.09777824963568	4.38667155219825	4.77438590177289	1.2654333710338	1.40304427585371	0.379988278994095	Intron (ENST00000478423.6/261734, intron 12 of 25)	1	5876879	5882849	5971	2	261734	ENST00000470763.1	-10756	ENSG00000131697	NPHP4	nephrocystin 4
chr1	5915674	5916201	528	*	-10.5357306349438	70.2422552789794	-3.39721846095145	0.334773699613918	-10.1478057113487	3.38897449506879e-24	5.08802372281471e-23	16.9466692480069	24.4590171395296	24.4879793026416	1.80776195861971	2.49430093485103	1.70994725547343	Intron (ENST00000478423.6/261734, intron 9 of 25)	1	5886495	5905324	18830	2	261734	ENST00000466897.1	-10350	ENSG00000131697	NPHP4	nephrocystin 4
chr1	5917428	5917974	547	*	-3.88523746756546	266.466741948167	-1.95800277953623	0.15037221970551	-13.0210406108974	9.28962241116823e-39	3.38996104475546e-37	70.5200107417063	74.4404869463945	72.539863217259	22.5970244827464	17.1483189271008	14.4395546017756	Intron (ENST00000478423.6/261734, intron 9 of 25)	1	5886495	5905324	18830	2	261734	ENST00000466897.1	-12104	ENSG00000131697	NPHP4	nephrocystin 4
chr1	5926857	5929418	2562	*	-51.750209522546	194.999465580525	-5.69349279859162	1.04593487190123	-5.44344868074089	5.22587942386558e-08	1.52380783200566e-07	70.8844552416634	71.6489686859047	53.5963320586118	2.16931435034365	0	1.51995311597638	3' UTR	1	5886495	5905324	18830	2	261734	ENST00000466897.1	-21533	ENSG00000131697	NPHP4	nephrocystin 4
chr1	5938285	5938596	312	*	32.4227404033934	9.8148662336097	5.01893412896617	1.17772756583456	4.26154084744518	2.03022235689936e-05	4.03729064950046e-05	0	0.265858881951409	0	2.71164293792957	3.74145140227655	3.03990623195276	Intron (ENST00000478423.6/261734, intron 7 of 25)	1	5886495	5905324	18830	2	261734	ENST00000466897.1	-32961	ENSG00000131697	NPHP4	nephrocystin 4
chr1	5955380	5955842	463	*	-25.3934904431466	18.2449756943792	-4.66638680806565	0.837273697941584	-5.57331111623098	2.49942624037383e-08	7.64530379408465e-08	5.28444524937851	6.91233093073663	5.85247304088289	0.180776195861971	0.467681425284569	0	Intron (ENST00000478423.6/261734, intron 4 of 25)	1	5990927	6090419	99493	1	8514	ENST00000655548.1	-35085	ENSG00000069424	KCNAB2	potassium voltage-gated channel subfamily A regulatory beta subunit 2
chr1	5975070	5975614	545	*	-1.95353563253264	31.589245427478	-0.966087570550661	0.359886496008442	-2.68442295353032	0.00726551272447394	0.0109273239302058	7.1066677491642	6.51354260780952	7.85463487065862	3.79630011310139	3.58555759384836	3.2299003714498	Intron (ENST00000478423.6/261734, intron 1 of 25)	1	5990927	6090419	99493	1	8514	ENST00000655548.1	-15313	ENSG00000069424	KCNAB2	potassium voltage-gated channel subfamily A regulatory beta subunit 2
chr1	5980328	5980960	633	*	-7.5285844253072	25.3818074601075	-2.91237862524577	0.497479815318025	-5.85426490798218	4.79124413625493e-09	1.62975531455195e-08	6.19555649927135	7.57697813561515	9.2407469066572	1.2654333710338	0.935362850569137	0.759976557988189	Intron (ENST00000478423.6/261734, intron 1 of 25)	1	5990927	6090419	99493	1	8514	ENST00000655548.1	-9967	ENSG00000069424	KCNAB2	potassium voltage-gated channel subfamily A regulatory beta subunit 2
chr1	5983003	5983676	674	*	5.24361624153294	14.321445958281	2.39056210457256	0.651384486537219	3.66997089120263	0.000242578090438912	0.000424051692065299	0	1.32929440975704	0.92407469066572	2.89241913379154	3.42966378542017	5.69982418491142	Intron (ENST00000478423.6/261734, intron 1 of 25)	1	5990927	6090419	99493	1	8514	ENST00000655548.1	-7251	ENSG00000069424	KCNAB2	potassium voltage-gated channel subfamily A regulatory beta subunit 2
chr1	5992005	5993152	1148	*	-1.43589407481298	233.328733480879	-0.521949326195418	0.163474598870882	-3.19284665507986	0.00140877736895032	0.0022828785661749	44.826673494728	44.9301510497881	51.7481826772803	25.127891224814	41.0000716166138	28.8791092035512	Promoter (<=1kb)	1	5862811	5992424	129614	2	261734	ENST00000478423.6	0	ENSG00000131697	NPHP4	nephrocystin 4
chr1	6016122	6016870	749	*	-3.48253861644551	160.177358416046	-1.80013935037012	0.181520497870769	-9.91700315658953	3.51140940625733e-23	4.87228768065153e-22	41.0000062451781	48.3863165151564	38.1950872141831	11.9312289268901	12.0038232489706	11.5896425093199	Intron (ENST00000655548.1/8514, intron 1 of 9)	1	6026013	6099119	73107	1	8514	ENST00000428161.6	-9143	ENSG00000069424	KCNAB2	potassium voltage-gated channel subfamily A regulatory beta subunit 2
chr1	6034131	6034715	585	*	-2.7503565836717	25.9116813253231	-1.45961867614447	0.422411051943995	-3.45544622809251	0.000549382762122972	0.000927074453910649	5.46666749935707	7.04526037171234	6.9305601799929	3.07319532965351	1.5589380842819	2.27992967396457	Promoter (<=1kb)	1	6034283	6101179	66897	1	8514	ENST00000164247.5	0	ENSG00000069424	KCNAB2	potassium voltage-gated channel subfamily A regulatory beta subunit 2
chr1	6037355	6037689	335	*	-5.26378210312518	13.3793593999196	-2.39609976923137	0.632615022473224	-3.78761123923956	0.000152102593119869	0.000271626370030498	4.55555624946423	3.72202434731972	3.23426141733002	0.723104783447884	0.467681425284569	0.949970697485236	Promoter (1-2kb)	1	6035917	6041762	5846	1	8514	ENST00000459822.1	1438	ENSG00000069424	KCNAB2	potassium voltage-gated channel subfamily A regulatory beta subunit 2
chr1	6059893	6060325	433	*	9.59334437623716	17.6480312606626	3.2620338469324	0.61351521715332	5.31695670413536	1.05517162877657e-07	2.93721422581467e-07	0.911111249892846	0.664647204878522	0.154012448444287	5.42328587585913	4.5209204444175	5.88981832440847	Intron (ENST00000655548.1/8514, intron 3 of 9)	1	6065753	6100023	34271	1	8514	ENST00000662363.1	-5428	ENSG00000069424	KCNAB2	potassium voltage-gated channel subfamily A regulatory beta subunit 2
chr1	6111748	6111979	232	*	3.81756994414668	11.3282606095914	1.93265458980514	0.655428639751182	2.94868803801254	0.0031912593360167	0.00498991678310514	0.728888999914277	1.32929440975704	0.308024896888573	3.25397152551548	2.65019474327922	3.03990623195276	Promoter (4-5kb)	1	6105081	6106772	1692	2	26038	ENST00000475121.1	-4976	ENSG00000116254	CHD5	chromodomain helicase DNA binding protein 5
chr1	6127521	6128366	846	*	-3.30258475016104	16.3890302558908	-1.72359558405143	0.5367958297899	-3.21089600253794	0.00132321812586048	0.00215062563756878	4.19111174950709	5.18424819805247	3.54228631421859	1.44620956689577	1.5589380842819	0.759976557988189	Promoter (<=1kb)	1	6125534	6128542	3009	2	26038	ENST00000491020.1	176	ENSG00000116254	CHD5	chromodomain helicase DNA binding protein 5
chr1	6143381	6143826	446	*	5.21825171953133	14.0962916235622	2.38356653897339	0.612428917048615	3.89198888657992	9.94258003724831e-05	0.000181357325019603	0.728888999914277	0.398788322927113	1.23209958755429	4.51940489654927	4.36502663598931	2.84991209245571	Promoter (<=1kb)	1	6105081	6144104	39024	2	26038	ENST00000462991.5	278	ENSG00000116254	CHD5	chromodomain helicase DNA binding protein 5
chr1	6157229	6158276	1048	*	3.11804633173159	115.852427179261	1.64064236551574	0.213377421479172	7.6889220712412	1.48379800399764e-14	9.87218101507808e-14	8.74666799897132	8.77334310439649	11.3969211848772	33.4435962344646	30.7110802603533	22.9892908791427	Intron (ENST00000262450.8/26038, intron 3 of 41)	1	6105081	6144104	39024	2	26038	ENST00000462991.5	-13125	ENSG00000116254	CHD5	chromodomain helicase DNA binding protein 5
chr1	6171428	6171971	544	*	1.76168396607736	27.2048610958037	0.816955137954811	0.387874337412722	2.10623663169941	0.0351838026478428	0.0487589405219516	3.28000049961424	3.45616546536832	3.38827386577431	4.51940489654927	7.01522137926853	5.69982418491142	Intron (ENST00000262450.8/26038, intron 1 of 41)	1	6105091	6180023	74933	2	26038	ENST00000496404.1	8052	ENSG00000116254	CHD5	chromodomain helicase DNA binding protein 5
chr1	6198987	6200063	1077	*	-1.38456244889795	164.17399163857	-0.469430126065661	0.172717824412105	-2.71790203277225	0.00656972871804744	0.00993274929446671	31.8888937462496	32.9665013619747	32.9586639670773	28.2010865544675	21.2015579462338	18.9994139497047	Promoter (<=1kb)	1	6185020	6199595	14576	2	6146	ENST00000234875.9	0	ENSG00000116251	RPL22	ribosomal protein L22
chr1	6235717	6236080	364	*	-2.25904849670361	18.2682782958698	-1.17571524248964	0.515871729334935	-2.27908446156835	0.0226620450066436	0.032184057594471	3.82666724954995	3.72202434731972	5.54444814399432	1.44620956689577	3.11787616856379	0.949970697485236	Promoter (<=1kb)	1	6221193	6235964	14772	2	23463	ENST00000343813.10	0	ENSG00000116237	ICMT	isoprenylcysteine carboxyl methyltransferase
chr1	6238754	6239088	335	*	-3.02236930041573	14.2715028509984	-1.59567995280143	0.583521067557345	-2.73457128031562	0.00624615699482318	0.00946773577320445	2.18666699974283	3.85495378829543	4.92839835021717	1.2654333710338	0.779469042140948	1.51995311597638	Promoter (<=1kb)	1	6237771	6239444	1674	1	148645	ENST00000429480.2	983	NA	LINC00337	long intergenic non-protein coding RNA 337
chr1	6245125	6247176	2052	*	-1.98203788778255	115.266754076886	-0.986984540724984	0.200265415998798	-4.92838234601079	8.29132394066021e-07	2.01342345615432e-06	24.0533369971711	29.1115475736793	25.258041544863	13.0158861020619	11.0684603984015	14.4395546017756	Promoter (<=1kb)	1	6244179	6245578	1400	1	390992	ENST00000377898.4	946	ENSG00000173673	HES3	hes family bHLH transcription factor 3
chr1	6259858	6261582	1725	*	-1.61612555710257	54.6288923316907	-0.692539285696529	0.28951910337538	-2.39203312535342	0.0167553300706142	0.024171558368324	14.2133354983284	8.50748422244508	12.0129709786544	6.68871924689293	6.39164614555577	7.59976557988189	Promoter (<=1kb)	1	6247353	6261098	13746	2	387509	ENST00000377893.3	0	ENSG00000158292	GPR153	G protein-coupled receptor 153
chr1	6271626	6272088	463	*	-32.8183451336669	35.2328856384102	-5.03643058761939	0.67212817607968	-7.49325912357278	6.71840749153466e-14	4.17056180486592e-13	13.6666687483927	12.2295085697648	9.2407469066572	0	0.779469042140948	0.189994139497047	Intron (ENST00000608083.5/11332, intron 8 of 8)	1	6247353	6261098	13746	2	387509	ENST00000377893.3	-10528	ENSG00000158292	GPR153	G protein-coupled receptor 153
chr1	6272988	6273847	860	*	-2.22352472693819	78.6491255066312	-1.15284844841901	0.233877003091843	-4.9292937449104	8.25274107597624e-07	2.00450567494587e-06	20.0444474976426	17.8125450907444	17.8654440195373	7.23104783447884	8.41826565512224	8.54973627736713	Intron (ENST00000608083.5/11332, intron 8 of 8)	1	6247353	6261098	13746	2	387509	ENST00000377893.3	-11890	ENSG00000158292	GPR153	G protein-coupled receptor 153
chr1	6280723	6281085	363	*	-4.68487992114192	14.4994318252797	-2.22801207042594	0.664361163476885	-3.35361576339863	0.000797630406525811	0.00132402144565927	2.3688892497214	5.45010708000388	4.46636100488431	0	1.5589380842819	0.949970697485236	Intron (ENST00000608083.5/11332, intron 8 of 8)	1	6281253	6295504	14252	2	11332	ENST00000481175.1	14419	ENSG00000097021	ACOT7	acyl-CoA thioesterase 7
chr1	6303818	6304977	1160	*	-8.2916043240905	11.4788282262059	-3.05165127258668	0.76715601255286	-3.97787571582959	6.95336980023785e-05	0.000129279997404947	4.7377784994428	3.45616546536832	2.3101867266643	0.723104783447884	0.311787616856379	0.189994139497047	Intron (ENST00000608083.5/11332, intron 6 of 8)	1	6281253	6295504	14252	2	11332	ENST00000481175.1	-8314	ENSG00000097021	ACOT7	acyl-CoA thioesterase 7
chr1	6341942	6343990	2049	*	-3.65357607748596	170.45563750405	-1.8693092485279	0.183953456354595	-10.1618598833204	2.93424810405363e-24	4.42586603501527e-23	40.4533394952424	49.1838931610106	47.4358341208403	13.3774384937859	9.35362850569137	13.8695721832845	Intron (ENST00000608083.5/11332, intron 2 of 8)	1	6281130	6352249	71120	2	11332	ENST00000473466.2	8259	ENSG00000097021	ACOT7	acyl-CoA thioesterase 7
chr1	6348096	6349441	1346	*	-7.84284344194775	44.8368857476616	-2.97137680177318	0.376147157241942	-7.89950620273321	2.80010503670522e-15	2.00191417566741e-14	12.0266684985856	14.6222385073275	14.1691452568744	1.98853815448168	1.71483189271008	1.32995897647933	Promoter (2-3kb)	1	6281130	6352249	71120	2	11332	ENST00000473466.2	2808	ENSG00000097021	ACOT7	acyl-CoA thioesterase 7
chr1	6358111	6358377	267	*	6.04079205145892	16.6741569615168	2.59473772401982	0.581921536828654	4.45891337543645	8.2376202062565e-06	1.72712351740164e-05	0.364444499957138	0.664647204878522	1.38611203599858	3.79630011310139	6.07985852869939	4.36986520843209	Promoter (<=1kb)	1	6264273	6359344	95072	2	11332	ENST00000377842.7	967	ENSG00000097021	ACOT7	acyl-CoA thioesterase 7
chr1	6359594	6359975	382	*	1.94555647827941	38.8114699577575	0.960182861447207	0.324394812104127	2.95992052159885	0.00307718417213194	0.00481977941227291	4.7377784994428	4.91838931610106	3.85031121110717	9.21958598896052	8.26237184669404	7.97975385887599	Promoter (<=1kb)	1	6264273	6359344	95072	2	11332	ENST00000377842.7	-250	ENSG00000097021	ACOT7	acyl-CoA thioesterase 7
chr1	6367426	6368824	1399	*	-2.43584971413273	58.6966234614269	-1.28442512529522	0.28293638097097	-4.53962520085747	5.63543102668291e-06	1.20913042495378e-05	11.2977794986713	16.3503212400116	14.9392074990958	6.14639065930701	4.83270806127388	6.07981246390551	Intron (ENST00000608083.5/11332, intron 1 of 8)	1	6264273	6360707	96435	2	11332	ENST00000377845.7	-6719	ENSG00000097021	ACOT7	acyl-CoA thioesterase 7
chr1	6378191	6378794	604	*	-1.9786538330671	19.9881255965528	-0.984519233910825	0.462534558260655	-2.12853119043272	0.033293066750319	0.046269891884193	4.37333399948566	4.38667155219825	4.92839835021717	1.98853815448168	3.11787616856379	1.51995311597638	Intron (ENST00000608083.5/11332, intron 1 of 8)	1	6264273	6385813	121541	2	11332	ENST00000377855.6	7019	ENSG00000097021	ACOT7	acyl-CoA thioesterase 7
chr1	6393181	6394191	1011	*	-1.46483060718609	104.288948131349	-0.550733841233044	0.202646729037109	-2.71770407472105	0.00657366028115445	0.00993791917613391	20.9555587475355	22.8638638478212	19.7135934008687	12.292781318614	14.1863365669652	15.5795194387579	Promoter (<=1kb)	1	6264269	6393361	129093	2	11332	ENST00000608083.5	0	ENSG00000097021	ACOT7	acyl-CoA thioesterase 7
chr1	6402777	6403273	497	*	-156.286306372364	55.2656624382059	-7.28804756635834	1.04934169145728	-6.94535214381599	3.77517434795218e-12	1.92472003641497e-11	17.4933359979426	16.7491095629388	22.1777925759773	0.361552391723942	0	0	Distal Intergenic	1	6264273	6394391	130119	2	11332	ENST00000361521.8	-8386	ENSG00000097021	ACOT7	acyl-CoA thioesterase 7
chr1	6414243	6414689	447	*	2.28592745035342	24.1653221959375	1.19277961672988	0.452754169190873	2.6344972567818	0.00842619846905089	0.0125848246805958	2.18666699974283	1.72808273268416	3.69629876266288	5.78483826758307	7.4829028045531	3.41989451094685	Intron (ENST00000377837.5/54626, intron 3 of 3)	1	6413000	6419903	6904	2	54626	ENST00000377836.8	5214	ENSG00000069812	HES2	hes family bHLH transcription factor 2
chr1	6486431	6487041	611	*	-1.94059156057655	53.2916344343634	-0.956496503658513	0.289350995312048	-3.30566170206876	0.000947524128929907	0.00156119205444511	10.3866682487784	13.1600146565947	12.4750083239872	7.59260022620278	5.14449567813025	5.31983590591732	Promoter (<=1kb)	1	6466092	6485954	19863	2	57449	ENST00000400913.5	-477	ENSG00000171680	PLEKHG5	pleckstrin homology and RhoGEF domain containing G5
chr1	6491522	6491930	409	*	3.98483970607508	25.9387430306352	1.99452169161807	0.461320383281021	4.32350653450983	1.53568587395001e-05	3.1049711762855e-05	1.82222249978569	1.99394161463557	1.54012448444287	6.68871924689293	10.1330975478323	3.79988278994095	Promoter (<=1kb)	1	6467122	6491700	24579	2	57449	ENST00000377728.7	0	ENSG00000171680	PLEKHG5	pleckstrin homology and RhoGEF domain containing G5
chr1	6519977	6520428	452	*	11.2797726161546	23.6791633311323	3.49566608027898	0.549454637586158	6.36206492975653	1.99059254617122e-10	8.18437186186802e-10	0.364444499957138	0.664647204878522	0.92407469066572	7.41182403034081	8.73005327197861	5.50983004541437	Promoter (<=1kb)	1	6466092	6520009	53918	2	57449	ENST00000377748.5	0	ENSG00000171680	PLEKHG5	pleckstrin homology and RhoGEF domain containing G5
chr1	6523668	6523833	166	*	-3.16302506389948	13.9130444680394	-1.66130498785664	0.564952642921643	-2.94060928587789	0.0032756742707239	0.00511679747958533	4.00888949952852	3.45616546536832	3.38827386577431	1.08465717517183	1.09125665899733	1.13996483698228	Promoter (3-4kb)	1	6467122	6520061	52940	2	57449	ENST00000377740.4	-3607	ENSG00000171680	PLEKHG5	pleckstrin homology and RhoGEF domain containing G5
chr1	6577883	6578546	664	*	-27.856660054721	45.8461378775188	-4.79995038759523	0.547685865366175	-8.76405744812504	1.88345775656786e-18	1.80820889517456e-17	15.1244467482212	13.957591302449	16.3253195350944	0.361552391723942	0.311787616856379	0.949970697485236	Promoter (1-2kb)	1	6579994	6589280	9287	1	3104	ENST00000377674.9	-1448	ENSG00000204859	ZBTB48	zinc finger and BTB domain containing 48
chr1	6579549	6580438	890	*	-1.45184965200192	100.948682777898	-0.537892061087211	0.211486954367772	-2.54338175465815	0.0109785208677897	0.0161862829052524	18.2222249978569	18.2113334136715	24.9500166479744	13.7389908855098	12.9391860995397	14.2495604622785	Promoter (<=1kb)	1	6579994	6589280	9287	1	3104	ENST00000377674.9	0	ENSG00000204859	ZBTB48	zinc finger and BTB domain containing 48
chr1	6602431	6604380	1950	*	-2.29846357280525	287.706868758446	-1.2006698017868	0.127748421833841	-9.39870555386178	5.52384364975828e-21	6.48897817219546e-20	69.0622327418777	63.8061316683381	73.0019005625919	28.0203103586055	28.2167793255023	30.3990623195276	Promoter (<=1kb)	1	6590724	6602869	12146	2	9903	ENST00000377658.8	0	ENSG00000162413	KLHL21	kelch like family member 21
chr1	6612764	6613870	1107	*	-1.4238981218644	169.889680048792	-0.509845926965148	0.159805758567467	-3.19041023011634	0.00142070970376772	0.00230125373891543	32.6177827461639	32.1689247161205	37.7330498688502	21.1508149158506	24.3194341147976	24.129255716125	Promoter (<=1kb)	1	6613731	6624030	10300	1	148479	ENST00000377648.5	0	ENSG00000116273	PHF13	PHD finger protein 13
chr1	6624659	6625675	1017	*	-1.44916491932725	129.437867137475	-0.535221787273434	0.18733711539151	-2.85699812423656	0.00427668365483599	0.00660441437454913	23.1422257472783	29.1115475736793	26.336128683973	16.6314100193013	20.1103012872364	15.7695135782549	Promoter (<=1kb)	1	6624866	6633565	8700	1	90326	ENST00000054650.8	0	ENSG00000041988	THAP3	THAP domain containing 3
chr1	6653031	6653533	503	*	-22.9599553733596	12.3084080195584	-4.5210479327766	0.989656062096985	-4.56830216671127	4.91690851589999e-06	1.06373875078551e-05	3.09777824963568	3.98788322927113	5.08241079866146	0	0.467681425284569	0	Intron (ENST00000451196.5/55735, intron 4 of 7)	1	6637301	6645112	7812	2	55735	ENST00000472414.1	-7919	ENSG00000007923	DNAJC11	DnaJ heat shock protein family (Hsp40) member C11
chr1	6686338	6686774	437	*	123.468682211481	10.3226622998626	6.94800133888909	1.30584616715625	5.3206890012319	1.03374990029824e-07	2.88196581886911e-07	0	0	0	3.25397152551548	2.80608855170741	4.17987106893504	Intron (ENST00000377577.10/55735, intron 1 of 15)	1	6634168	6681037	46870	2	55735	ENST00000451196.5	-5301	ENSG00000007923	DNAJC11	DnaJ heat shock protein family (Hsp40) member C11
chr1	6701273	6702210	938	*	-2.15994236411608	69.3572611667546	-1.11099281603999	0.260626220553788	-4.26278220847971	2.01897275034085e-05	4.01617425349174e-05	17.6755582479212	16.8820390039145	14.0151328084301	9.03880979309855	5.76807091184301	7.02978316139075	Promoter (<=1kb)	1	6634170	6701816	67647	2	55735	ENST00000377577.10	0	ENSG00000007923	DNAJC11	DnaJ heat shock protein family (Hsp40) member C11
chr1	6724602	6725067	466	*	16.9292802947638	37.0456993116072	4.08144873691917	0.49577295328987	8.23249576209298	1.83352638296856e-16	1.47179626068998e-15	0	0.797576645854227	1.23209958755429	12.1120051227521	12.4715046742552	10.2596835328406	Promoter (<=1kb)	1	6724637	6727408	2772	1	100505887	ENST00000432429.5	0	NA	LINC01672	long intergenic non-protein coding RNA 1672
chr1	6735014	6735902	889	*	-4.32129324077656	18.842053551531	-2.11146313480628	0.513392825958077	-4.11276322544231	3.90951305008916e-05	7.49003633534565e-05	5.46666749935707	4.38667155219825	5.85247304088289	1.2654333710338	0.935362850569137	1.32995897647933	Distal Intergenic	1	6724673	6729993	5321	1	100505887	ENST00000654537.1	10341	NA	LINC01672	long intergenic non-protein coding RNA 1672
chr1	6770660	6771120	461	*	7.58005827875609	24.2846579078413	2.92220894050048	0.496106427162263	5.89028639926228	3.85526887152924e-09	1.32856642803646e-08	0.546666749935707	0.930506086829931	1.38611203599858	7.77337642206475	5.76807091184301	7.78975971937894	Distal Intergenic	1	6783892	6784843	952	2	110841581	ENST00000442889.1	13723	NA	CAMTA1-DT	CAMTA1 divergent transcript
chr1	6784476	6785504	1029	*	-1.37295770364637	437.541141828285	-0.457287181435822	0.10479286636818	-4.36372433815471	1.2786668494725e-05	2.61302391933819e-05	90.0177914894132	82.4162534049368	87.6330831647991	65.9833114896194	60.9544790954221	56.0482711516289	Promoter (<=1kb)	1	6783892	6784843	952	2	110841581	ENST00000442889.1	0	NA	CAMTA1-DT	CAMTA1 divergent transcript
chr1	6854099	6854425	327	*	49.0036426189235	14.6836940972653	5.61481708886895	1.14804272831841	4.89077361876003	1.00440429608204e-06	2.4087829376528e-06	0	0.265858881951409	0	3.07319532965351	7.4829028045531	3.79988278994095	Promoter (1-2kb)	1	6853095	6872045	18951	1	23261	ENST00000472283.1	1004	ENSG00000171735	CAMTA1	calmodulin binding transcription activator 1
chr1	6859352	6860665	1314	*	10.7227926713716	29.6503539011144	3.42260878878334	0.944855415862668	3.62236246024842	0.000291924685598742	0.000506093194443758	0.182222249978569	0.265858881951409	2.15617427822001	8.49648120551264	7.01522137926853	11.3996483698228	Intron (ENST00000490738.5/23261, intron 2 of 2)	1	6853095	6872045	18951	1	23261	ENST00000472283.1	6257	ENSG00000171735	CAMTA1	calmodulin binding transcription activator 1
chr1	6868792	6869530	739	*	-19.467770457419	25.2779283412203	-4.28301576404031	0.646101101281597	-6.62901789757761	3.37927612508715e-11	1.53488705223731e-10	8.92889024894989	7.57697813561515	8.1626597675472	0.361552391723942	0.311787616856379	0.569982418491142	Promoter (4-5kb)	1	6874056	6887842	13787	1	23261	ENST00000467267.1	-4526	ENSG00000171735	CAMTA1	calmodulin binding transcription activator 1
chr1	6880702	6881852	1151	*	-41.609221042273	44.9316700977746	-5.3788313751237	0.650867665607303	-8.26409370037593	1.40760020432302e-16	1.14180122910776e-15	11.6622239986284	17.1478978858659	16.1713070866501	0.361552391723942	0.15589380842819	0.569982418491142	Intron (ENST00000303635.12/23261, intron 3 of 22)	1	6874056	6887842	13787	1	23261	ENST00000467267.1	6646	ENSG00000171735	CAMTA1	calmodulin binding transcription activator 1
chr1	6960393	6960762	370	*	2.95821035635577	41.9080001013116	1.5647246451621	0.332781121558012	4.70196337411324	2.57671727672593e-06	5.8068149382277e-06	3.46222274959281	3.72202434731972	3.69629876266288	11.2081241434422	12.315610865827	7.59976557988189	Intron (ENST00000303635.12/23261, intron 3 of 22)	1	6874056	6887842	13787	1	23261	ENST00000467267.1	86337	ENSG00000171735	CAMTA1	calmodulin binding transcription activator 1
chr1	6962442	6963599	1158	*	-1.96938121490718	233.494024109493	-0.977742402058621	0.140291109177638	-6.96938250606169	3.18335102655815e-12	1.63666039744074e-11	57.7644532432064	50.1143992478406	51.2861453319475	26.2125483999858	27.5932040917895	24.129255716125	Intron (ENST00000303635.12/23261, intron 3 of 22)	1	6874056	6887842	13787	1	23261	ENST00000467267.1	88386	ENSG00000171735	CAMTA1	calmodulin binding transcription activator 1
chr1	6991355	6991552	198	*	6.29037373277474	22.9065184318089	2.65314573513367	0.493034695762492	5.38125563563129	7.39680639237752e-08	2.10910055205752e-07	1.09333349987141	1.32929440975704	0.770062242221433	7.23104783447884	4.98860186970207	7.40977144038484	Intron (ENST00000303635.12/23261, intron 3 of 22)	1	6874056	6887842	13787	1	23261	ENST00000467267.1	117299	ENSG00000171735	CAMTA1	calmodulin binding transcription activator 1
chr1	7026284	7026410	127	*	93.1502257833186	7.77761195353968	6.5414873609526	1.34150918303234	4.87621511927802	1.08140675302192e-06	2.58158392115394e-06	0	0	0	2.53086674206759	2.33840712642284	2.84991209245571	Intron (ENST00000303635.12/23261, intron 3 of 22)	1	6874056	6887842	13787	1	23261	ENST00000467267.1	152228	ENSG00000171735	CAMTA1	calmodulin binding transcription activator 1
chr1	7046350	7046696	347	*	11.5418389260722	21.8370982588023	3.52880119739466	0.604329336953379	5.8392022058444	5.24513789470484e-09	1.77364077434745e-08	0	0.930506086829931	0.770062242221433	4.51940489654927	9.66541612254775	5.88981832440847	Intron (ENST00000303635.12/23261, intron 3 of 22)	1	6874056	6887842	13787	1	23261	ENST00000467267.1	172294	ENSG00000171735	CAMTA1	calmodulin binding transcription activator 1
chr1	7117388	7118267	880	*	4.81344708639908	263.073643791206	2.26707043106816	0.159243294355565	14.2365205407403	5.43673852468148e-46	2.93729182921433e-44	14.9422244982427	11.8307202468377	19.867605849313	70.6834925820307	68.1255942831188	77.3276147752982	Intron (ENST00000303635.12/23261, intron 4 of 22)	1	6874056	6887842	13787	1	23261	ENST00000467267.1	243332	ENSG00000171735	CAMTA1	calmodulin binding transcription activator 1
chr1	7136290	7136987	698	*	34.1989358903214	10.7996562681954	5.09587953082778	1.15299682755501	4.4196821786872	9.88461635087566e-06	2.04949804213464e-05	0.364444499957138	0	0	3.97707630896336	3.74145140227655	2.65991795295866	Intron (ENST00000303635.12/23261, intron 4 of 22)	1	7388183	7389419	1237	2	102725193	ENST00000411708.1	252432	ENSG00000237728	CAMTA1-AS2	CAMTA1 antisense RNA 2
chr1	7207957	7208179	223	*	2.25335543963132	22.2557965109119	1.17207489925821	0.461771859990267	2.53821204974014	0.0111420450959072	0.0164131610709894	1.82222249978569	1.99394161463557	3.23426141733002	3.43474772137745	7.32700899612491	4.55985934792913	Intron (ENST00000303635.12/23261, intron 4 of 22)	1	7388183	7389419	1237	2	102725193	ENST00000411708.1	181240	ENSG00000237728	CAMTA1-AS2	CAMTA1 antisense RNA 2
chr1	7220068	7220484	417	*	23.54113616321	18.6655396472286	4.5571120455727	0.765910031636519	5.94993126782204	2.68255113551792e-09	9.45214982139496e-09	0.546666749935707	0.132929440975704	0.154012448444287	6.8694954427549	5.9239647202712	4.93984762692323	Intron (ENST00000303635.12/23261, intron 4 of 22)	1	7388183	7389419	1237	2	102725193	ENST00000411708.1	168935	ENSG00000237728	CAMTA1-AS2	CAMTA1 antisense RNA 2
chr1	7223612	7224065	454	*	10.6996081551855	10.3236792380553	3.41948605759583	0.823792844278317	4.15090526865583	3.31162822103443e-05	6.40579529819613e-05	0	0.265858881951409	0.616049793777147	2.89241913379154	4.05323901913293	2.46992381346161	Intron (ENST00000303635.12/23261, intron 4 of 22)	1	7388183	7389419	1237	2	102725193	ENST00000411708.1	165354	ENSG00000237728	CAMTA1-AS2	CAMTA1 antisense RNA 2
chr1	7265782	7266546	765	*	2.00659732704781	86.4480380953694	1.00475113361299	0.223707886330286	4.49135321107796	7.07720695893788e-06	1.49775786869161e-05	9.29333474890703	9.96970807317783	10.1648215973229	19.3430529572309	16.5247436933881	21.4693377631663	Intron (ENST00000303635.12/23261, intron 5 of 22)	1	7388183	7389419	1237	2	102725193	ENST00000411708.1	122873	ENSG00000237728	CAMTA1-AS2	CAMTA1 antisense RNA 2
chr1	7267621	7267833	213	*	16.9026709129005	15.859558316472	4.07917933005371	0.754234685784338	5.40836878353284	6.36013588223043e-08	1.83197288249052e-07	0	0.398788322927113	0.46203734533286	3.61552391723942	4.83270806127388	6.45980074289961	Intron (ENST00000303635.12/23261, intron 5 of 22)	1	7388183	7389419	1237	2	102725193	ENST00000411708.1	121586	ENSG00000237728	CAMTA1-AS2	CAMTA1 antisense RNA 2
chr1	7299329	7299922	594	*	61.8342989893989	103.981865473899	5.95033540640647	0.472379445331278	12.596516349761	2.20677829365034e-36	7.01599316479293e-35	0.911111249892846	0.265858881951409	0.616049793777147	31.9973866675689	38.8175582986192	30.7790505985217	Intron (ENST00000303635.12/23261, intron 5 of 22)	1	7388183	7389419	1237	2	102725193	ENST00000411708.1	89497	ENSG00000237728	CAMTA1-AS2	CAMTA1 antisense RNA 2
chr1	7301001	7301846	846	*	247.362666961766	74.3587213363872	7.95048396877404	1.04370751374557	7.61754022469569	2.58555350994495e-14	1.67802440088943e-13	0	0	0.308024896888573	20.9700387199886	28.6844607507869	23.939261576628	Intron (ENST00000303635.12/23261, intron 5 of 22)	1	7388183	7389419	1237	2	102725193	ENST00000411708.1	87573	ENSG00000237728	CAMTA1-AS2	CAMTA1 antisense RNA 2
chr1	7401840	7402289	450	*	12.4623717969376	104.427520536713	3.63950675827723	0.272688833609664	13.3467392489087	1.23748235140434e-40	4.99066448551397e-39	2.3688892497214	2.9244477014655	2.61821162355287	27.8395341627435	37.1027264059091	31.1590388775158	Intron (ENST00000303635.12/23261, intron 5 of 22)	1	7382487	7389754	7268	2	102725193	ENST00000618051.1	-12086	ENSG00000237728	CAMTA1-AS2	CAMTA1 antisense RNA 2
chr1	7454190	7454497	308	*	3.01901383505191	10.305522841213	1.5940773682179	0.662028456466606	2.40786835165039	0.0160459660288305	0.0231978809498262	0.728888999914277	0.531717763902818	1.38611203599858	3.25397152551548	2.33840712642284	2.08993553446752	Intron (ENST00000303635.12/23261, intron 5 of 22)	1	7382487	7389754	7268	2	102725193	ENST00000618051.1	-64436	ENSG00000237728	CAMTA1-AS2	CAMTA1 antisense RNA 2
chr1	7470802	7472162	1361	*	7.95593393901825	139.878086599097	2.99203129700544	0.212790188738728	14.0609457359858	6.59982871100405e-45	3.34409702081538e-43	5.10222299939994	4.65253043414966	6.31451038621575	45.7363775530787	39.441133532332	38.1888220389065	Intron (ENST00000303635.12/23261, intron 6 of 22)	1	7382487	7389754	7268	2	102725193	ENST00000618051.1	-81048	ENSG00000237728	CAMTA1-AS2	CAMTA1 antisense RNA 2
chr1	7526439	7527330	892	*	15.2061918599703	38.4347961312276	3.92658699399728	0.500415558178975	7.84665250674106	4.27289063913673e-15	3.00092012519336e-14	0.728888999914277	1.32929440975704	0.308024896888573	7.23104783447884	12.4715046742552	16.149501857249	Intron (ENST00000303635.12/23261, intron 6 of 22)	1	7382487	7389754	7268	2	102725193	ENST00000618051.1	-136685	ENSG00000237728	CAMTA1-AS2	CAMTA1 antisense RNA 2
chr1	7534073	7534662	590	*	264.172838775513	22.0448291924437	8.04533833168783	1.2393943360024	6.49134669893493	8.50724496656324e-11	3.6726952909573e-10	0	0	0	8.49648120551264	6.54753995398396	6.8397890218937	Intron (ENST00000303635.12/23261, intron 6 of 22)	1	7382487	7389754	7268	2	102725193	ENST00000618051.1	-144319	ENSG00000237728	CAMTA1-AS2	CAMTA1 antisense RNA 2
chr1	7538173	7538316	144	*	12.3101400521891	15.6776920286333	3.62177527031243	0.682183034504663	5.30909607410894	1.1017025214909e-07	3.05910428002018e-07	0.182222249978569	0.664647204878522	0.308024896888573	4.51940489654927	4.98860186970207	4.93984762692323	Intron (ENST00000303635.12/23261, intron 6 of 22)	1	7382487	7389754	7268	2	102725193	ENST00000618051.1	-148419	ENSG00000237728	CAMTA1-AS2	CAMTA1 antisense RNA 2
chr1	7538995	7540012	1018	*	5.06406859316855	40.3267995628959	2.34029694630533	0.354572086453804	6.60034175197332	4.10211048759099e-11	1.84250328580257e-10	2.55111149969997	1.86101217365986	2.46419917510859	12.654333710338	10.2889913562605	10.4496776723376	Intron (ENST00000303635.12/23261, intron 6 of 22)	1	7382487	7389754	7268	2	102725193	ENST00000618051.1	-149241	ENSG00000237728	CAMTA1-AS2	CAMTA1 antisense RNA 2
chr1	7549319	7550167	849	*	6.6727167749001	37.3356053747524	2.73827426960566	0.394212564669523	6.94618719700428	3.75290718408199e-12	1.91387023643162e-11	2.3688892497214	1.46222385073275	1.23209958755429	12.473557514476	9.04184088883499	10.6396718118346	Intron (ENST00000303635.12/23261, intron 6 of 22)	1	7382487	7389754	7268	2	102725193	ENST00000618051.1	-159565	ENSG00000237728	CAMTA1-AS2	CAMTA1 antisense RNA 2
chr1	7645356	7645837	482	*	12.936221694508	22.9294268356894	3.69334440321067	0.578931667597086	6.3795860719457	1.77567264906866e-10	7.35087113291653e-10	0.364444499957138	0.398788322927113	0.92407469066572	8.31570500965067	7.32700899612491	5.50983004541437	Intron (ENST00000303635.12/23261, intron 7 of 22)	1	7736408	7767856	31449	1	23261	ENST00000495233.5	-90571	ENSG00000171735	CAMTA1	calmodulin binding transcription activator 1
chr1	7667444	7668770	1327	*	2.42970271362187	45.2172377542079	1.28077980361664	0.312853983314118	4.09385806774492	4.242540723373e-05	8.0900503384166e-05	4.00888949952852	5.58303652097959	3.85031121110717	9.21958598896052	11.0684603984015	11.5896425093199	Intron (ENST00000303635.12/23261, intron 9 of 22)	1	7736408	7767856	31449	1	23261	ENST00000495233.5	-67638	ENSG00000171735	CAMTA1	calmodulin binding transcription activator 1
chr1	7704200	7704902	703	*	1.74885707748556	43.2162378565273	0.80641239215951	0.315640144733478	2.55484736531353	0.0106234371101348	0.0156897009082283	6.37777874924992	3.98788322927113	5.85247304088289	9.40036218482249	7.95058422983767	9.87969525384646	Intron (ENST00000303635.12/23261, intron 11 of 22)	1	7736408	7767856	31449	1	23261	ENST00000495233.5	-31506	ENSG00000171735	CAMTA1	calmodulin binding transcription activator 1
chr1	7770961	7772051	1091	*	-2.00099576163275	47.8416522827069	-1.00071811143261	0.309768695664512	-3.23053338003018	0.00123559475738187	0.00201414918938728	12.2088907485641	9.43799030927502	11.2429087364329	5.42328587585913	6.70343376241215	3.6098886504439	Promoter (<=1kb)	1	7771296	7781432	10137	1	9341	ENST00000054666.11	0	ENSG00000049245	VAMP3	vesicle associated membrane protein 3
chr1	7783450	7784311	862	*	-1.36685063099086	130.024924965695	-0.450855594295202	0.188847251734569	-2.38740881931866	0.016967611156654	0.0244610701079003	21.6844477474497	25.1236643444081	30.1864398950802	19.5238291530929	16.5247436933881	18.6194256707106	Promoter (<=1kb)	1	7784320	7803958	19639	1	8863	ENST00000377541.5	-9	ENSG00000049246	PER3	period circadian regulator 3
chr1	7810445	7810684	240	*	14.9194984040842	23.8662454204457	3.89912712765848	0.592028308659594	6.58604845515996	4.51686466512706e-11	2.01916710672905e-10	0.546666749935707	0.398788322927113	0.616049793777147	7.05027163861687	9.66541612254775	5.50983004541437	Exon (ENST00000613533.4/8863, exon 13 of 22)	1	7803051	7810347	7297	1	8863	ENST00000463106.1	7394	ENSG00000049246	PER3	period circadian regulator 3
chr1	7893849	7894598	750	*	26.788809504646	45.6736801885945	4.74355856408907	0.51021556946306	9.29716544926509	1.44239670635217e-20	1.6394358347284e-19	0.546666749935707	0.664647204878522	0.46203734533286	14.2813194730957	16.3688498849599	13.1095956252963	Distal Intergenic	1	7843083	7853512	10430	2	10911	ENST00000377516.6	-40337	ENSG00000049247	UTS2	urotensin 2
chr1	7940769	7941716	948	*	8.81408337198619	16.2638806294439	3.13981054306216	0.649022410652325	4.83775366078094	1.31314745579998e-06	3.09595985837262e-06	0.546666749935707	0.531717763902818	0.616049793777147	7.05027163861687	2.49430093485103	4.93984762692323	Promoter (<=1kb)	1	7919847	7940866	21020	2	3604	ENST00000377507.7	0	ENSG00000049249	TNFRSF9	TNF receptor superfamily member 9
chr1	7948898	7949253	356	*	36.840695798803	17.4062267865231	5.20322840430801	0.939776778372772	5.53666415690482	3.08286888708652e-08	9.2966073236094e-08	0.546666749935707	0	0	6.50794305103096	6.07985852869939	4.17987106893504	Distal Intergenic	1	7954291	7985052	30762	1	11315	ENST00000493373.5	-5038	ENSG00000116288	PARK7	Parkinsonism associated deglycase
chr1	7953904	7954573	670	*	-2.19134582668173	65.7262443735149	-1.1318171808448	0.269110039030462	-4.20577836829298	2.60185117253026e-05	5.10005298721175e-05	12.3911129985427	16.8820390039145	17.0953817773158	6.50794305103096	8.41826565512224	5.50983004541437	Promoter (<=1kb)	1	7954291	7985052	30762	1	11315	ENST00000493373.5	0	ENSG00000116288	PARK7	Parkinsonism associated deglycase
chr1	7991833	7992344	512	*	71.8818328766964	21.8484213481988	6.16755529071919	1.09026623378351	5.65692589535323	1.54108261162765e-08	4.86353762998289e-08	0	0	0.308024896888573	7.77337642206475	7.17111518769672	6.45980074289961	Intron (ENST00000641354.1/ENST00000641354.1, intron 1 of 5)	1	8013427	8015633	2207	2	54206	ENST00000467067.1	23289	ENSG00000116285	ERRFI1	ERBB receptor feedback inhibitor 1
chr1	7994171	7994452	282	*	37.5335308440449	11.5627180084618	5.23010810830939	1.15070848814778	4.54511995190715	5.49039779872329e-06	1.17986463624946e-05	0	0	0.308024896888573	3.07319532965351	3.74145140227655	4.36986520843209	Intron (ENST00000641354.1/ENST00000641354.1, intron 1 of 5)	1	8013427	8015633	2207	2	54206	ENST00000467067.1	21181	ENSG00000116285	ERRFI1	ERBB receptor feedback inhibitor 1
chr1	8017714	8018172	459	*	-2.68293178364308	49.1096038682046	-1.42381037302893	0.326700170053344	-4.35815620419312	1.31162759572115e-05	2.67677299600418e-05	16.5822247480498	9.17213142732361	11.0888962879886	5.06173348413519	4.67681425284569	3.41989451094685	Promoter (2-3kb)	1	8013427	8015633	2207	2	54206	ENST00000467067.1	-2081	ENSG00000116285	ERRFI1	ERBB receptor feedback inhibitor 1
chr1	8021106	8021427	322	*	-33.8097925174924	18.2537906570185	-5.07936925767579	0.942991727670158	-5.38644095025663	7.18665250845382e-08	2.05328092044135e-07	7.6533344990999	3.98788322927113	6.62253528310433	0.180776195861971	0.311787616856379	0	Promoter (4-5kb)	1	8004404	8026283	21880	2	54206	ENST00000474874.5	4856	ENSG00000116285	ERRFI1	ERBB receptor feedback inhibitor 1
chr1	8026114	8027148	1035	*	-2.22534002883127	74.6467721508844	-1.15402579469856	0.239891850908743	-4.81060857351741	1.5047143887688e-06	3.51481575760748e-06	16.5822247480498	19.2747689414771	16.9413693288715	7.59260022620278	7.63879661298129	7.78975971937894	Promoter (<=1kb)	1	8004404	8026283	21880	2	54206	ENST00000474874.5	0	ENSG00000116285	ERRFI1	ERBB receptor feedback inhibitor 1
chr1	8028085	8028538	454	*	-3.52457553025323	32.113355185259	-1.81744952211509	0.398152041340875	-4.56471230436086	5.00179794357509e-06	1.08087492330181e-05	10.0222237488213	8.64041366342079	7.08457262843719	2.53086674206759	3.11787616856379	1.32995897647933	Promoter (1-2kb)	1	8011727	8026309	14583	2	54206	ENST00000377482.10	-1776	ENSG00000116285	ERRFI1	ERBB receptor feedback inhibitor 1
chr1	8047679	8048317	639	*	2.41838163431861	12.4333434630661	1.27404192800066	0.602501286220321	2.11458789738545	0.0344650860586276	0.0478059329050626	1.82222249978569	1.32929440975704	0.616049793777147	2.53086674206759	3.89734521070474	2.27992967396457	Intron (ENST00000445300.1/ENST00000445300.1, intron 2 of 2)	1	8011727	8026309	14583	2	54206	ENST00000377482.10	-21370	ENSG00000116285	ERRFI1	ERBB receptor feedback inhibitor 1
chr1	8055894	8056390	497	*	2.65075063096376	14.3949157447905	1.40640095523204	0.592310641858849	2.37443134706872	0.0175760043771098	0.0252900549672976	2.55111149969997	0.797576645854227	0.770062242221433	4.15785250482533	2.33840712642284	3.79988278994095	Intron (ENST00000445300.1/ENST00000445300.1, intron 2 of 2)	1	8011727	8026309	14583	2	54206	ENST00000377482.10	-29585	ENSG00000116285	ERRFI1	ERBB receptor feedback inhibitor 1
chr1	8077228	8077549	322	*	2.78863664566534	42.5807763998277	1.47955996604532	0.318479591616206	4.64569788769484	3.38928704326338e-06	7.50774587667639e-06	3.64444499957138	3.58909490634402	4.31234855644003	9.03880979309855	11.0684603984015	11.0196600908287	Intron (ENST00000445300.1/ENST00000445300.1, intron 2 of 2)	1	8011727	8026309	14583	2	54206	ENST00000377482.10	-50919	ENSG00000116285	ERRFI1	ERBB receptor feedback inhibitor 1
chr1	8078265	8078661	397	*	8.55535689306965	14.2438469136241	3.09682803906561	0.693210650699464	4.46736938611783	7.91873295633284e-06	1.66396798453535e-05	0.546666749935707	0.664647204878522	0.308024896888573	6.68871924689293	3.89734521070474	2.08993553446752	Intron (ENST00000445300.1/ENST00000445300.1, intron 2 of 2)	1	8011727	8026309	14583	2	54206	ENST00000377482.10	-51956	ENSG00000116285	ERRFI1	ERBB receptor feedback inhibitor 1
chr1	8097386	8097773	388	*	17.814607383983	75.4273171482994	4.15498878316226	0.350770190647435	11.8453303443294	2.27520046687894e-32	5.71048245479042e-31	0.728888999914277	1.86101217365986	1.38611203599858	21.6931435034365	23.6958588810848	25.6492088321014	Intron (ENST00000445300.1/ENST00000445300.1, intron 2 of 2)	1	8011727	8026309	14583	2	54206	ENST00000377482.10	-71077	ENSG00000116285	ERRFI1	ERBB receptor feedback inhibitor 1
chr1	8117087	8117742	656	*	-2.83858304774404	52.3689215701129	-1.50517095081335	0.295938628707023	-5.08609152306191	3.65517717089011e-07	9.36840697463703e-07	12.5733352485213	14.2234501844004	12.9370456693201	3.43474772137745	4.98860186970207	5.12984176642028	Intron (ENST00000445300.1/ENST00000445300.1, intron 2 of 2)	1	8201518	8215207	13690	1	102724539	ENST00000670361.1	-83776	ENSG00000227634	LINC01714	long intergenic non-protein coding RNA 1714
chr1	8120751	8121634	884	*	1.49696750712719	92.7832727041365	0.582042906890501	0.207873150385233	2.79999079155655	0.00511040644071178	0.00781973661165921	13.120001998457	13.027085215619	12.0129709786544	18.2583957820591	19.4867260535237	17.4794608337283	Exon (ENST00000445300.1/ENST00000445300.1, exon 3 of 3)	1	8201518	8215207	13690	1	102724539	ENST00000670361.1	-79884	ENSG00000227634	LINC01714	long intergenic non-protein coding RNA 1714
chr1	8122190	8122946	757	*	3.6777222697295	50.6248488015061	1.87881253597262	0.307184851435533	6.11622782566449	9.58163159199225e-10	3.5939730048869e-09	3.64444499957138	3.58909490634402	3.85031121110717	13.5582146896478	10.7566727815451	15.1995311597638	Exon (ENST00000445300.1/ENST00000445300.1, exon 3 of 3)	1	8201518	8215207	13690	1	102724539	ENST00000670361.1	-78572	ENSG00000227634	LINC01714	long intergenic non-protein coding RNA 1714
chr1	8142954	8143417	464	*	16.0596982653314	20.2024837548911	4.00537288218845	0.658063240641656	6.08660784377341	1.15327985109533e-09	4.27951548860308e-09	0.182222249978569	0.664647204878522	0.308024896888573	7.59260022620278	4.67681425284569	6.64979488239665	Distal Intergenic	1	8201518	8215207	13690	1	102724539	ENST00000670361.1	-58101	ENSG00000227634	LINC01714	long intergenic non-protein coding RNA 1714
chr1	8155566	8155813	248	*	6.54280653212538	10.2869812340645	2.70990961148082	0.802842169344869	3.37539520836598	0.000737097572423831	0.00122814155586629	0.182222249978569	0	1.23209958755429	2.71164293792957	2.33840712642284	3.79988278994095	Distal Intergenic	1	8201518	8215207	13690	1	102724539	ENST00000670361.1	-45705	ENSG00000227634	LINC01714	long intergenic non-protein coding RNA 1714
chr1	8169350	8170002	653	*	2.35373828843662	23.9062430841445	1.23495391639811	0.420336024308898	2.9380158848592	0.00330320098548315	0.00515846715201663	2.00444474976426	2.79151826048979	2.46419917510859	5.06173348413519	4.98860186970207	6.64979488239665	Distal Intergenic	1	8201518	8215207	13690	1	102724539	ENST00000670361.1	-31516	ENSG00000227634	LINC01714	long intergenic non-protein coding RNA 1714
chr1	8182277	8182720	444	*	7.03220495514629	14.0239455662902	2.81397711875552	0.660618688459485	4.2596087090989	2.04785083028436e-05	4.06986444707832e-05	0	0.797576645854227	0.92407469066572	3.07319532965351	4.05323901913293	5.12984176642028	Distal Intergenic	1	8201518	8215207	13690	1	102724539	ENST00000670361.1	-18798	ENSG00000227634	LINC01714	long intergenic non-protein coding RNA 1714
chr1	8197634	8198247	614	*	2.66597483657679	78.3704739731729	1.41466316327865	0.234481514614292	6.0331543218052	1.60789728386911e-09	5.84532199049822e-09	8.20000124903561	7.17818981268804	6.62253528310433	19.1622767613689	19.3308322450955	18.0494432522195	Promoter (3-4kb)	1	8201518	8215207	13690	1	102724539	ENST00000670361.1	-3271	ENSG00000227634	LINC01714	long intergenic non-protein coding RNA 1714
chr1	8211794	8213281	1488	*	1.40316245921431	113.606898237985	0.488682054954975	0.190677576307754	2.56287112736445	0.0103810573185804	0.0153494872872196	16.9466692480069	15.9515329170845	15.7092697413172	20.0661577406788	24.4753279232258	21.2793436236693	Promoter (3-4kb)	1	8208672	8215210	6539	1	102724539	ENST00000452982.1	3122	ENSG00000227634	LINC01714	long intergenic non-protein coding RNA 1714
chr1	8229666	8230528	863	*	-14.2099819921514	18.6958440809169	-3.82883282118865	0.684219561264314	-5.59591253736397	2.19464326116343e-08	6.77086976303489e-08	6.19555649927135	6.77940148976093	4.92839835021717	0.723104783447884	0.311787616856379	0.189994139497047	Distal Intergenic	1	8208672	8215210	6539	1	102724539	ENST00000452982.1	20994	ENSG00000227634	LINC01714	long intergenic non-protein coding RNA 1714
chr1	8239121	8240363	1243	*	-2.28721914493004	70.128460327915	-1.19359460106103	0.280982977482273	-4.24792495173957	2.15759641664608e-05	4.27518675719834e-05	19.862225247664	14.0905207434247	16.3253195350944	8.49648120551264	8.57415946355042	3.98987692943799	Distal Intergenic	1	8208672	8215210	6539	1	102724539	ENST00000452982.1	30449	ENSG00000227634	LINC01714	long intergenic non-protein coding RNA 1714
chr1	8259110	8259772	663	*	2.46960584424665	17.9737030992967	1.30428080216337	0.51874554902505	2.51429781829394	0.0119269667495461	0.0175051040301603	0.911111249892846	2.9244477014655	1.38611203599858	4.88095728827322	4.67681425284569	3.2299003714498	Distal Intergenic	1	8208672	8215210	6539	1	102724539	ENST00000452982.1	50438	ENSG00000227634	LINC01714	long intergenic non-protein coding RNA 1714
chr1	8269568	8269979	412	*	-15.8561960144964	8.83650383691803	-3.98697479724904	1.02098184586039	-3.90503985297524	9.42098582520059e-05	0.00017233562638392	2.55111149969997	3.0573771424412	2.92623652044145	0.361552391723942	0.15589380842819	0	Distal Intergenic	1	8317826	8344165	26340	1	50651	ENST00000471889.5	-47847	ENSG00000162426	SLC45A1	solute carrier family 45 member 1
chr1	8281863	8282319	457	*	-6.68500728451201	20.2275432520885	-2.74092913239396	0.564734623644284	-4.85348164896726	1.21312572420794e-06	2.87502527774783e-06	4.7377784994428	7.57697813561515	5.69846059243861	0.180776195861971	0.935362850569137	1.51995311597638	Distal Intergenic	1	8317826	8344165	26340	1	50651	ENST00000471889.5	-35507	ENSG00000162426	SLC45A1	solute carrier family 45 member 1
chr1	8300159	8300363	205	*	-165.417396632924	16.1555110841507	-7.36996715775577	1.26270968745581	-5.83662834852029	5.32677320576522e-09	1.79967777751327e-08	7.1066677491642	4.25374211122254	5.23642324710575	0	0	0	Distal Intergenic	1	8317826	8344165	26340	1	50651	ENST00000471889.5	-17463	ENSG00000162426	SLC45A1	solute carrier family 45 member 1
chr1	8301986	8302993	1008	*	-23.3049453851988	115.140185929517	-4.54256422683329	0.606351061404693	-7.49164059564741	6.80179683843779e-14	4.2193578239822e-13	42.6400064949852	34.8275135356346	35.8849004875188	3.07319532965351	1.24715046742552	0.379988278994095	Distal Intergenic	1	8317826	8344165	26340	1	50651	ENST00000471889.5	-14833	ENSG00000162426	SLC45A1	solute carrier family 45 member 1
chr1	8343174	8344044	871	*	17.9477330913194	81.2669408326552	4.16572972921745	0.346684228952515	12.0159193332905	2.9309177094712e-33	7.7449021564654e-32	0.546666749935707	1.86101217365986	1.84814938133144	26.9356531834337	28.9962483676433	20.7093612051782	3' UTR	1	8330428	8336109	5682	1	50651	ENST00000481265.1	12746	ENSG00000162426	SLC45A1	solute carrier family 45 member 1
chr1	8361632	8362654	1023	*	-24.6647148173103	13.7304908475702	-4.62437670133468	0.963918115709398	-4.7974787753951	1.60675228649911e-06	3.73768670559027e-06	4.7377784994428	5.05131875707677	3.69629876266288	0	0	0.569982418491142	Promoter (<=1kb)	1	8355521	8362844	7324	2	473	ENST00000505225.1	190	ENSG00000142599	RERE	arginine-glutamic acid dipeptide repeats
chr1	8373651	8374458	808	*	22.0766444676712	38.0070858292916	4.46444900170745	0.530215122685005	8.42007104418206	3.76256074276099e-17	3.22061392017982e-16	0.728888999914277	0.664647204878522	0.308024896888573	9.76191457654643	14.9658056091062	11.3996483698228	Intron (ENST00000337907.7/473, intron 13 of 23)	1	8363710	8364838	1129	2	473	ENST00000464367.1	-8813	ENSG00000142599	RERE	arginine-glutamic acid dipeptide repeats
chr1	8384153	8385554	1402	*	-12.6945135846075	21.8215107053896	-3.66613321121828	0.630809630003816	-5.81179017700808	6.18082808687354e-09	2.06898992971164e-08	9.29333474890703	5.31717763902818	6.16049793777147	1.08465717517183	0.311787616856379	0.189994139497047	Intron (ENST00000337907.7/473, intron 13 of 23)	1	8363710	8364838	1129	2	473	ENST00000464367.1	-19315	ENSG00000142599	RERE	arginine-glutamic acid dipeptide repeats
chr1	8396451	8397345	895	*	3.13771321868528	100.874026741119	1.64971349861339	0.22275290649935	7.40602457018087	1.30141732006609e-13	7.83855527005912e-13	7.47111224912133	9.17213142732361	8.31667221599148	28.0203103586055	27.9049917086459	20.139378786687	Intron (ENST00000337907.7/473, intron 13 of 23)	1	8365855	8423419	57565	2	473	ENST00000460659.5	26074	ENSG00000142599	RERE	arginine-glutamic acid dipeptide repeats
chr1	8408122	8408464	343	*	-109.762776393529	10.6515391720998	-6.77824506909594	1.31125198584869	-5.16929250994333	2.34981861886713e-07	6.19636384014771e-07	3.82666724954995	4.91838931610106	2.15617427822001	0	0	0	Intron (ENST00000337907.7/473, intron 13 of 23)	1	8365855	8423419	57565	2	473	ENST00000460659.5	14955	ENSG00000142599	RERE	arginine-glutamic acid dipeptide repeats
chr1	8409183	8409479	297	*	-5.51233529169971	12.5012494990416	-2.46266364365917	0.655291340712634	-3.75812022936394	0.000171194623639614	0.000303964513916064	3.28000049961424	3.58909490634402	4.00432365955145	0.361552391723942	0.779469042140948	0.759976557988189	Intron (ENST00000337907.7/473, intron 13 of 23)	1	8365855	8423419	57565	2	473	ENST00000460659.5	13940	ENSG00000142599	RERE	arginine-glutamic acid dipeptide repeats
chr1	8438902	8439682	781	*	-34.6391897743714	157.064713099559	-5.11433328008575	0.324187979347336	-15.7758263905468	4.56385398903594e-56	3.99314589958644e-54	52.4800079938279	49.1838931610106	54.9824440946104	1.08465717517183	0.935362850569137	2.46992381346161	Intron (ENST00000337907.7/473, intron 12 of 23)	1	8425638	8430041	4404	1	102724552	ENST00000444276.1	13264	NA	RERE-AS1	RERE antisense RNA 1
chr1	8463202	8463904	703	*	-12.7774882595639	26.3737401449104	-3.67553236062371	0.561017119240343	-6.55155116407257	5.69424713687764e-11	2.51353010729465e-10	9.84000149884273	7.17818981268804	8.1626597675472	0.723104783447884	0.935362850569137	0.189994139497047	Intron (ENST00000337907.7/473, intron 12 of 23)	1	8425638	8430041	4404	1	102724552	ENST00000444276.1	37564	NA	RERE-AS1	RERE antisense RNA 1
chr1	8497485	8497785	301	*	10.3286150630085	9.66614241333121	3.36857491485222	0.878975824440987	3.83238630822933	0.0001269062526888	0.000228688621455626	0	0.797576645854227	0	3.61552391723942	3.11787616856379	2.08993553446752	5' UTR	1	8352406	8525939	173534	2	473	ENST00000377464.5	28154	ENSG00000142599	RERE	arginine-glutamic acid dipeptide repeats
chr1	8502540	8503052	513	*	-29.8785094173123	10.6541431644929	-4.90103627146526	1.16227365072206	-4.2167662223268	2.47830664882879e-05	4.87126870212607e-05	3.28000049961424	3.19030658341691	4.15833610799574	0	0.311787616856379	0	Intron (ENST00000337907.7/473, intron 9 of 23)	1	8352406	8525939	173534	2	473	ENST00000377464.5	22887	ENSG00000142599	RERE	arginine-glutamic acid dipeptide repeats
chr1	8626422	8626885	464	*	27.5501188500481	55.8246378270374	4.78398663742264	0.467153999151988	10.2407057332419	1.30282534160431e-24	2.01138820280906e-23	0.911111249892846	0.531717763902818	0.616049793777147	17.7160671944732	19.7985136703801	15.959507717752	Promoter (2-3kb)	1	8556476	8624380	67905	2	473	ENST00000514428.1	-2042	ENSG00000142599	RERE	arginine-glutamic acid dipeptide repeats
chr1	8652315	8652899	585	*	-180.518037733001	17.5163985915482	-7.49599919114076	1.2519528521656	-5.98744527653287	2.13162627085864e-09	7.61656230513573e-09	5.28444524937851	6.38061316683381	6.31451038621575	0	0	0	Promoter (3-4kb)	1	8353943	8656371	302429	2	473	ENST00000400907.6	3472	ENSG00000142599	RERE	arginine-glutamic acid dipeptide repeats
chr1	8663490	8664218	729	*	-138.517738866333	13.4902033622497	-7.1139269323723	1.27584838704289	-5.57584036208305	2.46337752429091e-08	7.5412180696932e-08	4.7377784994428	3.58909490634402	5.54444814399432	0	0	0	Intron (ENST00000337907.7/473, intron 2 of 23)	1	8353943	8656371	302429	2	473	ENST00000400907.6	-7119	ENSG00000142599	RERE	arginine-glutamic acid dipeptide repeats
chr1	8701159	8701695	537	*	-3.30235391230907	13.4347225201514	-1.72349474174495	0.626457195899423	-2.75117718022296	0.00593815156775507	0.00902299982652776	2.3688892497214	5.848895402931	2.3101867266643	1.2654333710338	1.09125665899733	0.759976557988189	Promoter (1-2kb)	1	8656193	8703219	47027	2	473	ENST00000468247.1	1524	ENSG00000142599	RERE	arginine-glutamic acid dipeptide repeats
chr1	8709635	8709897	263	*	-127.067801209499	12.2786182403443	-6.98945468966562	1.29519416605821	-5.39645319044116	6.79711341446589e-08	1.9495640225612e-07	2.91555599965711	6.1147542848824	3.54228631421859	0	0	0	Intron (ENST00000337907.7/473, intron 2 of 23)	1	8656193	8703219	47027	2	473	ENST00000468247.1	-6416	ENSG00000142599	RERE	arginine-glutamic acid dipeptide repeats
chr1	8712226	8713092	867	*	-5.62714091703839	38.670817439231	-2.49240209237483	0.387573504026195	-6.4307855580509	1.26946149738233e-10	5.34883790064712e-10	12.3911129985427	11.697790805862	9.54877180354577	1.2654333710338	1.71483189271008	2.84991209245571	Intron (ENST00000337907.7/473, intron 2 of 23)	1	8656193	8703219	47027	2	473	ENST00000468247.1	-9007	ENSG00000142599	RERE	arginine-glutamic acid dipeptide repeats
chr1	8740004	8740449	446	*	-2.5283562788396	157.216834460861	-1.3381997726521	0.194492133866753	-6.88048275293695	5.9650067852146e-12	2.97031991369672e-11	29.8844489964853	43.7337860810068	42.0453984252903	14.2813194730957	17.6160003523854	12.3496190673081	Intron (ENST00000337907.7/473, intron 2 of 23)	1	8464970	8753838	288869	2	473	ENST00000480342.5	13389	ENSG00000142599	RERE	arginine-glutamic acid dipeptide repeats
chr1	8817271	8818482	1212	*	-1.43457539733692	95.3766645890103	-0.520623794182253	0.211291702885056	-2.46400491393397	0.0137394227779775	0.0200243878665713	20.7733364975569	16.7491095629388	20.3296431946458	13.3774384937859	14.0304427585371	11.3996483698228	Promoter (<=1kb)	1	8352397	8817465	465069	2	473	ENST00000337907.7	0	ENSG00000142599	RERE	arginine-glutamic acid dipeptide repeats
chr1	8822686	8823030	345	*	1.9550720929329	47.7927113248198	0.967221807634479	0.329166281674717	2.93839880170439	0.00329912343943311	0.00515251405261751	7.28888999914277	5.9818248439067	3.38827386577431	7.95415261792672	12.9391860995397	10.4496776723376	Intron (ENST00000656437.1/473, intron 2 of 18)	1	8352404	8817640	465237	2	473	ENST00000400908.7	-5046	ENSG00000142599	RERE	arginine-glutamic acid dipeptide repeats
chr1	8826129	8826320	192	*	7.73256534413653	14.5126507383869	2.95094711987786	0.664325703342267	4.44201858370292	8.91188610145889e-06	1.85969189057132e-05	0.728888999914277	0.531717763902818	0.46203734533286	6.68871924689293	3.58555759384836	2.46992381346161	5' UTR	1	8352404	8817640	465237	2	473	ENST00000400908.7	-8489	ENSG00000142599	RERE	arginine-glutamic acid dipeptide repeats
chr1	8835985	8836586	602	*	-10.7108644562544	24.9105560378826	-3.42100301721852	0.549530984597859	-6.22531415534643	4.80592028957375e-10	1.87694931591032e-09	9.65777924886416	6.77940148976093	6.9305601799929	0.903880979309855	0.467681425284569	0.759976557988189	Intron (ENST00000656437.1/473, intron 1 of 18)	1	8361158	8848921	487764	2	473	ENST00000656437.1	12335	ENSG00000142599	RERE	arginine-glutamic acid dipeptide repeats
chr1	8848758	8849460	703	*	-1.44632146601429	66.1882412177461	-0.532388247918469	0.24676658260184	-2.15745682541416	0.0309700876788209	0.0432225289481827	13.6666687483927	13.1600146565947	13.3990830146529	9.21958598896052	9.82130993097594	7.78975971937894	Promoter (<=1kb)	1	8361158	8848921	487764	2	473	ENST00000656437.1	0	ENSG00000142599	RERE	arginine-glutamic acid dipeptide repeats
chr1	8858059	8858622	564	*	10.0517038327093	93.1375342087414	3.32936816371994	0.269235576004352	12.3660038288035	3.99192926170585e-35	1.17519684502986e-33	3.46222274959281	2.65858881951409	2.61821162355287	26.0317722041238	30.8669740687815	27.1691619480778	Downstream (2-3kb)	1	8866502	8866590	89	2	102465436	ENST00000618792.1	7968	ENSG00000274258	MIR6728	microRNA 6728
chr1	8869174	8869308	135	*	3.37595372818892	14.3704493546261	1.75529513017962	0.606804239553166	2.89268765075236	0.00381960938901664	0.00592856655578761	2.18666699974283	0.664647204878522	0.616049793777147	3.97707630896336	4.67681425284569	2.27992967396457	Promoter (2-3kb)	1	8861002	8871576	10575	2	2023	ENST00000464920.2	2268	ENSG00000074800	ENO1	enolase 1
chr1	8871195	8871543	349	*	9.99257379453197	24.5870455490157	3.32085632189763	0.514660967997775	6.45251248567968	1.10010816347648e-10	4.67342477643052e-10	0.728888999914277	0.930506086829931	0.616049793777147	7.77337642206475	7.79469042140948	6.64979488239665	Promoter (<=1kb)	1	8861002	8871576	10575	2	2023	ENST00000464920.2	33	ENSG00000074800	ENO1	enolase 1
chr1	8873545	8873894	350	*	1.85521051810802	92.0023724946379	0.891582904473047	0.215601276392304	4.13533221784243	3.54441499576811e-05	6.83007657523475e-05	10.0222237488213	12.4953674517162	10.4728464942115	19.8853815448168	21.5133455630902	18.0494432522195	Promoter (1-2kb)	1	8866009	8871944	5936	2	2023	ENST00000645600.1	-1601	ENSG00000074800	ENO1	enolase 1
chr1	8877985	8879457	1473	*	-1.34623618167077	319.382933617483	-0.42893153642232	0.127348662338345	-3.36816679929245	0.000756698010131575	0.0012588540499792	67.9688992420063	52.7729880673547	67.7654773154861	45.9171537489406	45.3650982526032	43.6986520843209	Promoter (<=1kb)	1	8878835	8879894	1060	1	100505975	ENST00000442636.1	0	ENSG00000230679	ENO1-AS1	ENO1 antisense RNA 1
chr1	8889448	8890628	1181	*	-3.62900286835787	102.022620574821	-1.85957319712148	0.230977155650824	-8.05089660006315	8.21896865836891e-16	6.20624876932959e-15	28.6088932466354	30.9725597473391	22.3318050244216	7.05027163861687	6.54753995398396	8.35974213787008	Distal Intergenic	1	8868049	8879190	11142	2	2023	ENST00000489867.2	-10258	ENSG00000074800	ENO1	enolase 1
chr1	8899994	8900148	155	*	20.2590846897221	9.90973927144466	4.34049708919281	1.02333180901968	4.24153441819705	2.21996837456197e-05	4.39115220304754e-05	0.546666749935707	0	0	2.53086674206759	4.5209204444175	2.27992967396457	Distal Intergenic	1	8868049	8879190	11142	2	2023	ENST00000489867.2	-20804	ENSG00000074800	ENO1	enolase 1
chr1	8903680	8904377	698	*	6.35670410392969	37.3777996354873	2.66827893447047	0.390029932817869	6.84121578872887	7.85238670355018e-12	3.85710634108981e-11	1.45777799982855	1.86101217365986	1.84814938133144	9.40036218482249	9.19773469726318	13.4895839042904	Distal Intergenic	1	8868049	8879190	11142	2	2023	ENST00000489867.2	-24490	ENSG00000074800	ENO1	enolase 1
chr1	8911068	8911870	803	*	5.22154167830677	21.7234889156131	2.38447583040978	0.508924345099025	4.68532475086412	2.79516378687289e-06	6.26815547075993e-06	0.728888999914277	2.12687105561127	0.616049793777147	6.68871924689293	5.61217710341482	5.88981832440847	Distal Intergenic	1	8868049	8879190	11142	2	2023	ENST00000489867.2	-31878	ENSG00000074800	ENO1	enolase 1
chr1	8937810	8937969	160	*	-14.9333512300506	10.9652077697844	-3.90046605543278	0.908604132088311	-4.29281126695743	1.76424965560037e-05	3.53885708401651e-05	2.55111149969997	3.72202434731972	4.31234855644003	0	0.467681425284569	0.189994139497047	Distal Intergenic	1	8945867	8967745	21879	1	765	ENST00000549778.5	-7898	ENSG00000131686	CA6	carbonic anhydrase 6
chr1	8941794	8942353	560	*	-2.14592638372876	48.8087146135599	-1.10160058511068	0.296078262518928	-3.72063985967312	0.000198718653660839	0.000350404674020836	10.0222237488213	11.697790805862	12.4750083239872	5.42328587585913	5.61217710341482	4.36986520843209	Promoter (3-4kb)	1	8945867	8967745	21879	1	765	ENST00000549778.5	-3514	ENSG00000131686	CA6	carbonic anhydrase 6
chr1	8947248	8947981	734	*	-192.120996984151	217.572704051321	-7.58587139013955	1.40162935480472	-5.41218073389767	6.22617993542761e-08	1.79578708606626e-07	65.2355654923278	80.0235234673741	76.8522117736991	0	0	1.13996483698228	Promoter (1-2kb)	1	8945887	8974704	28818	1	765	ENST00000377442.3	1361	ENSG00000131686	CA6	carbonic anhydrase 6
chr1	8986312	8986508	197	*	5.67038456662853	11.0228760550451	2.50344658235511	0.685710316541463	3.65088073194204	0.000261342587054179	0.000455262812284181	0.546666749935707	0.531717763902818	0.616049793777147	2.35009054620562	2.9619823601356	3.98987692943799	Distal Intergenic	1	9003300	9026345	23046	2	155184	ENST00000400906.1	39837	ENSG00000197241	SLC2A7	solute carrier family 2 member 7
chr1	8987934	8988429	496	*	-2.4796807543336	10.6420275195741	-1.3101543932788	0.660556867865072	-1.98340893421219	0.047321769980243	0.06440098717686	2.18666699974283	3.45616546536832	2.15617427822001	0.542328587585913	1.71483189271008	0.759976557988189	Distal Intergenic	1	9003300	9026345	23046	2	155184	ENST00000400906.1	37916	ENSG00000197241	SLC2A7	solute carrier family 2 member 7
chr1	9004975	9005539	565	*	-1.89217053518995	28.2848169345195	-0.920042119959313	0.390371307719254	-2.35683848112369	0.0184312617127149	0.0264528189934349	6.01333424929278	5.18424819805247	7.85463487065862	2.53086674206759	3.74145140227655	3.41989451094685	Intron (ENST00000400906.1/155184, intron 10 of 11)	1	9003300	9026345	23046	2	155184	ENST00000400906.1	20806	ENSG00000197241	SLC2A7	solute carrier family 2 member 7
chr1	9067153	9067504	352	*	5.37832346786938	16.5387825279187	2.42715652565658	0.598633237170983	4.05449676855034	5.02423450058296e-05	9.50018555734207e-05	1.45777799982855	0.930506086829931	0.308024896888573	6.8694954427549	3.89734521070474	3.03990623195276	Promoter (2-3kb)	1	9040080	9069604	29525	2	6518	ENST00000377414.7	2100	ENSG00000142583	SLC2A5	solute carrier family 2 member 5
chr1	9077986	9078397	412	*	4.52573406727861	16.3975499739272	2.17815181414743	0.554308445093344	3.92949418943209	8.5124733528748e-05	0.000156569484290806	1.09333349987141	1.46222385073275	0.46203734533286	4.88095728827322	4.67681425284569	3.79988278994095	Promoter (4-5kb)	1	9041785	9073122	31338	2	6518	ENST00000479813.5	-4864	ENSG00000142583	SLC2A5	solute carrier family 2 member 5
chr1	9080614	9081214	601	*	5.66201010461104	14.6799298982063	2.50131432392738	0.614824887888583	4.06833616075194	4.73500371133654e-05	8.98041242584013e-05	0.182222249978569	0.797576645854227	1.23209958755429	5.24250967999716	3.58555759384836	3.6098886504439	Intron (ENST00000486632.5/6518, intron 2 of 6)	1	9047611	9088443	40833	2	6518	ENST00000464985.5	7229	ENSG00000142583	SLC2A5	solute carrier family 2 member 5
chr1	9108306	9108713	408	*	-202.04384119532	19.6427909639198	-7.65852456499127	1.24324150043822	-6.16012622028122	7.26869856772856e-10	2.77075764849278e-09	6.74222324920706	6.64647204878522	6.77654773154861	0	0	0	Promoter (2-3kb)	1	9104532	9111370	6839	2	80045	ENST00000465853.1	2657	ENSG00000180758	GPR157	G protein-coupled receptor 157
chr1	9110121	9111191	1071	*	1.56552623338758	47.4812389418689	0.646647683795052	0.317040581476375	2.03963694737053	0.0413864992308338	0.0568112212056851	4.19111174950709	8.50748422244508	6.16049793777147	8.1349288137887	11.0684603984015	9.68970111434941	Promoter (<=1kb)	1	9104532	9111370	6839	2	80045	ENST00000465853.1	179	ENSG00000180758	GPR157	G protein-coupled receptor 157
chr1	9120342	9120817	476	*	-54.5298863252955	29.3558012945435	-5.76897524286053	0.894106294049185	-6.45222529050129	1.10219559495524e-10	4.68208751290153e-10	9.84000149884273	10.7672847190321	8.93272200976863	0.361552391723942	0	0.189994139497047	Intron (ENST00000377411.5/80045, intron 1 of 3)	1	9111169	9128781	17613	2	80045	ENST00000466131.1	7964	ENSG00000180758	GPR157	G protein-coupled receptor 157
chr1	9145195	9145529	335	*	7.10358556866944	13.7706829703925	2.82854741565957	0.677187540938068	4.17690409918256	2.95503537225409e-05	5.7533005385561e-05	0.728888999914277	0	1.07808713911001	3.97707630896336	3.58555759384836	4.36986520843209	Downstream (2-3kb)	1	9151668	9151777	110	2	407040	ENST00000385130.1	6248	ENSG00000284357	MIR34A	microRNA 34a
chr1	9163614	9164667	1054	*	13.4724072687331	43.7428774472519	3.7519357515056	0.429287121596677	8.73992151814562	2.33272422591715e-18	2.2223750327854e-17	1.45777799982855	1.06343552780564	0.616049793777147	15.5467528441295	10.7566727815451	14.0595663227815	Intron (ENST00000635687.1/106614088, intron 1 of 1)	1	9151668	9151777	110	2	407040	ENST00000385130.1	-11837	ENSG00000284357	MIR34A	microRNA 34a
chr1	9211435	9211941	507	*	17.3174567470687	21.9686669351704	4.11415516537899	0.638645525243572	6.44200108316721	1.17908439408437e-10	4.99144526533722e-10	0.364444499957138	0.265858881951409	0.616049793777147	6.32716685516898	8.41826565512224	5.88981832440847	Distal Intergenic	1	9191038	9192089	1052	1	102724571	ENST00000634966.2	20397	ENSG00000234546	LNCTAM34A	long non coding transcriptional activator of miR34a
chr1	9234135	9235356	1222	*	-1.61694375576933	87.7807390983301	-0.693269496570441	0.21615598907634	-3.20726480692421	0.00134003583550937	0.00217675623917945	19.3155584977283	17.8125450907444	18.6355062617587	10.4850193599943	12.315610865827	10.4496776723376	Promoter (<=1kb)	1	9234775	9271337	36563	1	9563	ENST00000377403.6	0	ENSG00000049239	H6PD	hexose-6-phosphate dehydrogenase/glucose 1-dehydrogenase
chr1	9275217	9275852	636	*	4.70609107925721	22.6329082413597	2.23452924200742	0.490453201154985	4.55604986723556	5.21245666367994e-06	1.12431942867665e-05	1.45777799982855	0.664647204878522	2.00216182977573	7.95415261792672	4.83270806127388	5.69982418491142	Distal Intergenic	1	9292894	9369532	76639	1	80176	ENST00000328089.11	-17042	ENSG00000171621	SPSB1	splA/ryanodine receptor domain and SOCS box containing 1
chr1	9280461	9280833	373	*	2.82952851604788	37.2441321371558	1.5005616770049	0.362016698278315	4.1450068025627	3.3980362242178e-05	6.5649540241379e-05	4.55555624946423	3.45616546536832	2.00216182977573	10.1234669682704	7.63879661298129	9.49970697485236	Distal Intergenic	1	9292894	9369532	76639	1	80176	ENST00000328089.11	-12061	ENSG00000171621	SPSB1	splA/ryanodine receptor domain and SOCS box containing 1
chr1	9290165	9290704	540	*	5.52402095948759	29.8060039431881	2.46571879354445	0.477755914627471	5.16104294693471	2.45577828484349e-07	6.45804863501906e-07	3.09777824963568	0.664647204878522	1.07808713911001	7.59260022620278	6.07985852869939	11.2096542303258	Promoter (2-3kb)	1	9292894	9369532	76639	1	80176	ENST00000328089.11	-2190	ENSG00000171621	SPSB1	splA/ryanodine receptor domain and SOCS box containing 1
chr1	9294449	9295058	610	*	5.3347210372404	27.3856920264713	2.41541283174092	0.437989942151661	5.51476780465554	3.49240734386086e-08	1.04542733114147e-07	1.27555574984998	1.46222385073275	1.69413693288715	5.78483826758307	9.35362850569137	7.78975971937894	Promoter (<=1kb)	1	9294528	9356497	61970	1	80176	ENST00000450402.1	0	ENSG00000171621	SPSB1	splA/ryanodine receptor domain and SOCS box containing 1
chr1	9302771	9303436	666	*	1.58010031651967	127.216740828243	0.660016154320864	0.180342294353762	3.65979681408604	0.000252415316248203	0.000440462593356754	15.4888912481784	17.8125450907444	17.2493942257601	26.0317722041238	27.2814164749332	24.129255716125	Intron (ENST00000328089.11/80176, intron 1 of 2)	1	9294528	9356497	61970	1	80176	ENST00000450402.1	8243	ENSG00000171621	SPSB1	splA/ryanodine receptor domain and SOCS box containing 1
chr1	9324268	9325135	868	*	-93.8193546757771	66.1427375319429	-6.55181367236528	0.756205901923403	-8.66406048366033	4.55251653697393e-18	4.2364993249799e-17	22.0488922474069	21.6674988790398	23.5639046119759	0	0.623575233712758	0	Intron (ENST00000328089.11/80176, intron 1 of 2)	1	9351431	9367863	16433	1	80176	ENST00000357898.3	-26296	ENSG00000171621	SPSB1	splA/ryanodine receptor domain and SOCS box containing 1
chr1	9346014	9346366	353	*	-5.316919016709	9.98746302131366	-2.41059049254788	0.760616213412298	-3.16925993693116	0.00152827649097434	0.00246692381674577	2.55111149969997	2.39272993756268	3.69629876266288	0	0.623575233712758	0.949970697485236	Intron (ENST00000328089.11/80176, intron 1 of 2)	1	9351431	9367863	16433	1	80176	ENST00000357898.3	-5065	ENSG00000171621	SPSB1	splA/ryanodine receptor domain and SOCS box containing 1
chr1	9351707	9352296	590	*	4.85763298480422	14.982820223751	2.28025349223704	0.629577095661837	3.62188127228477	0.000292468353511963	0.000506999486868418	0	1.59515329170845	0.92407469066572	4.88095728827322	4.5209204444175	3.03990623195276	Promoter (<=1kb)	1	9351431	9367863	16433	1	80176	ENST00000357898.3	276	ENSG00000171621	SPSB1	splA/ryanodine receptor domain and SOCS box containing 1
chr1	9384873	9385177	305	*	-3.41836179592195	11.3377314607151	-1.77330509846505	0.704369506792419	-2.51757789251893	0.0118164838535893	0.0173526607836774	3.28000049961424	3.19030658341691	2.46419917510859	1.2654333710338	0	1.32995897647933	Distal Intergenic	1	9355707	9367575	11869	1	80176	ENST00000377399.2	29166	ENSG00000171621	SPSB1	splA/ryanodine receptor domain and SOCS box containing 1
chr1	9400019	9401082	1064	*	16.3178754026839	41.5073195543271	4.02838132465112	0.462367316016748	8.71251315805636	2.97210799046816e-18	2.80616505333372e-17	1.09333349987141	1.19636496878134	0.154012448444287	12.8351099061999	12.315610865827	13.6795780437874	Distal Intergenic	1	9426975	9428916	1942	2	100506022	ENST00000641507.1	27834	ENSG00000284693	LINC02606	long intergenic non-protein coding RNA 2606
chr1	9401789	9402087	299	*	5.52470117904447	14.4615124735278	2.46589643388518	0.654709435387333	3.76639819223979	0.000165619574069226	0.000294529232466784	0.728888999914277	1.19636496878134	0.308024896888573	6.8694954427549	2.65019474327922	2.65991795295866	Distal Intergenic	1	9426975	9428916	1942	2	100506022	ENST00000641507.1	26829	ENSG00000284693	LINC02606	long intergenic non-protein coding RNA 2606
chr1	9410734	9411105	372	*	-3.42616626470151	13.5202805284632	-1.77659516410144	0.657751319819324	-2.70101345382241	0.00691285420961185	0.010421964693946	2.00444474976426	6.24768372585811	2.46419917510859	1.08465717517183	1.5589380842819	0.379988278994095	Distal Intergenic	1	9426975	9428916	1942	2	100506022	ENST00000641507.1	17811	ENSG00000284693	LINC02606	long intergenic non-protein coding RNA 2606
chr1	9412998	9413980	983	*	8.95569836789423	94.8190724548323	3.16280593836566	0.273412267424884	11.5679006218498	5.99311823213245e-31	1.38030915808278e-29	2.55111149969997	3.85495378829543	3.23426141733002	34.7090296054984	23.851752689513	26.2191912505925	Distal Intergenic	1	9426975	9428916	1942	2	100506022	ENST00000641507.1	14936	ENSG00000284693	LINC02606	long intergenic non-protein coding RNA 2606
chr1	9428640	9429485	846	*	-1.51214801933424	101.403601033325	-0.596599367275527	0.228789129404679	-2.6076386095262	0.00911691507933083	0.0135630696831289	14.9422244982427	20.6040633512342	27.1061909261945	12.8351099061999	14.0304427585371	13.2995897647933	Promoter (<=1kb)	1	9425094	9429075	3982	2	100506022	ENST00000641325.1	0	ENSG00000284693	LINC02606	long intergenic non-protein coding RNA 2606
chr1	9434358	9434555	198	*	-20.8476057929426	45.8605484195734	-4.38180980426561	0.49453206298792	-8.86051710740675	7.96441385987525e-19	7.90995911618644e-18	16.9466692480069	14.7551679483032	13.2450705662087	0.542328587585913	0.935362850569137	0.569982418491142	Intron (ENST00000641940.1/100506022, intron 1 of 1)	1	9425094	9429075	3982	2	100506022	ENST00000641325.1	-5283	ENSG00000284693	LINC02606	long intergenic non-protein coding RNA 2606
chr1	9437789	9439294	1506	*	-3.826297903026	339.376746292199	-1.93594920156878	0.136070573678167	-14.2275375875733	6.18205098239325e-46	3.32330621010294e-44	99.1289039883416	89.062725453722	88.4031454070206	23.1393530703323	27.7490979002177	18.6194256707106	Promoter (1-2kb)	1	9426649	9440564	13916	2	100506022	ENST00000641940.1	1270	ENSG00000284693	LINC02606	long intergenic non-protein coding RNA 2606
chr1	9441600	9442092	493	*	-200.439980738584	176.709492209795	-7.6470264940181	0.661049937286843	-11.5680012396702	5.98609533153999e-31	1.37934647876986e-29	56.671119743335	65.9330027239494	57.7546681666075	0.903880979309855	0	0	Promoter (1-2kb)	1	9426649	9440564	13916	2	100506022	ENST00000641940.1	-1036	ENSG00000284693	LINC02606	long intergenic non-protein coding RNA 2606
chr1	9443960	9444347	388	*	-39.3227576754855	99.1272931067449	-5.29729259523422	0.425434473711632	-12.4514888251036	1.3726052756677e-35	4.15429304767897e-34	32.2533382462067	34.4287252127074	32.4966266217445	1.08465717517183	0.623575233712758	0.759976557988189	Promoter (3-4kb)	1	9426649	9440564	13916	2	100506022	ENST00000641940.1	-3396	ENSG00000284693	LINC02606	long intergenic non-protein coding RNA 2606
chr1	9448505	9448963	459	*	-29.7950496311129	21.6818199398581	-4.89700074551061	0.823183953190324	-5.94885350538217	2.70027174502481e-09	9.51148103108316e-09	8.92889024894989	7.04526037171234	5.54444814399432	0.542328587585913	0.15589380842819	0	Distal Intergenic	1	9426649	9440564	13916	2	100506022	ENST00000641940.1	-7941	ENSG00000284693	LINC02606	long intergenic non-protein coding RNA 2606
chr1	9455819	9456193	375	*	-1.69734941921867	34.6529644270672	-0.763283591092958	0.35383691497255	-2.15716212411634	0.030993034487449	0.0432526876898294	9.11111249892846	7.57697813561515	5.69846059243861	4.88095728827322	4.05323901913293	3.79988278994095	Distal Intergenic	1	9426649	9440564	13916	2	100506022	ENST00000641940.1	-15255	ENSG00000284693	LINC02606	long intergenic non-protein coding RNA 2606
chr1	9472983	9473571	589	*	2.65997294457777	89.370870582352	1.41141157169564	0.223910016646892	6.30347669493253	2.9104199128047e-10	1.17150860772947e-09	8.74666799897132	7.70990757659086	8.62469711288005	21.1508149158506	19.1749384366673	24.129255716125	Distal Intergenic	1	9426649	9440564	13916	2	100506022	ENST00000641940.1	-32419	ENSG00000284693	LINC02606	long intergenic non-protein coding RNA 2606
chr1	9476770	9477139	370	*	10.426958684713	44.0851738589696	3.38224651158332	0.399108197348077	8.4745102557579	2.36070539284753e-17	2.05992774890991e-16	0.546666749935707	1.32929440975704	2.00216182977573	14.8236480606816	12.4715046742552	12.7296073463022	Distal Intergenic	1	9426649	9440564	13916	2	100506022	ENST00000641940.1	-36206	ENSG00000284693	LINC02606	long intergenic non-protein coding RNA 2606
chr1	9495098	9495644	547	*	-1.93923235132886	27.4204497307985	-0.955485671947634	0.402343443204821	-2.37480115081986	0.0175584064701627	0.0252654827252655	5.28444524937851	8.10869589951797	5.08241079866146	3.43474772137745	2.65019474327922	3.2299003714498	Distal Intergenic	1	9539465	9585173	45709	1	84275	ENST00000302692.7	-43821	ENSG00000171612	SLC25A33	solute carrier family 25 member 33
chr1	9532698	9533057	360	*	-86.2026405782093	30.6844909959645	-6.42966015782981	1.06951818169563	-6.01173525412738	1.8354790331135e-09	6.62254867590336e-09	11.1155572486927	10.9002141600078	9.08673445821291	0.361552391723942	0	0	Distal Intergenic	1	9539465	9585173	45709	1	84275	ENST00000302692.7	-6408	ENSG00000171612	SLC25A33	solute carrier family 25 member 33
chr1	9539098	9540243	1146	*	-1.38038072401958	109.172134381978	-0.465066232873659	0.205780800378723	-2.26000789197895	0.0238207610347507	0.0337230242883561	20.9555587475355	19.80648670538	24.179954405753	17.8968433903351	12.315610865827	15.3895252992608	Promoter (<=1kb)	1	9539465	9585173	45709	1	84275	ENST00000302692.7	0	ENSG00000171612	SLC25A33	solute carrier family 25 member 33
chr1	9588321	9589075	755	*	-2.24460044504711	50.4925468797045	-1.16645865777225	0.299705401766092	-3.8920174641451	9.94140868780916e-05	0.000181339367947269	14.395557748307	11.4319319239106	10.0108091488786	4.88095728827322	4.67681425284569	5.88981832440847	Promoter (<=1kb)	1	9588911	9614877	25967	1	199953	ENST00000340381.11	0	ENSG00000188807	TMEM201	transmembrane protein 201
chr1	9593215	9594008	794	*	-10.4513447289644	54.7435179582779	-3.38561667441793	0.371278468348915	-9.11880694152252	7.59558543325297e-20	8.16405623222199e-19	15.1244467482212	17.2808273268416	18.789518710203	1.62698576275774	0.935362850569137	2.27992967396457	Promoter (2-3kb)	1	9596897	9614873	17977	1	199953	ENST00000416541.5	-2889	ENSG00000188807	TMEM201	transmembrane protein 201
chr1	9651616	9652494	879	*	4.00116437403032	17.5754062301859	2.00041989804799	0.537140336328217	3.72420345811758	0.000195932867662564	0.000345687183210609	1.64000024980712	1.06343552780564	0.92407469066572	4.3386287006873	3.11787616856379	6.45980074289961	Promoter (<=1kb)	1	9651731	9729114	77384	1	5293	ENST00000377346.9	0	ENSG00000171608	PIK3CD	phosphatidylinositol-4,5-bisphosphate 3-kinase catalytic subunit delta
chr1	9659443	9659801	359	*	15.1819495855321	17.0473279674745	3.92428516079081	0.70984823130731	5.52834393003071	3.23267828728848e-08	9.72272501216959e-08	0.182222249978569	0.132929440975704	0.770062242221433	6.68871924689293	4.05323901913293	5.12984176642028	Promoter (4-5kb)	1	9652610	9654586	1977	2	644997	ENST00000377320.3	-4857	ENSG00000179840	PIK3CD-AS1	PIK3CD antisense RNA 1
chr1	9671440	9671779	340	*	38.9744394330675	23.5472380639618	5.28445636776682	0.820397994735594	6.44133262352736	1.18429004707156e-10	5.01151469025065e-10	0	0.531717763902818	0	6.50794305103096	8.57415946355042	7.78975971937894	Intron (ENST00000377346.9/5293, intron 1 of 23)	1	9672426	9687555	15130	2	101929074	ENST00000415330.2	15776	ENSG00000231789	PIK3CD-AS2	PIK3CD antisense RNA 2
chr1	9687225	9688211	987	*	1.85424156474965	73.2380080300819	0.890829205972274	0.247647280345217	3.59716934799555	0.000321699049122555	0.000555369571477418	10.2044459987999	7.44404869463945	8.77870956132434	18.619948173783	13.7186551416807	14.8195428807697	Promoter (<=1kb)	1	9672426	9687555	15130	2	101929074	ENST00000415330.2	0	ENSG00000231789	PIK3CD-AS2	PIK3CD antisense RNA 2
chr1	9689060	9689737	678	*	1.76947816731137	40.4952915325742	0.823323961194655	0.324052963251655	2.5407080155452	0.0110628263895306	0.0163029003436749	3.64444499957138	5.71596596195529	5.54444814399432	9.40036218482249	7.63879661298129	8.73973041686417	Promoter (<=1kb)	1	9688176	9691946	3771	1	5293	ENST00000484851.1	884	ENSG00000171608	PIK3CD	phosphatidylinositol-4,5-bisphosphate 3-kinase catalytic subunit delta
chr1	9700358	9700755	398	*	167.486497357475	50.5318015942238	7.38790098098317	1.05272500163448	7.01788308391325	2.2525490450203e-12	1.18049872501437e-11	0	0	0.308024896888573	19.1622767613689	15.9011684596753	14.8195428807697	Intron (ENST00000377346.9/5293, intron 2 of 23)	1	9710198	9727227	17030	1	5293	ENST00000543390.2	-9443	ENSG00000171608	PIK3CD	phosphatidylinositol-4,5-bisphosphate 3-kinase catalytic subunit delta
chr1	9717211	9718110	900	*	-80.3793119079366	142.419327432894	-6.32875232205689	0.483840215784063	-13.0802527685739	4.27017847247275e-39	1.59118263264584e-37	41.7288952450923	51.8424819805247	50.8241079866146	0.723104783447884	0.623575233712758	0.379988278994095	Promoter (<=1kb)	1	9716276	9717581	1306	1	5293	ENST00000479223.1	935	ENSG00000171608	PIK3CD	phosphatidylinositol-4,5-bisphosphate 3-kinase catalytic subunit delta
chr1	9721642	9722011	370	*	-2.07328965208028	36.1205639496381	-1.05192168443005	0.368076261519554	-2.85789059062742	0.00426467408746706	0.00658744079810093	7.47111224912133	7.04526037171234	10.4728464942115	5.42328587585913	2.49430093485103	3.79988278994095	Exon (ENST00000377346.9/5293, exon 16 of 24)	1	9716276	9717581	1306	1	5293	ENST00000479223.1	5366	ENSG00000171608	PIK3CD	phosphatidylinositol-4,5-bisphosphate 3-kinase catalytic subunit delta
chr1	9765864	9767217	1354	*	1.497035777367	181.785880145426	0.582108700496642	0.171061627864441	3.40291804634255	0.000666702752476203	0.0011154668760802	26.7866707468497	26.5858881951409	21.2537178853116	30.5511771006731	34.9202130879145	42.7486813868356	Intron (ENST00000377298.8/22883, intron 2 of 18)	1	9729028	9751581	22554	2	22883	ENST00000435891.5	-14283	ENSG00000171603	CLSTN1	calsyntenin 1
chr1	9792339	9793734	1396	*	-2.32240452953368	30.9511014971782	-1.21561929086011	0.381525260129428	-3.18620919214556	0.00144150325475141	0.00233298768747772	6.74222324920706	7.44404869463945	8.00864731910291	4.3386287006873	2.65019474327922	2.27992967396457	Intron (ENST00000377298.8/22883, intron 1 of 18)	1	9729027	9823669	94643	2	22883	ENST00000650348.1	29935	ENSG00000171603	CLSTN1	calsyntenin 1
chr1	9825311	9825955	645	*	2.7089021869277	68.9103326737668	1.43770830163074	0.282726261011575	5.08516009969049	3.67316092668232e-07	9.41176558762679e-07	7.28888999914277	7.04526037171234	4.77438590177289	11.9312289268901	21.5133455630902	16.5294901362431	Promoter (<=1kb)	1	9729026	9824526	95501	2	22883	ENST00000377298.8	-785	ENSG00000171603	CLSTN1	calsyntenin 1
chr1	9838947	9839430	484	*	-22.0768580630542	16.4144217148078	-4.4644629599659	0.841609746918677	-5.30467116892515	1.12876284081097e-07	3.12904939489672e-07	5.28444524937851	4.65253043414966	6.16049793777147	0.361552391723942	0	0.379988278994095	Distal Intergenic	1	9729026	9824526	95501	2	22883	ENST00000377298.8	-14421	ENSG00000171603	CLSTN1	calsyntenin 1
chr1	9852381	9852709	329	*	15.371864473038	9.47155684878332	3.94222025684972	0.948228957851033	4.15745609138953	3.21811103103254e-05	6.23546766171071e-05	0	0.531717763902818	0	3.07319532965351	2.9619823601356	2.84991209245571	Intron (ENST00000377263.6/56998, intron 5 of 5)	1	9850659	9878176	27518	2	56998	ENST00000377256.1	25467	ENSG00000178585	CTNNBIP1	catenin beta interacting protein 1
chr1	9872839	9872958	120	*	50.4204791617937	8.34780963977453	5.65593792353718	1.33203588210194	4.24608525906388	2.17537881063057e-05	4.30751906522264e-05	0	0.132929440975704	0	2.89241913379154	2.02661950956646	3.2299003714498	Intron (ENST00000377263.6/56998, intron 3 of 5)	1	9850659	9878176	27518	2	56998	ENST00000377256.1	5218	ENSG00000178585	CTNNBIP1	catenin beta interacting protein 1
chr1	9881828	9882368	541	*	8.31096944487341	65.7303182455255	3.0550167720301	0.325802378942579	9.37690136562363	6.79400108394626e-21	7.92731497327409e-20	1.82222249978569	3.72202434731972	1.54012448444287	19.3430529572309	22.7604960305157	16.3394959967461	Promoter (3-4kb)	1	9850659	9878176	27518	2	56998	ENST00000377256.1	-3652	ENSG00000178585	CTNNBIP1	catenin beta interacting protein 1
chr1	9888946	9889433	488	*	-39.0009743992178	28.2880175229376	-5.28543826356375	0.793149254126182	-6.66386337258396	2.6672143797699e-11	1.22836938486797e-10	9.65777924886416	9.96970807317783	8.62469711288005	0.361552391723942	0	0.379988278994095	Promoter (3-4kb)	1	9850450	9893237	42788	2	56998	ENST00000377258.5	3804	ENSG00000178585	CTNNBIP1	catenin beta interacting protein 1
chr1	9890187	9890942	756	*	2.38865299464136	74.5008102515838	1.25619728524186	0.25216668622267	4.98161475672723	6.30558723667089e-07	1.55748839412649e-06	8.01777899905704	7.04526037171234	7.54660997377005	13.1966622979239	18.3954693945264	20.5193670656811	Promoter (2-3kb)	1	9850450	9893237	42788	2	56998	ENST00000377258.5	2295	ENSG00000178585	CTNNBIP1	catenin beta interacting protein 1
chr1	9910124	9911236	1113	*	-1.87092941720086	212.982282605126	-0.903755132402812	0.152891862094611	-5.91107414103938	3.39883996366645e-09	1.18088026122344e-08	49.2000074942137	44.2655038449096	48.9759586052832	28.9241913379154	21.0456641378056	23.7492674371309	Promoter (<=1kb)	1	9848276	9910269	61994	2	56998	ENST00000377263.6	0	ENSG00000178585	CTNNBIP1	catenin beta interacting protein 1
chr1	9929276	9929776	501	*	-94.842543180492	67.2193808233227	-6.56746244375422	0.755001984560825	-8.69860288853999	3.35995087856457e-18	3.15882912168276e-17	19.4977807477069	24.724876021481	24.0259419573087	0.180776195861971	0.15589380842819	0.379988278994095	Promoter (2-3kb)	1	9930261	9932180	1920	2	84328	ENST00000471853.1	2404	ENSG00000162441	LZIC	leucine zipper and CTNNBIP1 domain containing
chr1	10001025	10001798	774	*	-9.05656919769059	17.5309481840653	-3.1789646331786	0.624008060620366	-5.09442879634951	3.49794265586248e-07	8.9860573398546e-07	5.83111199931421	4.12081267024684	6.31451038621575	0.542328587585913	0.779469042140948	0.379988278994095	Promoter (3-4kb)	1	9997228	10016021	18794	1	116362	ENST00000294435.8	3797	ENSG00000162444	RBP7	retinol binding protein 7
chr1	10012863	10013175	313	*	-104.279183205892	36.8837487586779	-6.70430737751703	1.0616688064361	-6.31487648207601	2.70377337988116e-10	1.09263478654212e-09	11.2977794986713	12.3624380107405	13.8611203599858	0	0.15589380842819	0.189994139497047	Intron (ENST00000315901.4/116362, intron 4 of 4)	1	9997228	10016021	18794	1	116362	ENST00000294435.8	15635	ENSG00000162444	RBP7	retinol binding protein 7
chr1	10031599	10031779	181	*	10.2116277200334	12.9804219107692	3.3521409431258	0.743773805797352	4.50693600258237	6.57704599117727e-06	1.39820766955702e-05	0	0.797576645854227	0.308024896888573	5.42328587585913	2.9619823601356	3.41989451094685	Promoter (1-2kb)	1	10032832	10180367	147536	1	10277	ENST00000253251.12	-1053	ENSG00000130939	UBE4B	ubiquitination factor E4B
chr1	10032548	10033752	1205	*	-1.44603648221226	230.502675234396	-0.532103950658855	0.150962072017383	-3.5247525656483	0.000423878521720495	0.000723313590904157	44.826673494728	39.3471145288085	55.9065187852761	30.5511771006731	30.7110802603533	32.299003714498	Promoter (<=1kb)	1	10032832	10180367	147536	1	10277	ENST00000253251.12	0	ENSG00000130939	UBE4B	ubiquitination factor E4B
chr1	10046080	10046583	504	*	-3.99229315686114	19.3387170464571	-1.99721766266444	0.553269963505807	-3.6098429237131	0.000306382481807042	0.000530030932530459	8.56444574899275	4.25374211122254	3.08024896888573	1.80776195861971	1.24715046742552	0.759976557988189	Intron (ENST00000253251.12/10277, intron 1 of 26)	1	10033274	10073118	39845	1	10277	ENST00000377153.5	12806	ENSG00000130939	UBE4B	ubiquitination factor E4B
chr1	10055808	10056029	222	*	4.71316212356772	12.8096619010061	2.23669530809724	0.623926604467731	3.58486926520044	0.000337247096728717	0.000580939840753091	0.546666749935707	0.531717763902818	1.23209958755429	3.25397152551548	4.20913282756112	3.03990623195276	Intron (ENST00000253251.12/10277, intron 1 of 26)	1	10033274	10073118	39845	1	10277	ENST00000377153.5	22534	ENSG00000130939	UBE4B	ubiquitination factor E4B
chr1	10057454	10058110	657	*	-3.60825048404873	12.401616640573	-1.85129949367961	0.690750740992186	-2.68012668509111	0.00735943019546237	0.0110627456347964	2.55111149969997	3.32323602439261	4.15833610799574	0	1.87072570113827	0.759976557988189	Intron (ENST00000253251.12/10277, intron 1 of 26)	1	10033274	10073118	39845	1	10277	ENST00000377153.5	24180	ENSG00000130939	UBE4B	ubiquitination factor E4B
chr1	10066799	10067339	541	*	-3.2030276940687	25.756953172047	-1.6794362720192	0.427656508465197	-3.92706819322469	8.59876073167532e-05	0.000158072665690832	7.83555674907847	6.77940148976093	5.54444814399432	1.44620956689577	2.33840712642284	2.27992967396457	Intron (ENST00000253251.12/10277, intron 1 of 26)	1	10100861	10103185	2325	1	10277	ENST00000462658.1	-33522	ENSG00000130939	UBE4B	ubiquitination factor E4B
chr1	10108208	10108630	423	*	4.61537737339482	68.8574956452808	2.20644861373605	0.296479722828349	7.44215689588157	9.9054474987643e-14	6.0418995580846e-13	2.18666699974283	4.25374211122254	6.00648548932718	21.8739196992985	16.2129560765317	18.2394373917165	Intron (ENST00000253251.12/10277, intron 6 of 26)	1	10100861	10103185	2325	1	10277	ENST00000462658.1	7347	ENSG00000130939	UBE4B	ubiquitination factor E4B
chr1	10123011	10123408	398	*	13.1485608672419	14.8612415793776	3.71683299757508	0.723567601759391	5.13681512071217	2.79433609986072e-07	7.28538088619947e-07	0.182222249978569	0.132929440975704	0.770062242221433	5.24250967999716	4.67681425284569	3.79988278994095	Promoter (<=1kb)	1	10122042	10145039	22998	1	10277	ENST00000470736.1	969	ENSG00000130939	UBE4B	ubiquitination factor E4B
chr1	10172476	10172955	480	*	-15.5727334441935	14.400305168265	-3.96095029429875	0.81275188541217	-4.87350489785704	1.09635548468361e-06	2.61508272836332e-06	3.46222274959281	3.85495378829543	6.62253528310433	0	0.467681425284569	0.379988278994095	Promoter (1-2kb)	1	10170956	10180016	9061	1	10277	ENST00000487244.5	1520	ENSG00000130939	UBE4B	ubiquitination factor E4B
chr1	10209856	10211103	1248	*	-1.27430447534086	259.3477589375	-0.349710028443781	0.133275696862358	-2.6239594815621	0.00869141240782464	0.0129631727370773	55.395563993485	46.1265160185694	47.7438590177289	38.8668821103238	35.6996821300554	38.5688103179006	Promoter (<=1kb)	1	10210805	10308597	97793	1	23095	ENST00000377093.8	0	ENSG00000054523	KIF1B	kinesin family member 1B
chr1	10211407	10211888	482	*	2.70857521425256	26.706454625194	1.43753415347189	0.430765207383745	3.33716402539278	0.000846379822180238	0.00140117939851554	2.73333374967854	1.32929440975704	3.38827386577431	6.68871924689293	4.83270806127388	7.78975971937894	Promoter (<=1kb)	1	10211616	10381603	169988	1	23095	ENST00000377086.5	0	ENSG00000054523	KIF1B	kinesin family member 1B
chr1	10257498	10258299	802	*	-186.987975540548	18.1187608867258	-7.54680168884064	1.25258669823148	-6.0249735203926	1.69137312751189e-09	6.13018516766523e-09	4.7377784994428	6.77940148976093	7.08457262843719	0	0	0	Intron (ENST00000377093.8/23095, intron 3 of 20)	1	10278558	10282383	3826	1	23095	ENST00000495136.1	-20259	ENSG00000054523	KIF1B	kinesin family member 1B
chr1	10295434	10295945	512	*	-807.580321569684	78.4333413387075	-9.65746194650687	1.19527318305796	-8.07971105132591	6.49204139104612e-16	4.95115743343541e-15	25.3288927470211	27.9151826048979	27.2602033746387	0	0	0	Promoter (3-4kb)	1	10298966	10299072	107	1	26827	ENST00000362692.1	-3021	ENSG00000206625	RNU6-1	RNA, U6 small nuclear 1
chr1	10339936	10340056	121	*	3.56789346699325	18.1711130045496	1.83507253876296	0.522906821071765	3.50936814134829	0.000449172715396941	0.000764593563854463	1.27555574984998	1.86101217365986	0.92407469066572	4.70018109241125	6.39164614555577	3.03990623195276	Promoter (4-5kb)	1	10344775	10361825	17051	1	23095	ENST00000465635.5	-4719	ENSG00000054523	KIF1B	kinesin family member 1B
chr1	10398481	10399735	1255	*	-1.26493021642903	267.651164567095	-0.339057796628063	0.149229766864236	-2.27205204264995	0.0230833671944788	0.0327459837078167	54.120008243635	47.9875281922293	51.2861453319475	32.3589390592928	36.16736355534	48.8284938507411	Promoter (<=1kb)	1	10398592	10411552	12961	1	5226	ENST00000491493.5	0	ENSG00000142657	PGD	phosphogluconate dehydrogenase
chr1	10430157	10431150	994	*	-1.46542553877003	81.6123930179879	-0.551319663642321	0.231904734111492	-2.37735407064724	0.0174373411160671	0.0251046794838676	15.8533357481355	14.6222385073275	19.4055685039801	12.473557514476	11.0684603984015	9.30971283535532	Promoter (<=1kb)	1	10430384	10451659	21276	1	100526739	ENST00000470413.6	0	ENSG00000251503	CENPS-CORT	CENPS-CORT readthrough
chr1	10459180	10459363	184	*	8.46625466595018	14.3867837976423	3.08172388574794	0.662605173181214	4.65092035269265	3.30456944964268e-06	7.33163331056885e-06	0.546666749935707	0.265858881951409	0.770062242221433	3.61552391723942	3.42966378542017	5.69982418491142	3' UTR	1	10449719	10451902	2184	1	1325	ENST00000377049.3	9461	ENSG00000241563	CORT	cortistatin
chr1	10472114	10472839	726	*	-1.32827981885725	95.319512483049	-0.409559100565242	0.205272178219118	-1.99520024641653	0.0460210441894672	0.0627425667368119	18.0400027478783	17.8125450907444	20.0216182977573	13.3774384937859	14.3422303753934	12.9196014857992	Promoter (<=1kb)	1	10456522	10472529	16008	2	1676	ENST00000377038.8	0	ENSG00000160049	DFFA	DNA fragmentation factor subunit alpha
chr1	10494416	10495284	869	*	-2.07790222803048	26.9291525266799	-1.05512777240668	0.42270259331266	-2.49614691061579	0.0125550592019112	0.0183794110779514	8.92889024894989	4.51960099317395	5.23642324710575	3.25397152551548	2.18251331799465	3.2299003714498	Exon (ENST00000472851.1/5195, exon 2 of 4)	1	10474982	10623286	148305	1	5195	ENST00000491661.2	19434	ENSG00000142655	PEX14	peroxisomal biogenesis factor 14
chr1	10510618	10511412	795	*	7.23372985342828	46.276509117798	2.85473972096898	0.357138877391115	7.99336029116388	1.31309665730463e-15	9.71205083097664e-15	1.45777799982855	2.52565937853838	1.69413693288715	11.9312289268901	15.4334870343908	13.1095956252963	Intron (ENST00000472851.1/5195, intron 2 of 3)	1	10535888	10536289	402	1	5195	ENST00000492696.1	-24476	ENSG00000142655	PEX14	peroxisomal biogenesis factor 14
chr1	10528022	10528898	877	*	58.3676633925454	44.3239937960792	5.86709740947617	0.701318937646565	8.36580490634483	5.9705918374379e-17	5.01201200078099e-16	0	0.265858881951409	0.46203734533286	15.9083052358534	13.7186551416807	13.6795780437874	Intron (ENST00000472851.1/5195, intron 3 of 3)	1	10535888	10536289	402	1	5195	ENST00000492696.1	-6990	ENSG00000142655	PEX14	peroxisomal biogenesis factor 14
chr1	10575548	10575899	352	*	15.0123971444465	14.1908835408801	3.90808245640826	0.775265361646818	5.04096100476708	4.63199855147518e-07	1.16771131059168e-06	0	0.265858881951409	0.616049793777147	2.89241913379154	5.61217710341482	4.74985348742618	Intron (ENST00000356607.9/5195, intron 3 of 8)	1	10535888	10536289	402	1	5195	ENST00000492696.1	39660	ENSG00000142655	PEX14	peroxisomal biogenesis factor 14
chr1	10651481	10651938	458	*	23.2463503177586	18.4937712488648	4.53893232544001	0.775429724116554	5.85344123945107	4.81504425148581e-09	1.63756207541218e-08	0.364444499957138	0	0.46203734533286	6.68871924689293	4.20913282756112	6.64979488239665	Promoter (<=1kb)	1	10650484	10651100	617	2	54897	ENST00000490176.1	-381	ENSG00000130940	CASZ1	castor zinc finger 1
chr1	10779334	10779465	132	*	9.07379094992869	19.3472145550208	3.18170542197923	0.571188591055973	5.57032383314435	2.54266294959508e-08	7.76751790841889e-08	0.364444499957138	0.930506086829931	0.616049793777147	6.50794305103096	5.14449567813025	5.69982418491142	Intron (ENST00000377022.8/54897, intron 1 of 20)	1	10636604	10796646	160043	2	54897	ENST00000377022.8	17181	ENSG00000130940	CASZ1	castor zinc finger 1
chr1	10788140	10789016	877	*	2.97619270675887	28.0088662792389	1.57346794314099	0.412344056327193	3.81591032778813	0.000135681776215083	0.00024370127741336	1.64000024980712	3.0573771424412	2.46419917510859	8.31570500965067	7.63879661298129	4.93984762692323	Intron (ENST00000377022.8/54897, intron 1 of 20)	1	10636604	10796646	160043	2	54897	ENST00000377022.8	7630	ENSG00000130940	CASZ1	castor zinc finger 1
chr1	10824820	10825216	397	*	6.4681226452826	15.8862068652821	2.69334703472739	0.598848923613928	4.49754007817798	6.8744205318087e-06	1.45737114494748e-05	1.09333349987141	0.531717763902818	0.616049793777147	3.97707630896336	6.23575233712758	3.41989451094685	Distal Intergenic	1	10647213	10796650	149438	2	54897	ENST00000344008.5	-28170	ENSG00000130940	CASZ1	castor zinc finger 1
chr1	10830987	10831433	447	*	89.5843981645138	14.6570958557864	6.48517559223046	1.27986695715577	5.06707010128799	4.0398553729696e-07	1.02829213963429e-06	0	0	0.154012448444287	2.71164293792957	6.39164614555577	5.31983590591732	Distal Intergenic	1	10647213	10796650	149438	2	54897	ENST00000344008.5	-34337	ENSG00000130940	CASZ1	castor zinc finger 1
chr1	10835944	10836462	519	*	2.19540891036573	25.2182344407878	1.13448967689677	0.439094221592897	2.58370441036822	0.00977455262296866	0.0144975526224285	2.73333374967854	2.12687105561127	3.23426141733002	5.24250967999716	3.58555759384836	8.35974213787008	Distal Intergenic	1	10647213	10796650	149438	2	54897	ENST00000344008.5	-39294	ENSG00000130940	CASZ1	castor zinc finger 1
chr1	10897891	10898825	935	*	5.30813342695149	28.2861865070067	2.4082046352111	0.441067643838058	5.45994399919142	4.76284791601477e-08	1.39744386013953e-07	1.45777799982855	1.86101217365986	1.23209958755429	8.49648120551264	5.45628329498663	9.68970111434941	Distal Intergenic	1	10946475	10947870	1396	2	148345	ENST00000468348.1	49045	ENSG00000175262	C1orf127	chromosome 1 open reading frame 127
chr1	10900055	10901914	1860	*	17.0417341305223	88.2993282776609	4.09100024349163	0.321285806346392	12.7332118714293	3.86602070286641e-37	1.29354386496736e-35	0.911111249892846	2.39272993756268	1.54012448444287	29.6472961213632	26.346053624364	26.9791678085807	Distal Intergenic	1	10946475	10947870	1396	2	148345	ENST00000468348.1	45956	ENSG00000175262	C1orf127	chromosome 1 open reading frame 127
chr1	10979451	10981092	1642	*	-13.3227347772915	340.661001016993	-3.7358183518209	0.165474257451298	-22.5764321856553	7.3877267442381e-113	7.31475409639705e-110	112.248905986799	97.4372802351914	115.663348781659	9.21958598896052	6.54753995398396	7.97975385887599	Promoter (<=1kb)	1	10946473	10982037	35565	2	148345	ENST00000377004.8	945	ENSG00000175262	C1orf127	chromosome 1 open reading frame 127
chr1	10998154	10998635	482	*	-353.520304590874	34.4160434607697	-8.4656492689998	1.21819619129021	-6.94933158511495	3.67020977510367e-12	1.87435681525189e-11	13.4844464984141	11.9636496878134	9.85679670043435	0	0	0	Distal Intergenic	1	11012344	11020489	8146	1	23435	ENST00000473118.5	-13709	ENSG00000120948	TARDBP	TAR DNA binding protein
chr1	11012235	11013453	1219	*	-1.63629505160765	99.5262707383367	-0.710432913995527	0.235772010688766	-3.01321989798587	0.00258491539819386	0.00407856498556916	26.9688929968282	16.4832506809874	20.0216182977573	14.2813194730957	9.66541612254775	13.4895839042904	Promoter (<=1kb)	1	11012344	11020489	8146	1	23435	ENST00000473118.5	0	ENSG00000120948	TARDBP	TAR DNA binding protein
chr1	11052368	11054034	1667	*	-1.83742662262654	33.2649554916091	-0.877686637276053	0.379498569403655	-2.31275348061325	0.02073619677696	0.0295788934150003	7.83555674907847	9.43799030927502	4.77438590177289	3.07319532965351	4.20913282756112	4.36986520843209	Promoter (1-2kb)	1	11054584	11055204	621	2	6723	ENST00000475189.1	1170	ENSG00000116649	SRM	spermidine synthase
chr1	11059619	11060668	1050	*	-1.69866868849918	107.387958800037	-0.764404494035148	0.196319187670858	-3.89368203436498	9.87340491914244e-05	0.000180159886062439	21.3200032474926	23.395581611724	24.6419917510859	13.1966622979239	13.2509737163961	13.1095956252963	Promoter (<=1kb)	1	11054589	11060018	5430	2	6723	ENST00000376957.7	0	ENSG00000116649	SRM	spermidine synthase
chr1	11063015	11064166	1152	*	-6.66721807282462	71.2368418701949	-2.73708491587111	0.287757633894703	-9.51177169073009	1.87442535055004e-21	2.28176189454989e-20	22.0488922474069	21.6674988790398	19.867605849313	3.43474772137745	3.11787616856379	2.65991795295866	Promoter (2-3kb)	1	11056011	11060020	4010	2	6723	ENST00000459997.1	-2995	ENSG00000116649	SRM	spermidine synthase
chr1	11099311	11100153	843	*	-1.5398553835186	91.0981971518907	-0.622794865675113	0.218485529970236	-2.85050852456891	0.00436493803148783	0.00673416648760339	16.9466692480069	18.2113334136715	21.5617427822001	10.1234669682704	12.7832922911115	12.7296073463022	Promoter (<=1kb)	1	11099675	11102051	2377	1	105376736	ENST00000447600.1	0	ENSG00000230337	EXOSC10-AS1	EXOSC10 antisense RNA 1
chr1	11108957	11109928	972	*	-247.997975912718	218.181454245106	-7.954184535578	0.658487396907319	-12.0794787765658	1.35576407589872e-33	3.66033666701738e-32	77.2622339909133	77.36493464786	68.3815271092633	0.361552391723942	0.467681425284569	0	Promoter (4-5kb)	1	11107285	11114629	7345	2	2475	ENST00000473471.5	4701	ENSG00000198793	MTOR	mechanistic target of rapamycin kinase
chr1	11157941	11159328	1388	*	5.05524455807872	74.8192550845402	2.33778088722087	0.272405774376333	8.58197992525367	9.32539174800147e-18	8.42829184139417e-17	3.46222274959281	4.78545987512536	4.31234855644003	24.5855626372281	16.9924251186727	20.5193670656811	Intron (ENST00000361445.9/2475, intron 29 of 57)	1	11131594	11145025	13432	2	2475	ENST00000495435.1	-12916	ENSG00000198793	MTOR	mechanistic target of rapamycin kinase
chr1	11174209	11174906	698	*	-654.338548618762	63.5184364731683	-9.35389345552714	1.20078860766959	-7.78979197152826	6.71196104134864e-15	4.63211240230541e-14	18.5866694978141	21.4016399970884	25.258041544863	0	0	0	Intron (ENST00000361445.9/2475, intron 28 of 57)	1	11189355	11195981	6627	1	10218	ENST00000376819.4	-14449	ENSG00000171819	ANGPTL7	angiopoietin like 7
chr1	11180242	11180819	578	*	-14.8025098013875	95.9835337578823	-3.88776990391954	0.318679272271698	-12.1996321762807	3.12231168343581e-34	8.73347210340568e-33	29.1555599965711	35.7580196224645	27.414215823083	2.35009054620562	2.80608855170741	0.759976557988189	Intron (ENST00000361445.9/2475, intron 28 of 57)	1	11189355	11195981	6627	1	10218	ENST00000376819.4	-8536	ENSG00000171819	ANGPTL7	angiopoietin like 7
chr1	11187149	11188606	1458	*	-358.676743167381	126.132183945627	-8.4865403928208	1.03682947348893	-8.18508791447023	2.72104934901399e-16	2.14762372241358e-15	50.2933409940851	43.2020683171039	35.5768755906302	0	0.311787616856379	0	Promoter (<=1kb)	1	11189355	11195981	6627	1	10218	ENST00000376819.4	-749	ENSG00000171819	ANGPTL7	angiopoietin like 7
chr1	11198155	11199461	1307	*	-262.691228373468	25.6168362142485	-8.03722421745078	1.23542130720175	-6.50565452497755	7.73558199517874e-11	3.35658256039792e-10	11.2977794986713	8.50748422244508	6.46852283466004	0	0	0	Promoter (4-5kb)	1	11193627	11195178	1552	1	10218	ENST00000476934.1	4528	ENSG00000171819	ANGPTL7	angiopoietin like 7
chr1	11249495	11249962	468	*	-4.72444172252873	10.1311646236738	-2.24014385912736	0.743946736707702	-3.01116161761929	0.00260250291945692	0.00410531381325179	3.28000049961424	2.52565937853838	2.77222407199716	0	0.623575233712758	1.13996483698228	Intron (ENST00000361445.9/2475, intron 6 of 57)	1	11106535	11262551	156017	2	2475	ENST00000361445.9	12589	ENSG00000198793	MTOR	mechanistic target of rapamycin kinase
chr1	11272805	11273748	944	*	-1.86887461404007	106.582029887693	-0.902169779478636	0.204217657189995	-4.4176874413915	9.97625443140878e-06	2.06752652710051e-05	23.688892497214	21.135781115137	26.4901411324173	11.0273479475802	12.0038232489706	13.8695721832845	Promoter (<=1kb)	1	11273206	11288434	15229	1	29914	ENST00000376810.5	0	ENSG00000120942	UBIAD1	UbiA prenyltransferase domain containing 1
chr1	11286771	11287299	529	*	49.3955019966382	22.5812718111575	5.62630776943834	0.915239681134596	6.14735995981246	7.87832033287074e-10	2.98986693734009e-09	0	0.132929440975704	0.308024896888573	6.68871924689293	7.32700899612491	7.97975385887599	3' UTR	1	11273934	11296049	22116	1	29914	ENST00000483738.1	12837	ENSG00000120942	UBIAD1	UbiA prenyltransferase domain containing 1
chr1	11316594	11317147	554	*	-18.7270771712665	27.2195723882567	-4.22705384339695	0.635464986643839	-6.651906764717	2.89319969820473e-11	1.32552506311064e-10	10.568890498757	9.83677863220213	6.16049793777147	0.361552391723942	0.935362850569137	0	Intron (ENST00000641979.1/ENST00000641979.1, intron 1 of 3)	1	11273934	11296049	22116	1	29914	ENST00000483738.1	42660	ENSG00000120942	UBIAD1	UbiA prenyltransferase domain containing 1
chr1	11635786	11636270	485	*	-2.31419072779241	14.5864385148235	-1.21050777140348	0.547848512008043	-2.2095665952739	0.0271352558036328	0.0381421121110529	3.82666724954995	3.98788322927113	2.61821162355287	1.98853815448168	1.24715046742552	1.13996483698228	Intron (ENST00000642131.1/ENST00000642131.1, intron 1 of 1)	1	11649528	11650713	1186	2	26232	ENST00000471501.1	14443	ENSG00000116661	FBXO2	F-box protein 2
chr1	11645806	11646076	271	*	-1.76771957956882	33.4581675723561	-0.821889432392063	0.354683524256659	-2.31724728154364	0.0204902652655827	0.0292470052846429	6.37777874924992	7.97576645854227	7.54660997377005	3.07319532965351	4.20913282756112	4.74985348742618	Promoter (4-5kb)	1	11649528	11650713	1186	2	26232	ENST00000471501.1	4637	ENSG00000116661	FBXO2	F-box protein 2
chr1	11647911	11648686	776	*	-17.4077302808025	48.8520758503878	-4.1216562033275	0.451032782035802	-9.13826304315132	6.34634140054831e-20	6.85667741652382e-19	17.1288914979855	15.286885712206	14.9392074990958	1.08465717517183	0.467681425284569	1.13996483698228	Promoter (2-3kb)	1	11649528	11650713	1186	2	26232	ENST00000471501.1	2027	ENSG00000116661	FBXO2	F-box protein 2
chr1	11653131	11653655	525	*	12.6126230994806	52.8811375582873	3.65679644502324	0.38786854909804	9.42792720246809	4.18272700899171e-21	4.95553561827208e-20	1.64000024980712	1.72808273268416	0.616049793777147	15.9083052358534	19.4867260535237	13.2995897647933	Promoter (<=1kb)	1	11650737	11653529	2793	2	26232	ENST00000475961.1	0	ENSG00000116661	FBXO2	F-box protein 2
chr1	11680442	11681814	1373	*	-1.39819961919128	105.987633367802	-0.483570347164271	0.212570022149403	-2.27487555523891	0.0229133961327803	0.0325191261306996	25.3288927470211	18.6101217365986	19.5595809524244	17.3545148027492	12.7832922911115	13.6795780437874	Promoter (<=1kb)	1	11674480	11681148	6669	2	10459	ENST00000376692.9	0	ENSG00000116670	MAD2L2	mitotic arrest deficient 2 like 2
chr1	11693113	11693666	554	*	9.08977811204903	21.9017944286673	3.18424507763681	0.557575588768766	5.71087605299979	1.12396085014376e-08	3.62241901256019e-08	1.64000024980712	0.398788322927113	0.308024896888573	6.50794305103096	6.70343376241215	6.26980660340256	Promoter (1-2kb)	1	11691710	11725857	34148	1	374946	ENST00000294485.6	1403	ENSG00000162490	DRAXIN	dorsal inhibitory axon guidance protein
chr1	11731794	11732076	283	*	-2.80993841609913	32.0352595389179	-1.49053851202557	0.374160895215466	-3.98368330599385	6.78552866130057e-05	0.000126331289969553	7.1066677491642	8.50748422244508	8.62469711288005	3.43474772137745	2.65019474327922	2.27992967396457	Promoter (4-5kb)	1	11736084	11750710	14627	1	57085	ENST00000376637.7	-4008	ENSG00000177674	AGTRAP	angiotensin II receptor associated protein
chr1	11787589	11787814	226	*	3.76192672018714	12.0014677391588	1.9114717464017	0.637461049045282	2.9985702644334	0.00271249601843478	0.00427069908096453	0.364444499957138	0.664647204878522	1.54012448444287	2.71164293792957	3.11787616856379	3.6098886504439	Promoter (<=1kb)	1	11787812	11789585	1774	1	284498	ENST00000482358.1	0	ENSG00000215910	C1orf167	chromosome 1 open reading frame 167
chr1	11790957	11791302	346	*	2.51425072318426	23.752457334629	1.33012852368786	0.44235265537354	3.00694142451716	0.00263890606769442	0.00415976238807794	3.28000049961424	1.72808273268416	2.00216182977573	7.41182403034081	4.83270806127388	4.55985934792913	Promoter (3-4kb)	1	11787812	11789585	1774	1	284498	ENST00000482358.1	3145	ENSG00000215910	C1orf167	chromosome 1 open reading frame 167
chr1	11803295	11803852	558	*	1.50516634498832	132.301559598489	0.589922936704675	0.205775733268272	2.86682461209159	0.00414612715288416	0.00641228896873854	14.0311132483498	21.0028516741613	18.9435311586473	20.6084863282647	26.9696288580768	31.5390271565098	Promoter (<=1kb)	1	11785730	11803514	17785	2	4524	ENST00000376583.7	0	ENSG00000177000	MTHFR	methylenetetrahydrofolate reductase
chr1	11859003	11859878	876	*	5.26672359006947	37.6725669113051	2.39690574548007	0.39604535715008	6.0520990896802	1.42970476433829e-09	5.23340548865524e-09	3.64444499957138	1.59515329170845	1.07808713911001	11.3889003393042	10.6007789731169	9.30971283535532	Promoter (<=1kb)	1	11857464	11858945	1482	2	4879	ENST00000376468.4	-58	ENSG00000120937	NPPB	natriuretic peptide B
chr1	11880934	11881321	388	*	-24.3139266600995	17.6669552777533	-4.60371100000169	0.844018598621087	-5.45451368906205	4.91070522375601e-08	1.43762042397024e-07	6.74222324920706	6.51354260780952	4.15833610799574	0.361552391723942	0.311787616856379	0	Distal Intergenic	1	11857464	11858945	1482	2	4879	ENST00000376468.4	-21989	ENSG00000120937	NPPB	natriuretic peptide B
chr1	11907792	11909871	2080	*	-1.66156705778106	587.07613673542	-0.732544518715144	0.102769073677134	-7.12806384746208	1.01790561679957e-12	5.55227487825597e-12	132.47557573442	124.554886194235	118.897610198989	68.694954427549	67.0343376241215	83.4074272392038	Promoter (<=1kb)	1	11908151	11909330	1180	1	26829	ENST00000666735.1	0	ENSG00000199347	RNU5E-1	RNA, U5E small nuclear 1
chr1	11918863	11919346	484	*	15.136604929409	17.1923255841548	3.91996974665954	0.704403850788128	5.56494650373312	2.62232845673249e-08	7.99653597780222e-08	0.364444499957138	0	0.770062242221433	5.06173348413519	4.83270806127388	6.07981246390551	Downstream (<1kb)	1	11920183	11926403	6221	2	90231	ENST00000616327.1	7057	ENSG00000116685	KIAA2013	KIAA2013
chr1	11926345	11926613	269	*	-2.09579426691587	32.0884188729222	-1.0674971020529	0.358098702558941	-2.98101359883367	0.00287296034759225	0.0045128713405357	7.47111224912133	7.57697813561515	7.23858507688147	3.79630011310139	3.27376997699198	3.2299003714498	Promoter (<=1kb)	1	11919591	11926427	6837	2	90231	ENST00000376572.8	0	ENSG00000116685	KIAA2013	KIAA2013
chr1	11927911	11928569	659	*	-3.49015168812605	37.1497284238509	-1.80328973985945	0.354939547373277	-5.08055457106613	3.76334603870048e-07	9.62607072168671e-07	9.65777924886416	8.9062725453722	11.0888962879886	3.07319532965351	2.49430093485103	2.65991795295866	Promoter (1-2kb)	1	11922175	11926428	4254	2	90231	ENST00000376576.3	-1483	ENSG00000116685	KIAA2013	KIAA2013
chr1	11960803	11961530	728	*	-5.50578197354236	25.1628739919065	-2.4609474809983	0.494780273087862	-4.97381891488889	6.56466352158728e-07	1.61691186908658e-06	8.92889024894989	4.38667155219825	8.62469711288005	1.80776195861971	1.24715046742552	0.759976557988189	Promoter (3-4kb)	1	11964688	11975538	10851	1	5351	ENST00000491536.5	-3158	ENSG00000083444	PLOD1	procollagen-lysine,2-oxoglutarate 5-dioxygenase 1
chr1	11979652	11980745	1094	*	-1.65978978425517	246.049769880049	-0.731000532887193	0.135538783170551	-5.39329419806997	6.91775488524064e-08	1.98166519874974e-07	53.5733414936993	54.3681413590631	49.5920083990603	33.2628200386027	29.9316112182124	28.6891150640541	Promoter (<=1kb)	1	11980181	12013514	33334	1	9927	ENST00000444836.5	0	ENSG00000116688	MFN2	mitofusin 2
chr1	12001492	12002453	962	*	3.35170290295454	19.4241929257314	1.74489427331227	0.490087369841626	3.56037388573417	0.000370327135686717	0.000635520190830773	2.3688892497214	1.06343552780564	1.23209958755429	5.42328587585913	4.98860186970207	4.36986520843209	Exon (ENST00000444836.5/9927, exon 8 of 18)	1	12019466	12029855	10390	1	60672	ENST00000478749.5	-17013	ENSG00000116691	MIIP	migration and invasion inhibitory protein
chr1	12019030	12019802	773	*	-1.21879266711086	232.810386341869	-0.285452725161137	0.134761685264723	-2.1182038841411	0.0341578043887568	0.0474047810325079	44.826673494728	42.8032799941768	43.7395353581774	36.5167915641181	35.6996821300554	31.9190154355039	Promoter (<=1kb)	1	12019466	12029855	10390	1	60672	ENST00000478749.5	0	ENSG00000116691	MIIP	migration and invasion inhibitory protein
chr1	12034277	12035648	1372	*	-33.1111773622158	36.1718379393005	-5.04924640566549	0.661458473111181	-7.63350476397449	2.28456259977569e-14	1.49125918722795e-13	10.568890498757	11.4319319239106	14.0151328084301	0.723104783447884	0	0.379988278994095	Promoter (3-4kb)	1	12031127	12032039	913	1	60672	ENST00000478299.1	3150	ENSG00000116691	MIIP	migration and invasion inhibitory protein
chr1	12044348	12044837	490	*	-18.3559145084034	10.2875787526341	-4.19817308749818	0.99792053284133	-4.20692124206016	2.58873309008327e-05	5.07567235541149e-05	2.55111149969997	3.58909490634402	3.85031121110717	0.361552391723942	0	0.189994139497047	Distal Intergenic	1	12031127	12032039	913	1	60672	ENST00000478299.1	13221	ENSG00000116691	MIIP	migration and invasion inhibitory protein
chr1	12052078	12052435	358	*	3.82848916054974	44.665090745565	1.93677517266972	0.332272697478847	5.82887245134854	5.58031333528429e-09	1.88010056787953e-08	2.3688892497214	2.79151826048979	4.31234855644003	13.3774384937859	11.3802480152578	10.4496776723376	Distal Intergenic	1	12063303	12144207	80905	1	943	ENST00000263932.7	-10868	ENSG00000120949	TNFRSF8	TNF receptor superfamily member 8
chr1	12079708	12080518	811	*	-4.11605587957894	19.5604325590203	-2.04126256839422	0.530060941305418	-3.85099600692528	0.000117638417191755	0.000212726493168906	5.28444524937851	7.44404869463945	3.38827386577431	1.62698576275774	1.40304427585371	0.759976557988189	Exon (ENST00000439324.2/ENST00000439324.2, exon 1 of 1)	1	12063470	12143117	79648	1	943	ENST00000514649.5	16238	ENSG00000120949	TNFRSF8	TNF receptor superfamily member 8
chr1	12112721	12113288	568	*	-5.88283112887331	35.5934031906607	-2.55651062319091	0.415700077351156	-6.14989210365564	7.75356746992452e-10	2.94470535412243e-09	9.4755569988856	13.2929440975704	8.47068466443577	1.44620956689577	2.49430093485103	1.13996483698228	Intron (ENST00000263932.7/943, intron 7 of 14)	1	12125899	12144207	18309	1	943	ENST00000413146.6	-12611	ENSG00000120949	TNFRSF8	TNF receptor superfamily member 8
chr1	12132217	12132564	348	*	9.12612236065061	12.2602214449677	3.19000199718926	0.7227423453963	4.41374719152521	1.01596592075477e-05	2.103469577576e-05	0.364444499957138	0.132929440975704	0.770062242221433	3.79630011310139	3.74145140227655	3.41989451094685	Intron (ENST00000263932.7/943, intron 12 of 14)	1	12125934	12144207	18274	1	943	ENST00000479933.2	6283	ENSG00000120949	TNFRSF8	TNF receptor superfamily member 8
chr1	12132896	12133508	613	*	-2.02584863881305	74.5773406247321	-1.01852638727268	0.243131645701106	-4.18919710898024	2.79943163910064e-05	5.46493211558622e-05	18.5866694978141	14.4893090663518	18.3274813648701	7.59260022620278	9.19773469726318	7.59976557988189	Intron (ENST00000263932.7/943, intron 12 of 14)	1	12125934	12144207	18274	1	943	ENST00000479933.2	6962	ENSG00000120949	TNFRSF8	TNF receptor superfamily member 8
chr1	12143388	12144089	702	*	1.73703763543212	122.157506147783	0.796629012461129	0.189915772620394	4.19464377007508	2.73300760907255e-05	5.34267858658086e-05	17.3111137479641	14.4893090663518	14.1691452568744	26.3933245958478	28.0608855170741	22.4193084606516	3' UTR	1	12125934	12144207	18274	1	943	ENST00000479933.2	17454	ENSG00000120949	TNFRSF8	TNF receptor superfamily member 8
chr1	12148205	12148489	285	*	5.71751338867177	17.0614650479447	2.51538783899248	0.561453903524857	4.48013242618967	7.4596742179578e-06	1.57367403408314e-05	0.911111249892846	0.930506086829931	0.770062242221433	3.25397152551548	6.23575233712758	4.93984762692323	Distal Intergenic	1	12166943	12167038	96	1	102465836	ENST00000622420.1	-18454	ENSG00000283789	MIR7846	microRNA 7846
chr1	12152936	12153768	833	*	5.94502860683647	59.3864587979085	2.57168375208057	0.317245354467101	8.10629286093221	5.21875694566645e-16	4.01352479949201e-15	2.18666699974283	3.98788322927113	2.46419917510859	19.7046053489548	17.6160003523854	13.2995897647933	Distal Intergenic	1	12166943	12167038	96	1	102465836	ENST00000622420.1	-13175	ENSG00000283789	MIR7846	microRNA 7846
chr1	12179155	12179322	168	*	4.33404903465749	12.8662650512432	2.11571547591821	0.604727791872592	3.49862451230612	0.000467664674013476	0.000795025029764106	0.911111249892846	0.797576645854227	0.770062242221433	3.07319532965351	3.11787616856379	4.17987106893504	Intron (ENST00000376259.7/7133, intron 1 of 9)	1	12167003	12209228	42226	1	7133	ENST00000492361.1	12152	ENSG00000028137	TNFRSF1B	TNF receptor superfamily member 1B
chr1	12184231	12184664	434	*	2.23640555830911	13.2603367493257	1.16118183572416	0.582539338935781	1.99331059400294	0.0462274470582721	0.0630044897457406	1.45777799982855	0.797576645854227	2.00216182977573	3.43474772137745	3.74145140227655	1.89994139497047	Intron (ENST00000376259.7/7133, intron 1 of 9)	1	12191713	12191773	61	1	100616438	ENST00000584158.1	-7049	ENSG00000263676	MIR4632	microRNA 4632
chr1	12188041	12188538	498	*	-3.51171383896682	25.4264489537506	-1.81217528794736	0.438963433197441	-4.12830580157292	3.65445894321861e-05	7.02664143819256e-05	4.92000074942137	7.04526037171234	8.31667221599148	1.98853815448168	1.5589380842819	2.08993553446752	Promoter (3-4kb)	1	12191713	12191773	61	1	100616438	ENST00000584158.1	-3175	ENSG00000263676	MIR4632	microRNA 4632
chr1	12229169	12231292	2124	*	-1.63447783459864	55.0211236488046	-0.708829812631981	0.301930494002118	-2.34765890399599	0.0188918129091084	0.0270789628509729	12.2088907485641	13.027085215619	9.70278425199006	4.70018109241125	6.39164614555577	9.68970111434941	Promoter (<=1kb)	1	12230030	12512047	282018	1	55187	ENST00000620676.6	0	ENSG00000048707	VPS13D	vacuolar protein sorting 13 homolog D
chr1	12368588	12369702	1115	*	-12.6855143506684	26.4624170311812	-3.66511011142083	0.55175281253808	-6.64266683945156	3.08057642585864e-11	1.4061932151946e-10	9.11111249892846	7.31111925366374	8.77870956132434	0.723104783447884	0.623575233712758	0.569982418491142	Promoter (<=1kb)	1	12367670	12512047	144378	1	55187	ENST00000543710.5	918	ENSG00000048707	VPS13D	vacuolar protein sorting 13 homolog D
chr1	12406040	12407552	1513	*	-78.6409208005358	209.448202260559	-6.29720830907081	0.397065317164219	-15.8593763717379	1.21090309966737e-56	1.09400697920786e-54	77.0800117409348	61.6792606127269	73.7719628048133	0.723104783447884	1.24715046742552	0.569982418491142	Promoter (<=1kb)	1	12407254	12416827	9574	1	55187	ENST00000476045.5	0	ENSG00000048707	VPS13D	vacuolar protein sorting 13 homolog D
chr1	12433422	12434502	1081	*	-4.40416105906265	50.388641425629	-2.13886722886193	0.34025927434941	-6.28599244782242	3.25765781322619e-10	1.30280733737816e-09	12.9377797484784	12.7612263336676	16.4793319835387	4.88095728827322	2.49430093485103	1.89994139497047	Intron (ENST00000620676.6/55187, intron 65 of 69)	1	12409838	12416827	6990	1	55187	ENST00000481484.1	23584	ENSG00000048707	VPS13D	vacuolar protein sorting 13 homolog D
chr1	12435717	12436290	574	*	-27.5632469327654	24.6190087126136	-4.78467394148842	0.748651621620469	-6.39105533643528	1.64744744623012e-10	6.84956382734602e-10	8.92889024894989	7.84283701756656	7.70062242221433	0	0.779469042140948	0	Intron (ENST00000620676.6/55187, intron 65 of 69)	1	12409838	12416827	6990	1	55187	ENST00000481484.1	25879	ENSG00000048707	VPS13D	vacuolar protein sorting 13 homolog D
chr1	12437058	12437283	226	*	6.3103560117679	9.39727265271641	2.65772140012437	0.797356190124493	3.3331670751931	0.00085863364139725	0.00142052035757375	0	0.930506086829931	0.308024896888573	2.16931435034365	2.33840712642284	3.6098886504439	Intron (ENST00000620676.6/55187, intron 65 of 69)	1	12409838	12416827	6990	1	55187	ENST00000481484.1	27220	ENSG00000048707	VPS13D	vacuolar protein sorting 13 homolog D
chr1	12447932	12449598	1667	*	-12.8644685712589	58.3201734727273	-3.68531995573326	0.380054537372081	-9.69681872821654	3.11045794387474e-22	4.02848311812671e-21	21.5022254974712	18.3442628546472	15.7092697413172	1.44620956689577	1.5589380842819	1.13996483698228	Intron (ENST00000620676.6/55187, intron 65 of 69)	1	12464940	12512047	47108	1	55187	ENST00000543766.2	-15342	ENSG00000048707	VPS13D	vacuolar protein sorting 13 homolog D
chr1	12450373	12450696	324	*	-136.898304876595	13.3299917243466	-7.09696077251904	1.27819528166305	-5.55232903323287	2.8188836334762e-08	8.55210320243449e-08	4.55555624946423	3.45616546536832	5.69846059243861	0	0	0	Intron (ENST00000620676.6/55187, intron 65 of 69)	1	12464940	12512047	47108	1	55187	ENST00000543766.2	-14244	ENSG00000048707	VPS13D	vacuolar protein sorting 13 homolog D
chr1	12456921	12457294	374	*	3.05545259874011	20.3964068760637	1.61138609971485	0.478152174571103	3.37002775562037	0.000751606127158906	0.00125087638252719	1.82222249978569	0.930506086829931	2.46419917510859	5.6040620717211	4.67681425284569	4.93984762692323	Intron (ENST00000620676.6/55187, intron 66 of 69)	1	12464940	12512047	47108	1	55187	ENST00000543766.2	-7646	ENSG00000048707	VPS13D	vacuolar protein sorting 13 homolog D
chr1	12477994	12479358	1365	*	-2.56550861188788	428.410984282632	-1.35924486836974	0.106674768935821	-12.7419527778636	3.45633818497288e-37	1.16046853551657e-35	102.955571237892	107.938706072272	105.344514735892	38.8668821103238	38.9734521070474	41.6087165498534	Promoter (<=1kb)	1	12478549	12506972	28424	1	55187	ENST00000645148.1	0	ENSG00000048707	VPS13D	vacuolar protein sorting 13 homolog D
chr1	12485436	12486881	1446	*	-5.4298978858327	100.413036318116	-2.44092506709262	0.237571355412792	-10.2744923219021	9.18266137338662e-25	1.43157454752964e-23	30.6133379963996	27.5163942819708	28.9543403075259	3.79630011310139	5.61217710341482	6.07981246390551	Intron (ENST00000620676.6/55187, intron 67 of 69)	1	12478549	12506972	28424	1	55187	ENST00000645148.1	6887	ENSG00000048707	VPS13D	vacuolar protein sorting 13 homolog D
chr1	12488766	12488978	213	*	5.70602694500533	13.1579409369782	2.51248655963148	0.636308203056043	3.94853712016375	7.86302247211038e-05	0.000145274052535999	0.911111249892846	0.797576645854227	0.308024896888573	4.3386287006873	2.9619823601356	3.79988278994095	Intron (ENST00000620676.6/55187, intron 67 of 69)	1	12497098	12507163	10066	1	55187	ENST00000647414.1	-8120	ENSG00000048707	VPS13D	vacuolar protein sorting 13 homolog D
chr1	12528328	12529084	757	*	14.8034212366639	28.024223801666	3.88785873227979	0.543736899396775	7.15025729648475	8.66153963151444e-13	4.76254611846268e-12	0.364444499957138	1.06343552780564	0.308024896888573	8.67725740137461	7.95058422983767	9.49970697485236	Exon (ENST00000416696.1/ENST00000416696.1, exon 2 of 2)	1	12507246	12507397	152	1	677882	ENST00000459326.1	21082	ENSG00000239149	SNORA59B	small nucleolar RNA, H/ACA box 59B
chr1	12539891	12540670	780	*	58.3543490438738	186.760144315227	5.86676827627356	0.344632240548871	17.0232717256226	5.51982831750068e-65	7.49090882942275e-63	0.911111249892846	0.797576645854227	1.54012448444287	60.0176970261744	66.7225500072651	55.6682828726348	Distal Intergenic	1	12507246	12507397	152	1	677882	ENST00000459326.1	32645	ENSG00000239149	SNORA59B	small nucleolar RNA, H/ACA box 59B
chr1	12549584	12550337	754	*	3.88073357985432	78.2203449042714	1.95632939261413	0.247273605661694	7.91159811569486	2.54105555826404e-15	1.82748075103377e-14	6.19555649927135	4.51960099317395	5.85247304088289	22.0546958951605	20.4220889040928	19.1894080892018	Distal Intergenic	1	12578957	12579023	67	2	102466722	ENST00000622213.1	28686	ENSG00000276830	MIR6730	microRNA 6730
chr1	12556384	12556868	485	*	-3.5911998259252	109.870885140533	-1.84446593143492	0.213334861284131	-8.64587212953608	5.33958833420795e-18	4.93580008807151e-17	28.6088932466354	29.6432653375821	30.0324274466359	9.21958598896052	8.41826565512224	6.07981246390551	Distal Intergenic	1	12578957	12579023	67	2	102466722	ENST00000622213.1	22155	ENSG00000276830	MIR6730	microRNA 6730
chr1	12573812	12574200	389	*	4.02464848737102	35.449966277251	2.0088627838056	0.361330646632391	5.5596246887117	2.70355390568654e-08	8.22793471682641e-08	2.55111149969997	2.52565937853838	2.15617427822001	9.58113838068446	8.73005327197861	9.87969525384646	Promoter (4-5kb)	1	12578957	12579023	67	2	102466722	ENST00000622213.1	4823	ENSG00000276830	MIR6730	microRNA 6730
chr1	12580080	12580587	508	*	33.4103054823455	25.8572314977517	5.06222126869614	0.752923252337559	6.72342267685284	1.77504699575488e-11	8.35733709020755e-11	0.364444499957138	0.398788322927113	0	10.6657955558563	5.30038948655844	8.92972455636122	Promoter (1-2kb)	1	12578957	12579023	67	2	102466722	ENST00000622213.1	-1057	ENSG00000276830	MIR6730	microRNA 6730
chr1	12588131	12588555	425	*	11.5436545852718	33.6823801907147	3.52902813146711	0.457265652973754	7.7176759472675	1.18469930156817e-14	7.96078550067612e-14	0.728888999914277	0.930506086829931	1.07808713911001	9.40036218482249	11.536141823686	9.87969525384646	Intron (ENST00000616661.5/9249, intron 1 of 5)	1	12578718	12596308	17591	2	9249	ENST00000430996.2	7753	ENSG00000162496	DHRS3	dehydrogenase/reductase 3
chr1	12618028	12620084	2057	*	-1.38407950482898	220.247827620643	-0.468926817200131	0.140227828440036	-3.3440353631423	0.000825692117123201	0.00136858880970087	45.1911179946852	40.942267820517	45.125647394176	30.7319532965351	28.5285669423587	32.4889978539951	Promoter (<=1kb)	1	12567910	12618210	50301	2	9249	ENST00000616661.5	0	ENSG00000162496	DHRS3	dehydrogenase/reductase 3
chr1	12626745	12627777	1033	*	-61.3302198401457	43.7591214014148	-5.93852621726201	0.775029500438198	-7.66232280694399	1.82599969089859e-14	1.20350768922206e-13	18.0400027478783	12.4953674517162	13.7071079115415	0.361552391723942	0.311787616856379	0	Distal Intergenic	1	12567910	12618210	50301	2	9249	ENST00000616661.5	-8535	ENSG00000162496	DHRS3	dehydrogenase/reductase 3
chr1	12636359	12637005	647	*	14.0538716572187	25.2170971696438	3.81289572364076	0.581294683495289	6.55931635347851	5.40550180668601e-11	2.39293148093598e-10	0.546666749935707	0	1.23209958755429	7.41182403034081	7.17111518769672	8.73973041686417	Distal Intergenic	1	12644547	12667086	22540	1	343066	ENST00000376221.1	-7542	ENSG00000204518	AADACL4	arylacetamide deacetylase like 4
chr1	12649947	12650486	540	*	5.96596882076605	54.1135325343342	2.57675643790716	0.339973514657658	7.57928581731394	3.47462294218284e-14	2.22511624423103e-13	1.82222249978569	2.12687105561127	4.00432365955145	11.5696765351661	16.0570622681035	18.4294315312136	Intron (ENST00000376221.1/343066, intron 1 of 3)	1	12644547	12667086	22540	1	343066	ENST00000376221.1	5400	ENSG00000204518	AADACL4	arylacetamide deacetylase like 4
chr1	12678454	12678943	490	*	-17.2744874944312	9.75935378637245	-4.11057100375209	1.0090846112465	-4.07356425609779	4.62990699008766e-05	8.78984807400089e-05	2.91555599965711	2.39272993756268	4.15833610799574	0.361552391723942	0	0.189994139497047	Distal Intergenic	1	12644547	12667086	22540	1	343066	ENST00000376221.1	33907	ENSG00000204518	AADACL4	arylacetamide deacetylase like 4
chr1	12690027	12690564	538	*	-220.956489173277	21.5574520461792	-7.78761849136357	1.24474021846654	-6.25642071801739	3.93913209368765e-10	1.55788356137079e-09	9.65777924886416	6.91233093073663	5.54444814399432	0	0	0	Distal Intergenic	1	12716110	12728760	12651	1	126767	ENST00000359318.8	-25546	ENSG00000188984	AADACL3	arylacetamide deacetylase like 3
chr1	12692870	12693299	430	*	-4.38536013291383	11.3663382313966	-2.1326953240006	0.665085406187329	-3.20664880654425	0.0013429083000734	0.00218113016257778	2.55111149969997	3.98788322927113	2.92623652044145	0.542328587585913	0.623575233712758	0.949970697485236	Exon (ENST00000436879.2/ENST00000436879.2, exon 1 of 1)	1	12716110	12728760	12651	1	126767	ENST00000359318.8	-22811	ENSG00000188984	AADACL3	arylacetamide deacetylase like 3
chr1	12705945	12706438	494	*	-16.9488226748094	12.4235017517832	-4.08311315702743	0.886748590705941	-4.60458939526124	4.13280461612705e-06	9.03694191576428e-06	4.92000074942137	3.32323602439261	3.85031121110717	0.180776195861971	0.467681425284569	0	Distal Intergenic	1	12716110	12728760	12651	1	126767	ENST00000359318.8	-9672	ENSG00000188984	AADACL3	arylacetamide deacetylase like 3
chr1	12810191	12811113	923	*	22.6139479160665	24.9215832247278	4.49914097294465	0.676044596088093	6.65509494340871	2.83117231210916e-11	1.29894705087038e-10	0.182222249978569	0	0.92407469066572	5.42328587585913	8.57415946355042	9.68970111434941	Distal Intergenic	1	12822686	12823159	474	2	105376745	ENST00000438401.1	12046	ENSG00000228338	LINC01784	long intergenic non-protein coding RNA 1784
chr1	12851686	12852185	500	*	25.8793366649345	44.4552460144911	4.69372873376052	0.519055151730612	9.04283238131995	1.52663859869894e-19	1.60386310642005e-18	0.364444499957138	0.132929440975704	1.23209958755429	15.1852004524056	14.9658056091062	12.3496190673081	Promoter (2-3kb)	1	12847408	12848725	1318	2	343069	ENST00000317869.6	-2961	ENSG00000179172	HNRNPCL1	heterogeneous nuclear ribonucleoprotein C like 1
chr1	13628464	13629106	643	*	155.366517442021	25.3544302929678	7.27953181626795	1.23294306466652	5.90419138148677	3.5438058785898e-09	1.22799290054755e-08	0	0.132929440975704	0	6.50794305103096	9.04184088883499	9.49970697485236	Distal Intergenic	1	13585480	13616259	30780	1	10630	ENST00000488631.1	42984	ENSG00000162493	PDPN	podoplanin
chr1	13699890	13700970	1081	*	-2.57266715566006	20.0953680113445	-1.36326481737476	0.491538474741897	-2.77346512516766	0.0055462784818277	0.00845402767364205	6.01333424929278	5.58303652097959	3.23426141733002	1.08465717517183	2.02661950956646	2.46992381346161	Promoter (<=1kb)	1	13700198	13749463	49266	1	7799	ENST00000484063.6	0	ENSG00000116731	PRDM2	PR/SET domain 2
chr1	13748855	13749967	1113	*	-1.57868366032285	97.1992746341661	-0.658722110143223	0.209095726323002	-3.15033751156472	0.00163081943893973	0.00262463173274949	19.1333362477498	19.5406278234286	22.4858174728659	11.0273479475802	14.0304427585371	12.3496190673081	Promoter (<=1kb)	1	13749403	13788079	38677	1	7799	ENST00000413440.5	0	ENSG00000116731	PRDM2	PR/SET domain 2
chr1	13751742	13752254	513	*	-11.2852053610892	15.2829381231563	-3.49636076691549	0.719440644363209	-4.85983214085742	1.17485323521556e-06	2.78997452568371e-06	3.28000049961424	4.78545987512536	6.31451038621575	0.361552391723942	0.15589380842819	0.759976557988189	Promoter (2-3kb)	1	13749436	13823419	73984	1	7799	ENST00000505823.5	2306	ENSG00000116731	PRDM2	PR/SET domain 2
chr1	13811158	13811599	442	*	-4.65733063567167	13.9239078232546	-2.21950330636084	0.637250732215275	-3.48293567061929	0.000495947522342942	0.000840690052548484	4.00888949952852	2.25980049658698	5.54444814399432	0.361552391723942	0.935362850569137	1.13996483698228	Intron (ENST00000376048.9/7799, intron 6 of 7)	1	13771726	13778463	6738	1	7799	ENST00000487453.1	39432	ENSG00000116731	PRDM2	PR/SET domain 2
chr1	13965729	13966214	486	*	-2.95928145391876	17.4890466289274	-1.56524691615422	0.514188851270256	-3.0441090122577	0.00233370559815283	0.00369843568360308	4.19111174950709	3.98788322927113	5.23642324710575	2.16931435034365	1.09125665899733	1.13996483698228	Intron (ENST00000636564.1/ENST00000636564.1, intron 1 of 2)	1	13892792	15118043	1225252	1	23254	ENST00000636203.1	72937	ENSG00000189337	KAZN	kazrin, periplakin interacting protein
chr1	13975077	13975447	371	*	-30.921930732662	17.0695861308145	-4.95055849731553	0.948394027569144	-5.21993849961756	1.78982556207463e-07	4.80508961456508e-07	5.28444524937851	3.98788322927113	7.70062242221433	0	0	0.569982418491142	Intron (ENST00000636564.1/ENST00000636564.1, intron 1 of 2)	1	13892792	15118043	1225252	1	23254	ENST00000636203.1	82285	ENSG00000189337	KAZN	kazrin, periplakin interacting protein
chr1	13992646	13993261	616	*	-143.177781551389	50.2534166444246	-7.1616638211156	1.05855713232325	-6.7654957889686	1.32853459816453e-11	6.35089019258549e-11	16.2177802480927	21.4016399970884	13.5530954630972	0	0.311787616856379	0	Intron (ENST00000636564.1/ENST00000636564.1, intron 1 of 2)	1	13892792	15118043	1225252	1	23254	ENST00000636203.1	99854	ENSG00000189337	KAZN	kazrin, periplakin interacting protein
chr1	14009651	14009964	314	*	-41.1061649398962	14.59966883704	-5.36128287471231	1.124719418297	-4.76677363926919	1.87199425753441e-06	4.30945069506712e-06	4.92000074942137	4.51960099317395	5.23642324710575	0	0.311787616856379	0	Intron (ENST00000636564.1/ENST00000636564.1, intron 1 of 2)	1	13892792	15118043	1225252	1	23254	ENST00000636203.1	116859	ENSG00000189337	KAZN	kazrin, periplakin interacting protein
chr1	14017473	14018195	723	*	-843.973638912419	82.0519115076129	-9.7210541275647	1.1945060634535	-8.13813711372856	4.01406109210609e-16	3.11768491066388e-15	27.5155597467639	26.7188176361166	30.0324274466359	0	0	0	Intron (ENST00000636564.1/ENST00000636564.1, intron 1 of 2)	1	13892792	15118043	1225252	1	23254	ENST00000636203.1	124681	ENSG00000189337	KAZN	kazrin, periplakin interacting protein
chr1	14066837	14068005	1169	*	-148.064195143219	104.690136907746	-7.210079000324	0.743279068950641	-9.70036598838061	3.0041905884713e-22	3.89553148711141e-21	31.3422269963139	37.6190317961244	37.7330498688502	0.361552391723942	0	0.379988278994095	Intron (ENST00000636564.1/ENST00000636564.1, intron 1 of 2)	1	13892792	15118043	1225252	1	23254	ENST00000636203.1	174045	ENSG00000189337	KAZN	kazrin, periplakin interacting protein
chr1	14079207	14080339	1133	*	-65.6573233159366	23.6360658700717	-6.03688403094602	1.08555126153437	-5.56112294726016	2.6804427100968e-08	8.16067010906819e-08	9.29333474890703	5.9818248439067	8.62469711288005	0	0	0.379988278994095	Intron (ENST00000636564.1/ENST00000636564.1, intron 1 of 2)	1	13892792	15118043	1225252	1	23254	ENST00000636203.1	186415	ENSG00000189337	KAZN	kazrin, periplakin interacting protein
chr1	14113791	14114128	338	*	-4.85383875642565	9.21298393759956	-2.27912618323793	0.750310788851726	-3.03757618456466	0.00238489111497365	0.00377560742471363	3.46222274959281	2.39272993756268	2.00216182977573	0.542328587585913	0.623575233712758	0.379988278994095	Intron (ENST00000636564.1/ENST00000636564.1, intron 1 of 2)	1	13892792	15118043	1225252	1	23254	ENST00000636203.1	220999	ENSG00000189337	KAZN	kazrin, periplakin interacting protein
chr1	14138267	14139142	876	*	-6.4322636060807	13.1339894246482	-2.68532653204428	0.68675269563388	-3.91017982035833	9.22274368060473e-05	0.000168928978728917	4.37333399948566	3.58909490634402	3.69629876266288	0	0.623575233712758	1.13996483698228	Intron (ENST00000636564.1/ENST00000636564.1, intron 1 of 2)	1	14348947	14351324	2378	2	105376762	ENST00000661309.1	212182	ENSG00000234593	KAZN-AS1	KAZN antisense RNA 1
chr1	14296851	14297191	341	*	2.83280648833543	12.7233525203402	1.5022320532324	0.594469169295593	2.52701423525873	0.0115036839856061	0.0169176335933818	1.45777799982855	1.32929440975704	0.616049793777147	2.53086674206759	2.80608855170741	3.98987692943799	Intron (ENST00000636564.1/ENST00000636564.1, intron 2 of 2)	1	14348947	14351324	2378	2	105376762	ENST00000661309.1	54133	ENSG00000234593	KAZN-AS1	KAZN antisense RNA 1
chr1	14486512	14487068	557	*	31.9173347136673	19.6759183437174	4.99626827790381	0.825148035675926	6.05499626962219	1.40420918632425e-09	5.14590509266341e-09	0.182222249978569	0.265858881951409	0.154012448444287	5.6040620717211	6.70343376241215	6.64979488239665	Intron (ENST00000636203.1/23254, intron 2 of 16)	1	14390655	14419973	29319	2	105376762	ENST00000670776.1	-66539	ENSG00000234593	KAZN-AS1	KAZN antisense RNA 1
chr1	14789745	14790136	392	*	3.6882838274753	33.4156951097307	1.8829496809124	0.383394394126642	4.91126033598296	9.04928460035078e-07	2.18474330905237e-06	2.91555599965711	2.25980049658698	2.15617427822001	8.67725740137461	6.54753995398396	10.8296659513317	Intron (ENST00000636203.1/23254, intron 3 of 16)	1	14924130	15068152	144023	1	23254	ENST00000361144.9	-133994	ENSG00000189337	KAZN	kazrin, periplakin interacting protein
chr1	14828887	14829525	639	*	-37.125642437835	26.7831567187607	-5.21434408602257	0.799793281831401	-6.51961476105743	7.04881920079212e-11	3.07453485881174e-10	10.2044459987999	8.10869589951797	8.47068466443577	0	0.311787616856379	0.379988278994095	Intron (ENST00000636203.1/23254, intron 3 of 16)	1	14924130	15068152	144023	1	23254	ENST00000361144.9	-94605	ENSG00000189337	KAZN	kazrin, periplakin interacting protein
chr1	14842354	14843196	843	*	20.3809344659631	19.4547143363516	4.34914829548353	0.73727254481678	5.89896955482635	3.6577871538457e-09	1.26527540234557e-08	0.364444499957138	0	0.616049793777147	7.77337642206475	7.01522137926853	3.6098886504439	Intron (ENST00000636203.1/23254, intron 3 of 16)	1	14924130	15068152	144023	1	23254	ENST00000361144.9	-80934	ENSG00000189337	KAZN	kazrin, periplakin interacting protein
chr1	14850220	14850834	615	*	4.00548914142691	15.2820127200068	2.0019784321024	0.572465698983128	3.49711508594928	0.000470318886802983	0.000799299101922533	1.64000024980712	1.06343552780564	0.46203734533286	5.06173348413519	3.42966378542017	3.6098886504439	Intron (ENST00000636203.1/23254, intron 3 of 16)	1	14924130	15068152	144023	1	23254	ENST00000361144.9	-73296	ENSG00000189337	KAZN	kazrin, periplakin interacting protein
chr1	14880675	14881186	512	*	21.468384908078	17.0251073886452	4.42414175451666	0.790911416863837	5.59372599786143	2.22247603572346e-08	6.84868186923015e-08	0.182222249978569	0	0.616049793777147	4.88095728827322	4.20913282756112	7.02978316139075	Intron (ENST00000636203.1/23254, intron 3 of 16)	1	14924130	15068152	144023	1	23254	ENST00000361144.9	-42944	ENSG00000189337	KAZN	kazrin, periplakin interacting protein
chr1	14889932	14890336	405	*	-43.4466326191809	8.4120265626028	-5.44117245853532	1.32716683401792	-4.09984059205465	4.13434811614322e-05	7.89444400199955e-05	3.28000049961424	2.12687105561127	3.08024896888573	0	0.15589380842819	0	Intron (ENST00000636203.1/23254, intron 3 of 16)	1	14924130	15068152	144023	1	23254	ENST00000361144.9	-33794	ENSG00000189337	KAZN	kazrin, periplakin interacting protein
chr1	14912888	14913164	277	*	-98.3320428817986	9.51813041333881	-6.6195897105764	1.31502831865245	-5.03380012177965	4.80851043512205e-07	1.20991464497255e-06	2.3688892497214	3.85495378829543	3.54228631421859	0	0	0	Intron (ENST00000636203.1/23254, intron 3 of 16)	1	14924130	15068152	144023	1	23254	ENST00000361144.9	-10966	ENSG00000189337	KAZN	kazrin, periplakin interacting protein
chr1	14945456	14946245	790	*	8.78565049910505	11.294410001873	3.13514910889607	0.755623245341185	4.14909034128571	3.33799067761145e-05	6.45473029414684e-05	0	0.797576645854227	0.308024896888573	3.25397152551548	3.27376997699198	3.6098886504439	Promoter (<=1kb)	1	14945919	15065797	119879	1	23254	ENST00000400797.3	0	ENSG00000189337	KAZN	kazrin, periplakin interacting protein
chr1	14953095	14953346	252	*	87.6867288075692	14.3156362967476	6.45428660537599	1.28040816404077	5.04080400815883	4.6358005430346e-07	1.16854834075891e-06	0	0	0.154012448444287	4.70018109241125	6.54753995398396	2.84991209245571	Intron (ENST00000636203.1/23254, intron 3 of 16)	1	14945919	15065797	119879	1	23254	ENST00000400797.3	7176	ENSG00000189337	KAZN	kazrin, periplakin interacting protein
chr1	14968272	14969232	961	*	-8.13813011980256	164.184383221711	-3.02469734771233	0.205303890890536	-14.7327814129204	3.97022929644876e-49	2.52781685756572e-47	52.844452493785	51.3107642166219	46.0497220848417	5.96561446344504	7.17111518769672	4.55985934792913	Intron (ENST00000636203.1/23254, intron 4 of 16)	1	14945919	15065797	119879	1	23254	ENST00000400797.3	22353	ENSG00000189337	KAZN	kazrin, periplakin interacting protein
chr1	14996111	14996996	886	*	45.7512506953752	154.188420643534	5.51573927757043	0.34196778087398	16.1294121436635	1.58522123964822e-58	1.57116636696166e-56	1.45777799982855	1.32929440975704	0.616049793777147	49.3519014703181	53.0038948655844	47.4985348742618	Intron (ENST00000636203.1/23254, intron 4 of 16)	1	14945919	15065797	119879	1	23254	ENST00000400797.3	50192	ENSG00000189337	KAZN	kazrin, periplakin interacting protein
chr1	15027340	15028367	1028	*	2.08465740216782	24.2449355119732	1.05981030702458	0.41438669321915	2.5575394296363	0.0105415606473105	0.0155751787299169	3.28000049961424	2.52565937853838	2.3101867266643	5.78483826758307	6.07985852869939	4.36986520843209	Intron (ENST00000636203.1/23254, intron 4 of 16)	1	14945919	15065797	119879	1	23254	ENST00000400797.3	81421	ENSG00000189337	KAZN	kazrin, periplakin interacting protein
chr1	15056701	15057233	533	*	51.1718596242598	31.0755802220648	5.67727875782195	0.799615275426119	7.10001288406666	1.2474525923906e-12	6.73507789588498e-12	0	0.265858881951409	0.308024896888573	7.23104783447884	10.9125665899733	12.159624927811	Intron (ENST00000636203.1/23254, intron 7 of 16)	1	15111869	15152458	40590	2	200197	ENST00000404665.4	95225	ENSG00000175147	TMEM51-AS1	TMEM51 antisense RNA 1
chr1	15139758	15140246	489	*	10.7193037619207	27.6722291107389	3.42213929808563	0.508440201500166	6.73066230402026	1.68892535840623e-11	7.97391034336676e-11	0.182222249978569	0.930506086829931	1.23209958755429	10.1234669682704	7.4829028045531	7.59976557988189	Intron (ENST00000310916.6/200197, intron 1 of 5)	1	15111869	15152458	40590	2	200197	ENST00000404665.4	12212	ENSG00000175147	TMEM51-AS1	TMEM51 antisense RNA 1
chr1	15141937	15142451	515	*	188.285945557095	15.717387800255	7.55678150501197	1.2616040748959	5.98982014673306	2.10073219075035e-09	7.51338908709501e-09	0	0	0	5.6040620717211	4.67681425284569	5.31983590591732	Intron (ENST00000310916.6/200197, intron 1 of 5)	1	15111869	15152458	40590	2	200197	ENST00000404665.4	10007	ENSG00000175147	TMEM51-AS1	TMEM51 antisense RNA 1
chr1	15152404	15154598	2195	*	-1.51913076159327	155.789188520779	-0.603246057452101	0.177881950971819	-3.39127187528807	0.000695690518131143	0.00116184303807682	36.9911167456495	27.9151826048979	31.5725519310788	19.8853815448168	17.9277879692418	23.5592732976339	Promoter (<=1kb)	1	15111815	15152464	40650	2	200197	ENST00000310916.6	0	ENSG00000175147	TMEM51-AS1	TMEM51 antisense RNA 1
chr1	15158704	15159356	653	*	8.5404944432194	17.2639977615006	3.09431959562228	0.598418237030198	5.17083104114378	2.33055216099508e-07	6.14856677140961e-07	0.728888999914277	0.531717763902818	0.616049793777147	6.50794305103096	4.83270806127388	3.98987692943799	Promoter (4-5kb)	1	15153768	15220393	66626	1	55092	ENST00000434578.6	4936	ENSG00000171729	TMEM51	transmembrane protein 51
chr1	15171553	15173077	1525	*	-7.4095708869049	57.8388923763192	-2.88938999364306	0.342290546770601	-8.44133739860336	3.13727122770475e-17	2.70447496239026e-16	21.3200032474926	14.0905207434247	16.9413693288715	1.44620956689577	2.33840712642284	3.03990623195276	Promoter (<=1kb)	1	15168474	15171317	2844	2	727684	ENST00000625027.2	-236	NA	C1orf195	chromosome 1 open reading frame 195
chr1	15178830	15180715	1886	*	-6.59203503550257	398.542188003495	-2.72072391021098	0.126763719371627	-21.4629542561367	3.45629737050967e-102	2.2814384112605e-99	121.542240735706	116.97790805862	116.895448369214	15.7275290399915	19.3308322450955	16.9094784152372	Intron (ENST00000428417.5/55092, intron 1 of 2)	1	15168474	15171317	2844	2	727684	ENST00000625027.2	-7513	NA	C1orf195	chromosome 1 open reading frame 195
chr1	15186908	15187127	220	*	4.25249689727512	21.1242269234234	2.08831018326375	0.50820697199037	4.10917263705568	3.97079161292203e-05	7.60038370980887e-05	0.728888999914277	0.930506086829931	2.46419917510859	4.15785250482533	6.39164614555577	6.45980074289961	Intron (ENST00000428417.5/55092, intron 1 of 2)	1	15168474	15171317	2844	2	727684	ENST00000625027.2	-15591	NA	C1orf195	chromosome 1 open reading frame 195
chr1	15188281	15188975	695	*	-2.28651336110805	39.2997449480106	-1.19314934947421	0.398523424412175	-2.9939252660847	0.00275413395879241	0.00433337321695387	9.65777924886416	10.7672847190321	7.70062242221433	5.06173348413519	5.61217710341482	1.13996483698228	Intron (ENST00000428417.5/55092, intron 1 of 2)	1	15168474	15171317	2844	2	727684	ENST00000625027.2	-16964	NA	C1orf195	chromosome 1 open reading frame 195
chr1	15218374	15219206	833	*	-64.5124398125637	103.287744085447	-6.01150547442255	0.513429112068219	-11.7085403478714	1.152465384127e-31	2.77415085965296e-30	36.2622277457353	31.9030658341691	36.3469378328517	0.361552391723942	0.779469042140948	0.379988278994095	Intron (ENST00000428417.5/55092, intron 2 of 2)	1	15247272	15398126	150855	1	114827	ENST00000358897.8	-28066	ENSG00000142621	FHAD1	forkhead associated phosphopeptide binding domain 1
chr1	15224082	15224735	654	*	-14.5026971724649	24.2566967564212	-3.85824932860894	0.623950686355068	-6.18358055048817	6.26637352633771e-10	2.40893291077057e-09	9.11111249892846	5.05131875707677	9.2407469066572	0.723104783447884	0.779469042140948	0	Distal Intergenic	1	15247272	15398126	150855	1	114827	ENST00000358897.8	-22537	ENSG00000142621	FHAD1	forkhead associated phosphopeptide binding domain 1
chr1	15236004	15236735	732	*	-1.54097938018371	116.855188365581	-0.623847557306473	0.196069932839674	-3.18176044777141	0.00146382840123276	0.00236781631734238	24.0533369971711	23.7943699346511	24.9500166479744	11.9312289268901	16.9924251186727	16.7194842757402	Distal Intergenic	1	15247272	15398126	150855	1	114827	ENST00000358897.8	-10537	ENSG00000142621	FHAD1	forkhead associated phosphopeptide binding domain 1
chr1	15260433	15261635	1203	*	-6.3558181067771	254.313357804631	-2.66807783768115	0.157613331626339	-16.9279959388619	2.79743452826523e-64	3.66316689806521e-62	67.9688992420063	79.2259468215199	78.2383238096976	11.2081241434422	11.0684603984015	12.159624927811	Intron (ENST00000358897.8/114827, intron 2 of 30)	1	15251785	15397529	145745	1	114827	ENST00000375998.8	8648	ENSG00000142621	FHAD1	forkhead associated phosphopeptide binding domain 1
chr1	15272463	15273403	941	*	-4.85149047976336	38.7987933149016	-2.27842804161306	0.392272284159341	-5.80828198580443	6.31171480821049e-09	2.10996455340136e-08	10.9333349987141	11.0331436009835	11.0888962879886	3.61552391723942	2.18251331799465	0.759976557988189	Exon (ENST00000358897.8/114827, exon 3 of 31)	1	15287045	15289641	2597	1	114827	ENST00000462113.1	-13642	ENSG00000142621	FHAD1	forkhead associated phosphopeptide binding domain 1
chr1	15283638	15283814	177	*	11.5341326079206	16.8289104512748	3.52783760915502	0.649614436859905	5.43066380452968	5.61448175494649e-08	1.62982227501337e-07	0.364444499957138	0.531717763902818	0.46203734533286	3.97707630896336	5.14449567813025	6.26980660340256	Promoter (3-4kb)	1	15287045	15289641	2597	1	114827	ENST00000462113.1	-3231	ENSG00000142621	FHAD1	forkhead associated phosphopeptide binding domain 1
chr1	15295782	15296379	598	*	-73.7215112496874	91.4828054246802	-6.20401374059937	0.577064932530284	-10.7509803331773	5.86350769222807e-27	1.05556192651628e-25	29.7022267465068	30.9725597473391	32.0345892764116	0.361552391723942	0.623575233712758	0.189994139497047	Intron (ENST00000358897.8/114827, intron 4 of 30)	1	15287045	15289641	2597	1	114827	ENST00000462113.1	8737	ENSG00000142621	FHAD1	forkhead associated phosphopeptide binding domain 1
chr1	15337700	15338102	403	*	3.79062600712408	38.4136678111606	1.92243612354005	0.351456015092763	5.46991953753485	4.50239935293035e-08	1.32567687456695e-07	2.91555599965711	2.12687105561127	3.23426141733002	9.03880979309855	9.50952231411956	11.5896425093199	Promoter (3-4kb)	1	15341761	15384558	42798	1	114827	ENST00000444385.5	-3659	ENSG00000142621	FHAD1	forkhead associated phosphopeptide binding domain 1
chr1	15352482	15352731	250	*	2.40444503683133	42.6844861091894	1.26570394804886	0.349581726860222	3.62062387933378	0.000293893493585858	0.000509351697172969	5.46666749935707	2.9244477014655	4.6203734533286	12.473557514476	10.9125665899733	6.45980074289961	Intron (ENST00000358897.8/114827, intron 18 of 30)	1	15357791	15364317	6527	1	114827	ENST00000483120.1	-5060	ENSG00000142621	FHAD1	forkhead associated phosphopeptide binding domain 1
chr1	15356216	15357139	924	*	121.417483882892	91.6706674836971	6.92383237162333	0.679989249755651	10.1822674021852	2.37951206582657e-24	3.6082015122876e-23	0.364444499957138	0.265858881951409	0.154012448444287	32.9012676468787	35.2320007047708	22.2293143211545	Promoter (<=1kb)	1	15357791	15364317	6527	1	114827	ENST00000483120.1	-652	ENSG00000142621	FHAD1	forkhead associated phosphopeptide binding domain 1
chr1	15378795	15379780	986	*	-26.2760039392353	9.64221883364056	-4.71567398183358	1.17838834223242	-4.00179958747716	6.28625350206263e-05	0.000117482232244249	3.64444499957138	3.85495378829543	2.00216182977573	0.361552391723942	0	0	Promoter (1-2kb)	1	15381280	15397529	16250	1	114827	ENST00000495195.5	-1500	ENSG00000142621	FHAD1	forkhead associated phosphopeptide binding domain 1
chr1	15383906	15384618	713	*	-4.27784974335943	16.6097956870396	-2.09688580968454	0.552768941003658	-3.79342190586403	0.000148585375982222	0.000265653305614441	5.10222299939994	5.31717763902818	3.38827386577431	1.2654333710338	1.09125665899733	0.759976557988189	Promoter (<=1kb)	1	15383377	15397529	14153	1	114827	ENST00000472086.1	529	ENSG00000142621	FHAD1	forkhead associated phosphopeptide binding domain 1
chr1	15409174	15410209	1036	*	-2.03034811432843	53.6667141951114	-1.02172710660178	0.294172423005656	-3.47322531514838	0.000514243449156983	0.000870138117684199	12.2088907485641	12.7612263336676	11.8589585302101	7.95415261792672	4.36502663598931	5.31983590591732	Promoter (<=1kb)	1	15409888	15430339	20452	1	79180	ENST00000375980.9	0	ENSG00000142634	EFHD2	EF-hand domain family member D2
chr1	15416026	15416397	372	*	10.4165811617436	12.1969287559307	3.38080994156959	0.783553344266202	4.31471573225907	1.59808407484677e-05	3.22387770952685e-05	0.546666749935707	0.265858881951409	0.308024896888573	6.32716685516898	2.02661950956646	2.65991795295866	Intron (ENST00000375980.9/79180, intron 1 of 3)	1	15410265	15429081	18817	1	79180	ENST00000445566.1	5761	ENSG00000142634	EFHD2	EF-hand domain family member D2
chr1	15423155	15423638	484	*	-5.86233513040331	60.6576274339463	-2.55147544451173	0.313735398348664	-8.13257113459731	4.20279418814629e-16	3.25827361508638e-15	18.4044472478355	17.8125450907444	17.0953817773158	3.25397152551548	3.89734521070474	1.51995311597638	Intron (ENST00000375980.9/79180, intron 1 of 3)	1	15410265	15429081	18817	1	79180	ENST00000445566.1	12890	ENSG00000142634	EFHD2	EF-hand domain family member D2
chr1	15426733	15427087	355	*	5.094293917091	25.8893106255249	2.34888219881451	0.442175787758128	5.31210044476555	1.08368840488592e-07	3.01270530621695e-07	2.00444474976426	1.32929440975704	1.07808713911001	7.77337642206475	7.01522137926853	6.64979488239665	Intron (ENST00000375980.9/79180, intron 2 of 3)	1	15438442	15449242	10801	1	11330	ENST00000375943.6	-11355	ENSG00000162438	CTRC	chymotrypsin C
chr1	15459445	15460503	1059	*	-2.51779648278048	22.9075647800673	-1.33216167259243	0.478914637264716	-2.78162655499728	0.00540872380425621	0.00825369245076885	6.56000099922849	5.71596596195529	4.46636100488431	1.62698576275774	1.09125665899733	3.79988278994095	Promoter (2-3kb)	1	15456747	15457623	877	1	63036	ENST00000497590.1	2698	ENSG00000142615	CELA2A	chymotrypsin like elastase 2A
chr1	15464320	15464764	445	*	2.38790587178324	10.2572646754769	1.25574596851729	0.631294647350744	1.98915985393997	0.0466835615439013	0.0635823778297914	1.09333349987141	0.797576645854227	1.23209958755429	2.16931435034365	2.33840712642284	2.65991795295866	Promoter (1-2kb)	1	15465909	15483368	17460	1	51032	ENST00000494280.1	-1145	ENSG00000215704	CELA2B	chymotrypsin like elastase 2B
chr1	15524004	15525411	1408	*	-1.44367218826737	118.109119956505	-0.529743189558294	0.204324338248928	-2.59265829072653	0.00952373436403397	0.0141432680758956	25.5111149969997	19.6735572644043	26.6441535808616	18.800724369645	16.3688498849599	12.7296073463022	Promoter (<=1kb)	1	15490832	15524445	33614	2	842	ENST00000546424.5	0	ENSG00000132906	CASP9	caspase 9
chr1	15526429	15527152	724	*	-1.66899633786014	206.478693306093	-0.738980789118244	0.15142540022211	-4.88016401498236	1.05997650759091e-06	2.53366607096027e-06	46.2844514945566	41.2081267024684	45.2796598426203	21.6931435034365	29.1521421760714	25.8392029715984	Promoter (<=1kb)	1	15526813	15566595	39783	1	23341	ENST00000375838.5	0	ENSG00000116138	DNAJC16	DnaJ heat shock protein family (Hsp40) member C16
chr1	15616817	15618088	1272	*	-1.51351773301515	150.581781354819	-0.59790557849093	0.181143721783869	-3.30072482006481	0.000964354163966616	0.00158803226593593	36.0800054957567	29.3774064556307	27.5682282715273	20.0661577406788	16.9924251186727	22.4193084606516	Promoter (<=1kb)	1	15617458	15669044	51587	1	84301	ENST00000480945.6	0	ENSG00000197312	DDI2	DNA damage inducible 1 homolog 2
chr1	15680151	15681452	1302	*	3.79561842124359	59.5519656303576	1.92433496352604	0.304270483386793	6.32442208033632	2.54182072826027e-10	1.03096580238495e-09	4.00888949952852	2.52565937853838	6.31451038621575	16.2698576275774	15.2775932259626	15.1995311597638	Promoter (2-3kb)	1	15684320	15734769	50450	1	23207	ENST00000375799.8	-2868	ENSG00000116786	PLEKHM2	pleckstrin homology and RUN domain containing M2
chr1	15703085	15704060	976	*	-3.20083097553576	55.2538319121748	-1.6784464953169	0.311885451280795	-5.38161202590295	7.38217388447966e-08	2.10529948377272e-07	11.2977794986713	16.3503212400116	15.4012448444287	5.06173348413519	2.80608855170741	5.31983590591732	Intron (ENST00000375799.8/23207, intron 1 of 19)	1	15684556	15734769	50214	1	23207	ENST00000642363.1	18529	ENSG00000116786	PLEKHM2	pleckstrin homology and RUN domain containing M2
chr1	15714570	15715242	673	*	-6.48800068999326	7.97173169771478	-2.69777397298456	0.867134720100033	-3.11113591746545	0.0018636913625537	0.00298190618008592	2.3688892497214	2.39272993756268	2.3101867266643	0	0.311787616856379	0.759976557988189	Intron (ENST00000375799.8/23207, intron 1 of 19)	1	15729845	15734115	4271	1	23207	ENST00000477849.1	-14603	ENSG00000116786	PLEKHM2	pleckstrin homology and RUN domain containing M2
chr1	15756419	15756796	378	*	-130.63427705029	24.9951326995738	-7.02938968422529	1.23134443889946	-5.70871111458298	1.1383491604729e-08	3.66513905627655e-08	9.65777924886416	7.04526037171234	8.77870956132434	0	0	0.189994139497047	Promoter (<=1kb)	1	15756607	15765073	8467	1	54751	ENST00000496928.6	0	ENSG00000162458	FBLIM1	filamin binding LIM protein 1
chr1	15757617	15758040	424	*	2.53735933334333	10.5909019013743	1.34332784408572	0.628150578978918	2.13854430615881	0.0324725921862468	0.0451933529118746	1.09333349987141	1.19636496878134	0.770062242221433	2.16931435034365	2.33840712642284	3.03990623195276	Promoter (<=1kb)	1	15757946	15765027	7082	1	54751	ENST00000510929.5	0	ENSG00000162458	FBLIM1	filamin binding LIM protein 1
chr1	15788210	15788978	769	*	3.95073694507828	30.6274326990533	1.98212178945269	0.400173833232553	4.95315191760881	7.30209211337212e-07	1.78711277510208e-06	2.3688892497214	2.12687105561127	1.84814938133144	7.59260022620278	6.39164614555577	10.2596835328406	Distal Intergenic	1	15777073	15784838	7766	1	54751	ENST00000509138.1	11137	ENSG00000162458	FBLIM1	filamin binding LIM protein 1
chr1	15795144	15795618	475	*	9.45531771992117	72.805269091794	3.2411259367846	0.310084457537769	10.4523972678954	1.42867544988912e-25	2.34881796431109e-24	2.55111149969997	1.32929440975704	3.38827386577431	19.1622767613689	22.7604960305157	23.3692791581368	Distal Intergenic	1	15807169	15809348	2180	2	440567	ENST00000483273.2	13730	ENSG00000233954	UQCRHL	ubiquinol-cytochrome c reductase hinge protein like
chr1	15796722	15797123	402	*	4.67007941238617	35.1828642087479	2.22344708245777	0.389190763550631	5.7130006431114	1.11001259545345e-08	3.58115248577068e-08	1.64000024980712	2.52565937853838	2.15617427822001	10.6657955558563	11.536141823686	6.64979488239665	Distal Intergenic	1	15807169	15809348	2180	2	440567	ENST00000483273.2	12225	ENSG00000233954	UQCRHL	ubiquinol-cytochrome c reductase hinge protein like
chr1	15799055	15799600	546	*	28.0115570677174	65.5037419135811	4.80795027506661	0.439373514523634	10.9427403248904	7.19904574293926e-28	1.3748037916333e-26	1.09333349987141	0.664647204878522	0.616049793777147	16.8121862151633	23.5399650726566	22.4193084606516	Distal Intergenic	1	15807169	15809348	2180	2	440567	ENST00000483273.2	9748	ENSG00000233954	UQCRHL	ubiquinol-cytochrome c reductase hinge protein like
chr1	15800075	15800764	690	*	8.16298142291397	139.635838746211	3.02909617406725	0.208730343231837	14.5120068657331	1.01700977726717e-47	6.00623814411368e-46	4.55555624946423	5.45010708000388	5.54444814399432	40.3130916772195	41.3118592334702	41.9887048288474	Distal Intergenic	1	15807169	15809348	2180	2	440567	ENST00000483273.2	8584	ENSG00000233954	UQCRHL	ubiquinol-cytochrome c reductase hinge protein like
chr1	15834381	15836352	1972	*	-1.25505637506469	208.884175893411	-0.327752169115949	0.145490621662022	-2.25273742988963	0.0242757094299036	0.0343242559080612	41.3644507451352	36.422666827343	41.5833610799574	32.7204914510167	27.9049917086459	31.3490330170128	Exon (ENST00000317122.2/729614, exon 2 of 2)	1	15847707	15940456	92750	1	23013	ENST00000375759.8	-11355	ENSG00000065526	SPEN	spen family transcriptional repressor
chr1	15847249	15848185	937	*	-1.53806233537014	73.7776163177967	-0.621113974760701	0.238360786962204	-2.60577246231021	0.00916673345398366	0.0136327148518192	14.2133354983284	15.5527445941574	16.1713070866501	8.31570500965067	11.2243542068296	9.30971283535532	Promoter (<=1kb)	1	15847707	15940456	92750	1	23013	ENST00000375759.8	0	ENSG00000065526	SPEN	spen family transcriptional repressor
chr1	15903025	15903194	170	*	41.1516084246184	12.6109696813632	5.36287691486287	1.13987685724151	4.70478620632842	2.54132124477804e-06	5.73170663900569e-06	0	0	0.308024896888573	3.79630011310139	4.83270806127388	3.6098886504439	Intron (ENST00000375759.8/23013, intron 3 of 14)	1	15876576	15920906	44331	1	23013	ENST00000442985.1	26449	ENSG00000065526	SPEN	spen family transcriptional repressor
chr1	15916541	15916706	166	*	3.22671149268667	12.4807325734451	1.69006458908064	0.610590308576119	2.76791911915836	0.00564154544564553	0.00859397519006981	0.546666749935707	1.06343552780564	1.38611203599858	4.3386287006873	2.49430093485103	2.65991795295866	Intron (ENST00000375759.8/23013, intron 6 of 14)	1	15938583	15939544	962	1	23013	ENST00000487496.1	-21877	ENSG00000065526	SPEN	spen family transcriptional repressor
chr1	15924529	15925135	607	*	15.9906024877586	45.9891814394731	3.99915239203747	0.433707683912505	9.2208474518156	2.94761273081891e-20	3.27021219410954e-19	0.728888999914277	0.531717763902818	1.54012448444287	15.1852004524056	13.7186551416807	14.0595663227815	Intron (ENST00000375759.8/23013, intron 10 of 14)	1	15938583	15939544	962	1	23013	ENST00000487496.1	-13448	ENSG00000065526	SPEN	spen family transcriptional repressor
chr1	15949129	15950242	1114	*	26.1514464003547	109.929096581384	4.70881883703496	0.33032823241072	14.2549693759756	4.17485388837314e-46	2.27325714083402e-44	1.09333349987141	0.930506086829931	2.15617427822001	36.3360153682562	37.1027264059091	31.7290212960069	Promoter (1-2kb)	1	15945721	15947292	1572	2	7709	ENST00000464719.1	-1837	ENSG00000116809	ZBTB17	zinc finger and BTB domain containing 17
chr1	15950784	15951134	351	*	4.50190816863601	44.2995885885343	2.17053662853693	0.352754852327726	6.1531021167085	7.59818462330771e-10	2.8886378966767e-09	2.00444474976426	4.25374211122254	1.84814938133144	12.292781318614	12.6273984826834	11.2096542303258	Promoter (1-2kb)	1	15945933	15952973	7041	2	7709	ENST00000494020.1	1839	ENSG00000116809	ZBTB17	zinc finger and BTB domain containing 17
chr1	15952747	15953039	293	*	48.0048062334351	58.4015182736286	5.58510695034655	1.53493168941099	3.63866808462971	0.000274051735730254	0.000476324861113403	0	0	1.23209958755429	20.0661577406788	17.9277879692418	18.8094198102077	Promoter (<=1kb)	1	15945933	15952973	7041	2	7709	ENST00000494020.1	0	ENSG00000116809	ZBTB17	zinc finger and BTB domain containing 17
chr1	15965354	15966697	1344	*	-23.8834503135466	83.1364052972163	-4.57793936493528	0.385873169011589	-11.8638447359832	1.82402823782809e-32	4.5995090429557e-31	28.0622264966996	24.3260876985539	29.570390101303	1.44620956689577	0.935362850569137	0.949970697485236	Intron (ENST00000375743.8/7709, intron 2 of 15)	1	15941871	15976079	34209	2	7709	ENST00000537142.5	9382	ENSG00000116809	ZBTB17	zinc finger and BTB domain containing 17
chr1	15975361	15976243	883	*	-1.46132427688705	67.2077549744759	-0.547276356611979	0.252899290752562	-2.1640090606163	0.0304636540343028	0.0425542990981741	13.6666687483927	14.8880973892789	12.3209958755429	10.8465717517183	7.95058422983767	8.35974213787008	Promoter (<=1kb)	1	15941869	15976126	34258	2	7709	ENST00000375743.8	0	ENSG00000116809	ZBTB17	zinc finger and BTB domain containing 17
chr1	16015986	16016420	435	*	12.5190935038193	20.4018947161171	3.64605819670329	0.625620477076724	5.82790738202796	5.61267116127232e-09	1.89034608858235e-08	0.546666749935707	0.265858881951409	0.770062242221433	3.61552391723942	8.10647803826586	7.02978316139075	Promoter (1-2kb)	1	16015374	16017825	2452	2	27129	ENST00000463576.5	1405	ENSG00000173641	HSPB7	heat shock protein family B (small) member 7
chr1	16019459	16019875	417	*	6.86737340152775	14.1011651274773	2.77975840979016	0.625051932137239	4.44724392785306	8.69790499921715e-06	1.81801072288314e-05	0.546666749935707	0.664647204878522	0.616049793777147	4.88095728827322	3.74145140227655	3.6098886504439	Promoter (<=1kb)	1	16014028	16019594	5567	2	27129	ENST00000375718.4	0	ENSG00000173641	HSPB7	heat shock protein family B (small) member 7
chr1	16068197	16068770	574	*	6.33208298911526	15.4318793022771	2.66268016375059	0.595517442398844	4.47120432446927	7.77803411986155e-06	1.63599715320907e-05	0.728888999914277	0.531717763902818	0.92407469066572	4.70018109241125	5.30038948655844	3.2299003714498	Promoter (4-5kb)	1	16058279	16073632	15354	2	348487	ENST00000494078.1	4862	ENSG00000185519	FAM131C	family with sequence similarity 131 member C
chr1	16076094	16077160	1067	*	5.26391318758303	93.3248355717873	2.39613569635351	0.242934680998956	9.86329200302121	6.00476764213193e-23	8.20293698227996e-22	4.19111174950709	5.18424819805247	5.85247304088289	29.4665199255013	26.6578412412204	21.8493260421604	Promoter (2-3kb)	1	16057769	16073651	15883	2	348487	ENST00000375662.5	-2443	ENSG00000185519	FAM131C	family with sequence similarity 131 member C
chr1	16088824	16089356	533	*	59.7325185008808	45.0200632115585	5.90044464626901	0.711314848211984	8.29512368693107	1.08472281592413e-16	8.9023787765161e-16	0	0.398788322927113	0.308024896888573	13.7389908855098	19.3308322450955	11.0196600908287	Distal Intergenic	1	16057769	16073651	15883	2	348487	ENST00000375662.5	-15173	ENSG00000185519	FAM131C	family with sequence similarity 131 member C
chr1	16114738	16115138	401	*	-13.6812314983903	12.7148362296289	-3.77412619328774	0.82605256662966	-4.5688692775163	4.90362490316363e-06	1.06107785469821e-05	2.73333374967854	4.51960099317395	4.92839835021717	0	0.467681425284569	0.379988278994095	Distal Intergenic	1	16133013	16133562	550	2	1969	ENST00000462805.1	18424	ENSG00000142627	EPHA2	EPH receptor A2
chr1	16122395	16123205	811	*	4.13426080890584	19.7009997791316	2.0476294037238	0.518213067507374	3.95132722834061	7.77189702232742e-05	0.000143677998717868	2.00444474976426	0.797576645854227	1.23209958755429	3.61552391723942	7.32700899612491	4.74985348742618	Downstream (1-2kb)	1	16133013	16133562	550	2	1969	ENST00000462805.1	10357	ENSG00000142627	EPHA2	EPH receptor A2
chr1	16138767	16139941	1175	*	11.2092061970888	135.822338352402	3.48661220924187	0.241446486057192	14.4405175083641	2.87674015456109e-47	1.6575763104357e-45	5.10222299939994	4.38667155219825	2.00216182977573	41.5785250482533	44.5856292104622	37.6188396204154	Intron (ENST00000358432.8/1969, intron 3 of 16)	1	16133013	16133562	550	2	1969	ENST00000462805.1	-5205	ENSG00000142627	EPHA2	EPH receptor A2
chr1	16143875	16144078	204	*	30.7145783717404	28.229605795933	4.94085167401618	0.690436854880402	7.15612389328787	8.29901455097763e-13	4.56968550624481e-12	0	0.265858881951409	0.616049793777147	7.77337642206475	11.8479294405424	7.59976557988189	Promoter (2-3kb)	1	16134560	16146450	11891	2	1969	ENST00000480202.1	2372	ENSG00000142627	EPHA2	EPH receptor A2
chr1	16144942	16147187	2246	*	14.844547683234	288.740545261635	3.8918612296335	0.177146142052674	21.9697769566794	5.60430425291421e-107	4.05818544976695e-104	6.37777874924992	7.57697813561515	4.6203734533286	93.0997408689151	94.0039664821983	81.6974799837303	Promoter (<=1kb)	1	16134560	16146450	11891	2	1969	ENST00000480202.1	0	ENSG00000142627	EPHA2	EPH receptor A2
chr1	16164156	16165568	1413	*	2.03217604397715	188.194611521354	1.02302538575755	0.157383048036864	6.50022603144605	8.01994195387616e-11	3.47298169174147e-10	23.688892497214	20.7369927922099	19.4055685039801	45.7363775530787	41.7795406587548	37.6188396204154	Distal Intergenic	1	16124337	16156069	31733	2	1969	ENST00000358432.8	-8087	ENSG00000142627	EPHA2	EPH receptor A2
chr1	16173208	16173814	607	*	19.8433924603769	90.5227579041303	4.3105867873143	0.328822032969061	13.1091786897379	2.91740632077418e-39	1.09636626691464e-37	1.45777799982855	1.72808273268416	1.23209958755429	29.2857437296393	26.6578412412204	29.6390857615394	Distal Intergenic	1	16124337	16156069	31733	2	1969	ENST00000358432.8	-17139	ENSG00000142627	EPHA2	EPH receptor A2
chr1	16175677	16176317	641	*	2.88050027690614	28.0408024375044	1.52631939650525	0.405891177744564	3.76041530389162	0.000169631501715606	0.000301310411966037	2.18666699974283	3.45616546536832	1.69413693288715	6.14639065930701	7.17111518769672	7.40977144038484	Distal Intergenic	1	16124337	16156069	31733	2	1969	ENST00000358432.8	-19608	ENSG00000142627	EPHA2	EPH receptor A2
chr1	16181667	16182216	550	*	6.12910749614979	103.10207485035	2.61567700790899	0.229896172547071	11.3776448686784	5.40394075615799e-30	1.17621170805635e-28	4.55555624946423	5.58303652097959	4.6203734533286	30.0088485130872	30.5551864519251	27.5491502270719	Distal Intergenic	1	16204900	16206526	1627	2	128272	ENST00000478210.1	24310	ENSG00000142632	ARHGEF19	Rho guanine nucleotide exchange factor 19
chr1	16216071	16216539	469	*	-2.55714048960542	37.2101842459609	-1.35453142459568	0.359542125699551	-3.76737891828448	0.000164970509033816	0.000293423368269408	7.6533344990999	7.70990757659086	12.1669834270986	2.71164293792957	4.05323901913293	3.6098886504439	Promoter (3-4kb)	1	16197854	16212652	14799	2	128272	ENST00000270747.8	-3419	ENSG00000142632	ARHGEF19	Rho guanine nucleotide exchange factor 19
chr1	16231802	16232267	466	*	8.08562159355357	13.5472397974034	3.0153586871765	0.66741612270026	4.51795901330168	6.24385664192339e-06	1.33141245934061e-05	0.364444499957138	0.398788322927113	0.770062242221433	3.61552391723942	5.14449567813025	3.2299003714498	Promoter (4-5kb)	1	16232281	16236659	4379	2	79363	ENST00000434014.1	4392	ENSG00000132881	CPLANE2	ciliogenesis and planar polarity effector 2
chr1	16248719	16249033	315	*	3.90108102440193	18.8602922418354	1.96387396306099	0.493505845644526	3.97943404398006	6.90795210308131e-05	0.000128474959934484	0.911111249892846	1.46222385073275	1.54012448444287	5.24250967999716	5.14449567813025	4.55985934792913	Promoter (4-5kb)	1	16251082	16253427	2346	2	54455	ENST00000456164.5	4394	ENSG00000037637	FBXO42	F-box protein 42
chr1	16254622	16254966	345	*	64.9608115811877	19.8596185362589	6.02149775168448	1.1058152341139	5.44530186049529	5.17176042006589e-08	1.50888886006324e-07	0	0	0.308024896888573	7.05027163861687	4.36502663598931	7.97975385887599	Promoter (1-2kb)	1	16251082	16253593	2512	2	54455	ENST00000444116.1	-1029	ENSG00000037637	FBXO42	F-box protein 42
chr1	16260822	16261250	429	*	-2.50469265360552	26.8801794130921	-1.32463358373071	0.404267418821748	-3.27662710883653	0.00105055013750122	0.00172342227872486	6.92444549918563	6.51354260780952	6.31451038621575	3.07319532965351	2.80608855170741	1.70994725547343	Intron (ENST00000375592.8/54455, intron 4 of 9)	1	16251082	16253593	2512	2	54455	ENST00000444116.1	-7229	ENSG00000037637	FBXO42	F-box protein 42
chr1	16348950	16349099	150	*	4.97256662023294	19.0916452426818	2.31399069977412	0.525578414051844	4.40275064178314	1.0688699387885e-05	2.20744483016614e-05	1.64000024980712	1.06343552780564	0.616049793777147	3.97707630896336	5.30038948655844	6.45980074289961	Promoter (3-4kb)	1	16246840	16352480	105641	2	54455	ENST00000375592.8	3381	ENSG00000037637	FBXO42	F-box protein 42
chr1	16366955	16368017	1063	*	-1.25706289923293	211.916658746055	-0.330056839210374	0.158097642122093	-2.08767717709214	0.0368269649460335	0.0509023242210727	49.3822297441922	34.0299368897803	38.0410747657388	31.9973866675689	31.1787616856379	29.8290799010364	Promoter (<=1kb)	1	16367088	16395406	28319	1	26099	ENST00000471507.5	0	ENSG00000055070	SZRD1	SUZ RNA binding domain containing 1
chr1	16386008	16387268	1261	*	2.50022827474632	40.7592399280764	1.32205982121129	0.350354691465608	3.77348970462142	0.000160979865508451	0.000286730148686896	2.18666699974283	3.98788322927113	5.69846059243861	8.31570500965067	9.66541612254775	11.0196600908287	3' UTR	1	16387117	16403974	16858	2	374955	ENST00000491418.5	16706	ENSG00000187144	SPATA21	spermatogenesis associated 21
chr1	16413063	16413554	492	*	-381.015599421979	37.0718783363096	-8.57370625507344	1.21424184520466	-7.06095436336104	1.6536290238571e-12	8.80217957336674e-12	12.7555574984998	11.1660730419592	14.1691452568744	0	0	0	Intron (ENST00000466212.5/374955, intron 5 of 16)	1	16387117	16403974	16858	2	374955	ENST00000491418.5	-9089	ENSG00000187144	SPATA21	spermatogenesis associated 21
chr1	16440233	16441250	1018	*	-1.60960101891232	139.131947157228	-0.686703123513587	0.174091968264247	-3.94448480513052	7.99717239828619e-05	0.000147628870526893	27.8800042467211	30.573771424412	29.570390101303	19.1622767613689	17.304212735529	16.5294901362431	Promoter (<=1kb)	1	16440721	16459008	18288	1	55707	ENST00000504551.6	0	ENSG00000157191	NECAP2	NECAP endocytosis associated 2
chr1	16513612	16514676	1065	*	-1.37521219293637	366.327002990603	-0.459654241239589	0.112836078176238	-4.07364602411702	4.62828096958039e-05	8.7869330067175e-05	76.1689004910419	67.926944338585	73.9259752532576	47.1825871199744	54.8746205667227	50.9184293852087	Promoter (<=1kb)	1	16514122	16514285	164	2	26863	ENST00000383925.1	0	ENSG00000206737	RNVU1-18	RNA, variant U1 small nuclear 18
chr1	16519237	16519995	759	*	-33.4953286786559	24.1971191154502	-5.06588800353082	0.828745781835579	-6.11271648624316	9.79492974438001e-10	3.66915655698831e-09	11.844446248607	7.04526037171234	5.23642324710575	0.361552391723942	0.311787616856379	0	Promoter (4-5kb)	1	16514122	16514285	164	2	26863	ENST00000383925.1	-4952	ENSG00000206737	RNVU1-18	RNA, variant U1 small nuclear 18
chr1	16620875	16621455	581	*	-3.16936379492166	104.609148393576	-1.664193268747	0.212623902606924	-7.82693407628577	4.99911050096778e-15	3.48823306579825e-14	29.5200044965282	26.7188176361166	25.4120539933073	7.41182403034081	8.73005327197861	8.73973041686417	Promoter (4-5kb)	1	16618253	16626386	8134	2	84809	ENST00000639481.1	4931	ENSG00000215908	CROCCP2	CROCC pseudogene 2
chr1	16644301	16645146	846	*	-1.71057467227473	29.1995127710729	-0.774481083918168	0.37928542352322	-2.04194792598127	0.041156697057784	0.0565210866698017	6.56000099922849	5.58303652097959	6.77654773154861	2.71164293792957	3.42966378542017	4.55985934792913	Promoter (<=1kb)	1	16618273	16644686	26414	2	84809	ENST00000639456.1	0	ENSG00000215908	CROCCP2	CROCC pseudogene 2
chr1	16666401	16667338	938	*	-1.48019379526614	262.418875513433	-0.565786073939383	0.132357221667057	-4.27468986439298	1.91403537668507e-05	3.81917540295926e-05	55.5777862434636	51.0449053346705	54.0583694039446	35.7936867806703	31.3346554940661	37.9988278994095	Promoter (<=1kb)	1	16666785	16666948	164	2	26863	ENST00000384782.1	0	ENSG00000206737	RNVU1-18	RNA, variant U1 small nuclear 18
chr1	16740125	16741073	949	*	-1.45107965987663	277.993960559702	-0.537126721165098	0.129070977909888	-4.16148331610299	3.16187101671896e-05	6.13453767337722e-05	60.8622314928421	50.380258129792	57.9086806150518	35.7936867806703	37.5704078311937	39.1387927363917	Promoter (<=1kb)	1	16740516	16740679	164	1	26863	ENST00000384659.1	0	ENSG00000206737	RNVU1-18	RNA, variant U1 small nuclear 18
chr1	16872591	16873198	608	*	-2.52886776819825	16.6138400694319	-1.33849160198647	0.505257025840254	-2.64913011305588	0.00806992559883287	0.012077443058625	3.64444499957138	4.12081267024684	4.46636100488431	1.62698576275774	1.71483189271008	1.32995897647933	Promoter (<=1kb)	1	16873039	16874092	1054	1	112267871	ENST00000457856.1	0	ENSG00000228549	LOC112267871	uncharacterized LOC112267871
chr1	16888959	16889795	837	*	-2.18244943933023	71.4966579875251	-1.12594823141601	0.243064463284871	-4.63230295453104	3.61620457817628e-06	7.97489858018593e-06	16.4000024980712	17.4137567678173	16.4793319835387	6.8694954427549	7.4829028045531	7.97975385887599	Promoter (<=1kb)	1	16887577	16889518	1942	2	105376805	ENST00000654227.1	0	ENSG00000238142	LOC105376805	uncharacterized LOC105376805
chr1	16895626	16896707	1082	*	-1.42608240511065	397.623407485008	-0.512057349249931	0.105477933957024	-4.85463954440524	1.20605917403954e-06	2.85953167441429e-06	80.5422344905276	76.3014991200543	83.1667221599148	55.4982921296251	53.471576290869	53.7683414776644	Promoter (<=1kb)	1	16895980	16896143	164	1	26863	ENST00000384278.1	0	ENSG00000206737	RNVU1-18	RNA, variant U1 small nuclear 18
chr1	16903926	16905732	1807	*	-1.63289464281725	297.827865852779	-0.707431708726576	0.122131654892197	-5.79236979430934	6.94001257547063e-09	2.30744003640031e-08	66.3288989921992	58.7548129112614	64.6852283466004	38.5053297185998	37.2586202143373	36.4788747834331	Exon (ENST00000606899.1/ENST00000606899.1, exon 1 of 1)	1	16895980	16896143	164	1	26863	ENST00000384278.1	7946	ENSG00000206737	RNVU1-18	RNA, variant U1 small nuclear 18
chr1	16913088	16914513	1426	*	-1.52036049957106	117.452645995406	-0.604413448193842	0.222858364922464	-2.71209675438536	0.00668590742580353	0.0100994297487479	28.6088932466354	25.5224526673353	18.4814938133144	19.5238291530929	12.315610865827	14.4395546017756	Intron (ENST00000466256.6/9696, intron 1 of 8)	1	16921931	16972964	51034	1	9696	ENST00000375541.10	-7418	ENSG00000058453	CROCC	ciliary rootlet coiled-coil, rootletin
chr1	16921583	16922254	672	*	-10.8777672664843	32.6003841573617	-3.44331055918428	0.496391656086358	-6.93668097955547	4.0141890759569e-12	2.04046725558306e-11	8.20000124903561	10.1026375141535	12.4750083239872	0.542328587585913	1.71483189271008	0.379988278994095	Promoter (<=1kb)	1	16921931	16972964	51034	1	9696	ENST00000375541.10	0	ENSG00000058453	CROCC	ciliary rootlet coiled-coil, rootletin
chr1	16967177	16967662	486	*	17.7620793730397	17.3011229111468	4.15072858004212	0.731041371033126	5.67782993481779	1.36414235979611e-08	4.33985119527003e-08	0.728888999914277	0.132929440975704	0.154012448444287	5.96561446344504	4.5209204444175	5.69982418491142	Promoter (1-2kb)	1	16966028	16970742	4715	1	9696	ENST00000465021.5	1149	ENSG00000058453	CROCC	ciliary rootlet coiled-coil, rootletin
chr1	16971922	16972207	286	*	7.41752261668041	19.0607580616863	2.89093742061662	0.552777278430161	5.22984126414644	1.69655648844625e-07	4.56986561882455e-07	0.911111249892846	0.531717763902818	0.92407469066572	5.24250967999716	6.85932757084034	4.55985934792913	Promoter (2-3kb)	1	16969785	16970967	1183	1	9696	ENST00000465291.1	2137	ENSG00000058453	CROCC	ciliary rootlet coiled-coil, rootletin
chr1	17003757	17004207	451	*	21.7234102941415	47.7557381252217	4.44117870025046	0.467902985778882	9.49166565555801	2.27371621615218e-21	2.74646124593151e-20	0.911111249892846	0.664647204878522	0.616049793777147	15.1852004524056	17.6160003523854	12.5396132068051	Promoter (<=1kb)	1	17000269	17005072	4804	2	23400	ENST00000511957.5	865	ENSG00000159363	ATP13A2	ATPase cation transporting 13A2
chr1	17011315	17012265	951	*	-1.43541838986306	65.5762675511843	-0.521471309028709	0.250507982627712	-2.08165545687893	0.0373739519935932	0.0516083807915629	14.5777799982855	12.4953674517162	12.6290207724315	10.1234669682704	8.41826565512224	8.16974799837303	Promoter (<=1kb)	1	16985958	17011915	25958	2	23400	ENST00000341676.9	0	ENSG00000159363	ATP13A2	ATPase cation transporting 13A2
chr1	17013055	17013509	455	*	20.855959129122	35.9993654816916	4.38238775566447	0.52999748776219	8.26869533696894	1.35432865555734e-16	1.10033675044829e-15	0.364444499957138	0.531717763902818	0.770062242221433	11.0273479475802	9.97720373940413	13.1095956252963	Promoter (1-2kb)	1	16995859	17011928	16070	2	23400	ENST00000617114.4	-1127	ENSG00000159363	ATP13A2	ATPase cation transporting 13A2
chr1	17013961	17014108	148	*	62.9184694204457	10.3333850963659	5.97541167049807	1.30594254884482	4.57555477902429	4.74959664397883e-06	1.02949305624481e-05	0	0	0.154012448444287	2.53086674206759	4.36502663598931	3.2299003714498	Promoter (2-3kb)	1	16995859	17011928	16070	2	23400	ENST00000617114.4	-2033	ENSG00000159363	ATP13A2	ATPase cation transporting 13A2
chr1	17015972	17017253	1282	*	2.68009046515678	62.5340331406019	1.42228169897795	0.278059740898901	5.11502202505134	3.13704349444248e-07	8.12127756337192e-07	6.74222324920706	4.91838931610106	5.85247304088289	18.800724369645	12.4715046742552	13.8695721832845	Promoter (4-5kb)	1	16995859	17011928	16070	2	23400	ENST00000617114.4	-4044	ENSG00000159363	ATP13A2	ATPase cation transporting 13A2
chr1	17053818	17054444	627	*	-1.44037965280061	118.248513827275	-0.52644912487758	0.194441970840441	-2.70748708523215	0.00677947084674097	0.0102321607590756	22.413336747364	23.9272993756268	25.4120539933073	13.9197670813718	19.3308322450955	14.8195428807697	Promoter (<=1kb)	1	17018722	17054170	35449	2	6390	ENST00000375499.7	0	ENSG00000117118	SDHB	succinate dehydrogenase complex iron sulfur subunit B
chr1	17063531	17063931	401	*	3.86171905978528	25.6995266525142	1.94924321198473	0.439520418168954	4.43493210191529	9.21013120533239e-06	1.9186273881273e-05	0.911111249892846	2.12687105561127	2.3101867266643	5.42328587585913	7.32700899612491	7.59976557988189	Downstream (2-3kb)	1	17018722	17054170	35449	2	6390	ENST00000375499.7	-9361	ENSG00000117118	SDHB	succinate dehydrogenase complex iron sulfur subunit B
chr1	17089307	17090085	779	*	-56.1562847856372	199.949527680512	-5.81137558717807	0.349494019296452	-16.6279686241173	4.3716624234544e-62	5.1667618547214e-60	61.7733427427349	70.3196742761477	69.6136266968176	0.723104783447884	1.5589380842819	1.13996483698228	Intron (ENST00000375486.9/11240, intron 6 of 15)	1	17067786	17083426	15641	2	11240	ENST00000466151.1	-5881	ENSG00000117115	PADI2	peptidyl arginine deiminase 2
chr1	17090993	17091247	255	*	21.3013113609517	13.4411365883151	4.41287034391621	0.87009732298278	5.07169741516783	3.94282956218715e-07	1.00512476178479e-06	0.364444499957138	0.265858881951409	0	4.88095728827322	4.05323901913293	3.79988278994095	Intron (ENST00000375486.9/11240, intron 6 of 15)	1	17067786	17083426	15641	2	11240	ENST00000466151.1	-7567	ENSG00000117115	PADI2	peptidyl arginine deiminase 2
chr1	17109765	17110400	636	*	-19.5845156967365	50.4842832860691	-4.29164154737538	0.458816945001894	-9.35371196318318	8.46244808656057e-21	9.79515999922635e-20	17.3111137479641	16.7491095629388	15.2472323959844	0.723104783447884	0.935362850569137	0.759976557988189	Intron (ENST00000375486.9/11240, intron 1 of 15)	1	17079031	17119435	40405	2	11240	ENST00000375481.1	9035	ENSG00000117115	PADI2	peptidyl arginine deiminase 2
chr1	17121408	17122094	687	*	6.32992132396406	17.0744598098556	2.66218756817932	0.576511402078417	4.61775354066148	3.87916580966877e-06	8.51668062367139e-06	0.364444499957138	1.32929440975704	0.616049793777147	3.97707630896336	5.61217710341482	5.12984176642028	Promoter (1-2kb)	1	17066761	17119451	52691	2	11240	ENST00000375486.9	-1957	ENSG00000117115	PADI2	peptidyl arginine deiminase 2
chr1	17128385	17128782	398	*	9.5490676801242	60.146460226606	3.25535988299958	0.326552303852082	9.9688774037073	2.08572876847486e-23	2.94846203179855e-22	1.82222249978569	1.72808273268416	2.3101867266643	18.619948173783	17.7718941608136	17.6694549732254	Distal Intergenic	1	17066761	17119451	52691	2	11240	ENST00000375486.9	-8934	ENSG00000117115	PADI2	peptidyl arginine deiminase 2
chr1	17162883	17163204	322	*	32.3444852388808	9.9677637442891	5.01544784739132	1.1715086959643	4.28118704083793	1.8589902392432e-05	3.71721429531069e-05	0	0	0.308024896888573	2.71164293792957	4.05323901913293	2.84991209245571	Distal Intergenic	1	17189783	17197617	7835	1	400743	ENST00000412427.1	-26579	ENSG00000204362	LINC02783	long intergenic non-protein coding RNA 2783
chr1	17167994	17168798	805	*	49.4325010679149	98.5523259871054	5.62738799725812	0.443033306530585	12.7019524588941	5.76726726232122e-37	1.90084740827973e-35	0.911111249892846	0.398788322927113	0.770062242221433	28.3818627503294	36.9468325974809	30.5890564590246	Distal Intergenic	1	17189783	17197617	7835	1	400743	ENST00000412427.1	-20985	ENSG00000204362	LINC02783	long intergenic non-protein coding RNA 2783
chr1	17190020	17190358	339	*	44.1431975000272	39.9097219152625	5.46411922949712	0.664735644162051	8.21998831788997	2.035230049031e-16	1.62563748862016e-15	0	0.797576645854227	0	11.7504527310281	14.9658056091062	12.159624927811	Promoter (<=1kb)	1	17189789	17196387	6599	1	400743	ENST00000634972.1	231	ENSG00000204362	LINC02783	long intergenic non-protein coding RNA 2783
chr1	17198581	17199465	885	*	15.5019019277723	19.3202633850441	3.95437332544712	0.695735360733093	5.68373198866939	1.31786749152069e-08	4.20227796376061e-08	0	0.531717763902818	0.616049793777147	7.77337642206475	7.4829028045531	2.84991209245571	Intron (ENST00000635428.1/ENST00000635428.1, intron 1 of 4)	1	17205128	17246007	40880	1	29943	ENST00000375471.5	-5663	ENSG00000142623	PADI1	peptidyl arginine deiminase 1
chr1	17207796	17208359	564	*	2.36976882323379	23.7256739100799	1.24474632754489	0.436771375857165	2.84988073016935	0.004373562615929	0.00674672147897208	1.27555574984998	2.79151826048979	3.08024896888573	4.88095728827322	5.30038948655844	6.45980074289961	Promoter (2-3kb)	1	17205128	17246007	40880	1	29943	ENST00000375471.5	2668	ENSG00000142623	PADI1	peptidyl arginine deiminase 1
chr1	17212519	17213159	641	*	7.47559222980175	18.2013257200583	2.90218787672256	0.585282150689037	4.9586133342797	7.0998115830629e-07	1.74076795332346e-06	1.09333349987141	0.265858881951409	0.92407469066572	6.50794305103096	5.76807091184301	3.6098886504439	Intron (ENST00000375471.5/29943, intron 1 of 15)	1	17205128	17246007	40880	1	29943	ENST00000375471.5	7391	ENSG00000142623	PADI1	peptidyl arginine deiminase 1
chr1	17233171	17234095	925	*	8.48098151830256	135.488314704903	3.08423123998242	0.221019971290715	13.9545364247904	2.95214981127136e-44	1.45407614460549e-42	4.55555624946423	6.24768372585811	3.69629876266288	42.6631822234252	39.441133532332	38.3788161784035	Intron (ENST00000375471.5/29943, intron 11 of 15)	1	17239632	17245968	6337	1	29943	ENST00000648847.1	-5537	ENSG00000142623	PADI1	peptidyl arginine deiminase 1
chr1	17236940	17237546	607	*	2.1061145398419	62.2333428352126	1.07458389864682	0.293162931176924	3.6654835395895	0.000246871690676282	0.000431161198921866	5.64888974933564	9.17213142732361	5.54444814399432	17.3545148027492	10.6007789731169	14.0595663227815	Promoter (2-3kb)	1	17239632	17245968	6337	1	29943	ENST00000648847.1	-2086	ENSG00000142623	PADI1	peptidyl arginine deiminase 1
chr1	17245304	17245571	268	*	12.9931497012794	12.8142593588692	3.6996792953116	0.767865405664449	4.81813514193961	1.44906213485374e-06	3.39429792074952e-06	0.546666749935707	0.132929440975704	0.308024896888573	4.3386287006873	4.20913282756112	3.2299003714498	Promoter (3-4kb)	1	17249098	17284233	35136	1	51702	ENST00000375460.3	-3527	ENSG00000142619	PADI3	peptidyl arginine deiminase 3
chr1	17250636	17251095	460	*	10.7250390996029	34.8509915281698	3.42291100216467	0.443617689322461	7.71590286986187	1.20128772245028e-14	8.06610963149928e-14	0.546666749935707	1.06343552780564	1.38611203599858	11.3889003393042	10.4448851646887	9.87969525384646	Promoter (1-2kb)	1	17249098	17284233	35136	1	51702	ENST00000375460.3	1538	ENSG00000142619	PADI3	peptidyl arginine deiminase 3
chr1	17251672	17252040	369	*	3.43809160571589	24.5403460824686	1.78160798499962	0.431017613830205	4.13349229319771	3.57292282187742e-05	6.88145786527212e-05	1.64000024980712	1.99394161463557	2.00216182977573	6.68871924689293	4.98860186970207	7.2197773008878	Promoter (2-3kb)	1	17249098	17284233	35136	1	51702	ENST00000375460.3	2574	ENSG00000142619	PADI3	peptidyl arginine deiminase 3
chr1	17276551	17277014	464	*	53.16318831996	40.0927771890778	5.73235572387058	0.714571856964573	8.02208436842311	1.03965690300177e-15	7.7695616614347e-15	0	0.531717763902818	0.154012448444287	14.6428718648197	14.6540179922498	9.87969525384646	Promoter (<=1kb)	1	17277889	17277975	87	1	100616188	ENST00000582732.1	-875	ENSG00000266634	MIR3972	microRNA 3972
chr1	17287257	17287838	582	*	17.0054907482943	92.3693332957985	4.08792873515332	0.315918627433898	12.9398154466491	2.6827317314604e-38	9.5561977006999e-37	2.55111149969997	1.46222385073275	1.38611203599858	28.7434151420534	32.7376997699198	25.0792264136102	Distal Intergenic	1	17277889	17277975	87	1	100616188	ENST00000582732.1	9368	ENSG00000266634	MIR3972	microRNA 3972
chr1	17289751	17290026	276	*	84.6752312602972	13.9517729719116	6.40386811682089	1.27949304123765	5.00500425592503	5.58607968310258e-07	1.39056539113576e-06	0	0	0.154012448444287	5.78483826758307	2.9619823601356	4.93984762692323	Distal Intergenic	1	17277889	17277975	87	1	100616188	ENST00000582732.1	11862	ENSG00000266634	MIR3972	microRNA 3972
chr1	17304112	17304779	668	*	108.073330357382	49.1529459208619	6.75586673774824	0.871763173268972	7.74965833027199	9.21401286907985e-15	6.27010377103974e-14	0.182222249978569	0	0.308024896888573	14.2813194730957	17.9277879692418	16.149501857249	Promoter (3-4kb)	1	17308195	17334796	26602	1	23569	ENST00000375453.5	-3416	ENSG00000159339	PADI4	peptidyl arginine deiminase 4
chr1	17336097	17336319	223	*	1.90091577079515	19.3256121524086	0.926694607868481	0.458304318555609	2.02200714754129	0.043175613462276	0.059105757977872	1.82222249978569	2.65858881951409	2.3101867266643	4.88095728827322	3.74145140227655	3.98987692943799	Exon (ENST00000375448.4/23569, exon 4 of 16)	1	17346034	17348207	2174	1	23569	ENST00000468945.1	-9715	ENSG00000159339	PADI4	peptidyl arginine deiminase 4
chr1	17369466	17369889	424	*	28.9036252707697	58.673913802584	4.85317855066343	0.466652941825611	10.3999741899775	2.48000360628071e-25	4.00598817920143e-24	1.09333349987141	0.398788322927113	0.616049793777147	17.5352909986112	21.8251331799465	16.9094784152372	Promoter (2-3kb)	1	17372196	17401699	29504	1	353238	ENST00000619609.1	-2307	ENSG00000276747	PADI6	peptidyl arginine deiminase 6
chr1	17419877	17420282	406	*	-5.33384301564088	9.06045459738989	-2.41517536446716	0.772530540504942	-3.12631700345277	0.0017701063110906	0.00283839495600448	2.3688892497214	2.65858881951409	2.77222407199716	0.723104783447884	0.15589380842819	0.569982418491142	Intron (ENST00000375436.9/55920, intron 7 of 12)	1	17408676	17438561	29886	2	55920	ENST00000375433.3	18279	ENSG00000179051	RCC2	regulator of chromosome condensation 2
chr1	17438015	17440092	2078	*	-2.08111603292062	89.0679826667994	-1.05735740498308	0.234686194656784	-4.50540947467921	6.62450756999883e-06	1.40752653615689e-05	24.964448247064	16.3503212400116	20.6376680915344	10.1234669682704	10.2889913562605	8.16974799837303	Promoter (<=1kb)	1	17406760	17439677	32918	2	55920	ENST00000375436.9	0	ENSG00000179051	RCC2	regulator of chromosome condensation 2
chr1	17441531	17441862	332	*	5.38050926303978	14.6816902909047	2.42774272975046	0.614978721327638	3.94768574188935	7.89102917508797e-05	0.000145758189053537	0.182222249978569	1.46222385073275	0.616049793777147	4.3386287006873	4.05323901913293	3.98987692943799	Promoter (1-2kb)	1	17406760	17439677	32918	2	55920	ENST00000375436.9	-1854	ENSG00000179051	RCC2	regulator of chromosome condensation 2
chr1	17460259	17460661	403	*	10.6690185789354	26.3042508668249	3.41535556660514	0.536193940360556	6.36962731117128	1.89488075650944e-10	7.81535618318557e-10	1.09333349987141	0.797576645854227	0.46203734533286	5.96561446344504	11.8479294405424	6.07981246390551	Distal Intergenic	1	17406760	17439677	32918	2	55920	ENST00000375436.9	-20582	ENSG00000179051	RCC2	regulator of chromosome condensation 2
chr1	17475810	17476186	377	*	15.2729538730296	33.5868832090756	3.93290720914015	0.531545574032013	7.39900283489764	1.3721092338957e-13	8.24131867430318e-13	0.728888999914277	1.32929440975704	0	8.31570500965067	14.3422303753934	8.73973041686417	Distal Intergenic	1	17406760	17439677	32918	2	55920	ENST00000375436.9	-36133	ENSG00000179051	RCC2	regulator of chromosome condensation 2
chr1	17531600	17532503	904	*	-17.3577210733707	140.954869970276	-4.11750564105872	0.268130443020335	-15.3563526568539	3.211407612926e-53	2.48492267541815e-51	42.4577842450066	46.1265160185694	48.359908811506	2.89241913379154	3.11787616856379	1.51995311597638	Distal Intergenic	1	17539698	17697869	158172	1	55160	ENST00000361221.8	-7195	ENSG00000074964	ARHGEF10L	Rho guanine nucleotide exchange factor 10 like
chr1	17538318	17538739	422	*	-13.3362645469002	55.9601878443592	-3.73728272285429	0.948947892501845	-3.93834345635266	8.20460960327711e-05	0.000151213660352755	21.8666699974283	17.546686208793	14.0151328084301	1.98853815448168	1.87072570113827	0	Promoter (<=1kb)	1	17539698	17697869	158172	1	55160	ENST00000361221.8	-959	ENSG00000074964	ARHGEF10L	Rho guanine nucleotide exchange factor 10 like
chr1	17554080	17554492	413	*	10.8138605855768	30.5309333658731	3.43480975703083	0.51517233241198	6.66730245576161	2.60547801130465e-11	1.20153387383163e-10	1.27555574984998	0.797576645854227	0.616049793777147	5.78483826758307	7.63879661298129	14.2495604622785	Intron (ENST00000361221.8/55160, intron 1 of 28)	1	17539698	17697869	158172	1	55160	ENST00000361221.8	14382	ENSG00000074964	ARHGEF10L	Rho guanine nucleotide exchange factor 10 like
chr1	17561244	17561945	702	*	15.1013405297548	12.2737087728738	3.91660471660913	0.853463129299179	4.58907313292521	4.45218440572898e-06	9.6892378158322e-06	0.364444499957138	0.132929440975704	0.308024896888573	6.32716685516898	2.02661950956646	3.03990623195276	Intron (ENST00000361221.8/55160, intron 1 of 28)	1	17580553	17697649	117097	1	55160	ENST00000375415.5	-18608	ENSG00000074964	ARHGEF10L	Rho guanine nucleotide exchange factor 10 like
chr1	17569272	17570157	886	*	-2.18424991750188	69.9581111748947	-1.12713793597976	0.264499393920066	-4.26140082695384	2.03149500618306e-05	4.03951029632269e-05	17.1288914979855	17.1478978858659	14.9392074990958	4.88095728827322	7.63879661298129	9.30971283535532	Intron (ENST00000361221.8/55160, intron 1 of 28)	1	17580553	17697649	117097	1	55160	ENST00000375415.5	-10396	ENSG00000074964	ARHGEF10L	Rho guanine nucleotide exchange factor 10 like
chr1	17581291	17581778	488	*	-5.2863879312304	11.7981735895826	-2.40228229821573	0.698514567825833	-3.43912984620059	0.000583587250475164	0.000982214634151566	3.09777824963568	4.78545987512536	2.3101867266643	0.361552391723942	1.09125665899733	0.379988278994095	Promoter (<=1kb)	1	17580553	17697649	117097	1	55160	ENST00000375415.5	738	ENSG00000074964	ARHGEF10L	Rho guanine nucleotide exchange factor 10 like
chr1	17586313	17586473	161	*	7.28529177555364	13.4839365597232	2.8649867533076	0.661651790443405	4.33005214326955	1.49074038357625e-05	3.01994907718842e-05	0.546666749935707	0.797576645854227	0.308024896888573	2.89241913379154	5.30038948655844	3.6098886504439	Intron (ENST00000361221.8/55160, intron 2 of 28)	1	17580553	17697649	117097	1	55160	ENST00000375415.5	5760	ENSG00000074964	ARHGEF10L	Rho guanine nucleotide exchange factor 10 like
chr1	17587571	17588786	1216	*	1.52540086156609	53.1369528898374	0.609188419723433	0.275864822195357	2.20828598179158	0.027224343903255	0.0382595776322781	7.83555674907847	7.31111925366374	6.46852283466004	11.7504527310281	10.6007789731169	9.49970697485236	Exon (ENST00000361221.8/55160, exon 3 of 29)	1	17580553	17697649	117097	1	55160	ENST00000375415.5	7018	ENSG00000074964	ARHGEF10L	Rho guanine nucleotide exchange factor 10 like
chr1	17603017	17603788	772	*	49.7048526316415	15.1298321954351	5.63531480232582	1.1378167474829	4.95274376545465	7.31743026130179e-07	1.79073113017562e-06	0	0	0.308024896888573	5.24250967999716	6.85932757084034	2.65991795295866	Promoter (<=1kb)	1	17602171	17604882	2712	1	55160	ENST00000482892.1	846	ENSG00000074964	ARHGEF10L	Rho guanine nucleotide exchange factor 10 like
chr1	17624805	17625265	461	*	15.4756775535101	14.7232825362896	3.95193066954113	0.752841687013295	5.2493515405867	1.52635551913062e-07	4.14373366717818e-07	0.182222249978569	0.265858881951409	0.46203734533286	4.88095728827322	5.45628329498663	3.41989451094685	Promoter (<=1kb)	1	17626007	17697868	71862	1	55160	ENST00000167825.5	-742	ENSG00000074964	ARHGEF10L	Rho guanine nucleotide exchange factor 10 like
chr1	17636694	17636904	211	*	28.6790620947477	12.9619387662431	4.84192593854427	1.00023801242236	4.84077377425218	1.29334540584468e-06	3.0528337895281e-06	0	0.398788322927113	0	3.61552391723942	6.23575233712758	2.65991795295866	Promoter (2-3kb)	1	17634257	17638003	3747	1	55160	ENST00000482359.1	2437	ENSG00000074964	ARHGEF10L	Rho guanine nucleotide exchange factor 10 like
chr1	17653514	17654845	1332	*	2.20637853461264	47.5286068343065	1.14168032635968	0.298766591539788	3.82131188254909	0.00013274365045291	0.000238706948671219	6.01333424929278	4.91838931610106	4.31234855644003	11.2081241434422	9.82130993097594	11.3996483698228	Exon (ENST00000361221.8/55160, exon 23 of 29)	1	17639753	17654665	14913	1	55160	ENST00000466782.1	13761	ENSG00000074964	ARHGEF10L	Rho guanine nucleotide exchange factor 10 like
chr1	17676525	17677045	521	*	-11.5294344835591	13.171883305522	-3.52724984571108	0.787535331356625	-4.47884647871603	7.50474812052183e-06	1.58225391571709e-05	3.82666724954995	6.24768372585811	2.3101867266643	0.361552391723942	0.311787616856379	0.379988278994095	Intron (ENST00000361221.8/55160, intron 26 of 28)	1	17694047	17697874	3828	1	55160	ENST00000495593.1	-17002	ENSG00000074964	ARHGEF10L	Rho guanine nucleotide exchange factor 10 like
chr1	17719736	17720149	414	*	25.3153951073265	16.2316198732706	4.66194309601963	0.854553319305011	5.45541511653256	4.88585674948223e-08	1.43098234867419e-07	0.546666749935707	0	0.154012448444287	6.32716685516898	3.58555759384836	5.50983004541437	Intron (ENST00000669051.1/ENST00000669051.1, intron 2 of 2)	1	17694047	17697874	3828	1	55160	ENST00000495593.1	25689	ENSG00000074964	ARHGEF10L	Rho guanine nucleotide exchange factor 10 like
chr1	17765598	17766235	638	*	27.5994899573195	34.4762059433938	4.78656970091816	0.5971134316284	8.01618159528686	1.09083196386113e-15	8.13758800010555e-15	0.546666749935707	0.265858881951409	0.46203734533286	13.0158861020619	11.0684603984015	8.92972455636122	Intron (ENST00000375406.2/81569, intron 1 of 2)	1	17755333	17827063	71731	1	81569	ENST00000375406.2	10265	ENSG00000117148	ACTL8	actin like 8
chr1	17768613	17769145	533	*	77.7514081140883	70.6701035282432	6.280796898244	0.629202105026678	9.98216129295641	1.82448634134224e-23	2.58972438082388e-22	0.182222249978569	0.265858881951409	0.46203734533286	20.6084863282647	26.5019474327922	22.2293143211545	Intron (ENST00000375406.2/81569, intron 1 of 2)	1	17755333	17827063	71731	1	81569	ENST00000375406.2	13280	ENSG00000117148	ACTL8	actin like 8
chr1	17825841	17826457	617	*	3.08866877353972	19.3560280089983	1.62698516575566	0.493811674010044	3.29474828438861	0.000985098775359108	0.00162035063604016	1.27555574984998	2.12687105561127	1.38611203599858	5.96561446344504	3.27376997699198	5.31983590591732	Promoter (2-3kb)	1	17822982	17827061	4080	1	81569	ENST00000617065.1	2859	ENSG00000117148	ACTL8	actin like 8
chr1	17858089	17858471	383	*	63.8407179256257	19.4917227273025	5.99640497047513	1.10070046491275	5.4478081563729	5.09943164242165e-08	1.48917462042152e-07	0	0	0.308024896888573	6.8694954427549	5.14449567813025	7.02978316139075	Distal Intergenic	1	17822982	17827061	4080	1	81569	ENST00000617065.1	35107	ENSG00000117148	ACTL8	actin like 8
chr1	17861785	17862102	318	*	230.897458135076	19.2365234815616	7.85110848087677	1.24725606451181	6.29470459536294	3.07985811810036e-10	1.23576393712738e-09	0	0	0	7.05027163861687	6.54753995398396	5.50983004541437	Distal Intergenic	1	17822982	17827061	4080	1	81569	ENST00000617065.1	38803	ENSG00000117148	ACTL8	actin like 8
chr1	17866068	17866793	726	*	41.349408787572	31.4053451738874	5.36979479682719	0.731855354469167	7.33723510258668	2.18051391420772e-13	1.28276722519342e-12	0.182222249978569	0.531717763902818	0	7.59260022620278	12.4715046742552	10.4496776723376	Distal Intergenic	1	17822982	17827061	4080	1	81569	ENST00000617065.1	43086	ENSG00000117148	ACTL8	actin like 8
chr1	17874316	17874634	319	*	167.838177889541	27.4590851312364	7.39092711048133	1.22764550075208	6.02040825788347	1.73977692925729e-09	6.29503803556302e-09	0	0	0.154012448444287	9.58113838068446	7.63879661298129	9.87969525384646	Distal Intergenic	1	17822982	17827061	4080	1	81569	ENST00000617065.1	51334	ENSG00000117148	ACTL8	actin like 8
chr1	17875550	17876232	683	*	68.0543293987508	31.2464062706028	6.08861503917987	0.892287248767444	6.8236042234049	8.87842732909122e-12	4.3306266555893e-11	0.182222249978569	0	0.308024896888573	9.9426907724084	9.19773469726318	11.3996483698228	Distal Intergenic	1	17822982	17827061	4080	1	81569	ENST00000617065.1	52568	ENSG00000117148	ACTL8	actin like 8
chr1	17878997	17879177	181	*	142.325521047659	11.8908156394029	7.15305057115843	1.29088850862306	5.54118386163987	3.00433566625801e-08	9.07614491012631e-08	0	0	0	4.88095728827322	3.11787616856379	3.79988278994095	Distal Intergenic	1	17822982	17827061	4080	1	81569	ENST00000617065.1	56015	ENSG00000117148	ACTL8	actin like 8
chr1	17881835	17882033	199	*	5.60249055161	8.88909154750973	2.48606831068669	0.752836938134971	3.30226664600905	0.000959068515763279	0.00157973036754218	0.364444499957138	0.398788322927113	0.616049793777147	2.53086674206759	2.49430093485103	2.46992381346161	Distal Intergenic	1	17822982	17827061	4080	1	81569	ENST00000617065.1	58853	ENSG00000117148	ACTL8	actin like 8
chr1	18618443	18619135	693	*	18.8184812432	68.4678561240561	4.2340782940846	0.374115417326324	11.3175723265941	1.07405125623852e-29	2.2990809948232e-28	1.45777799982855	1.06343552780564	1.07808713911001	21.1508149158506	24.7871155400821	18.6194256707106	Distal Intergenic	1	18630846	18748866	118021	1	5081	ENST00000420770.7	-11711	ENSG00000009709	PAX7	paired box 7
chr1	18868697	18869356	660	*	-25.0074332057343	18.2897430784888	-4.64428507997933	0.835795112207306	-5.55672677686991	2.74880521188973e-08	8.3549536170366e-08	7.47111224912133	5.05131875707677	5.54444814399432	0	0.311787616856379	0.379988278994095	Downstream (2-3kb)	1	18839599	18859682	20084	2	80834	ENST00000375371.3	-9015	ENSG00000179002	TAS1R2	taste 1 receptor member 2
chr1	18874726	18875677	952	*	-2.31440084415386	44.3170043452144	-1.21063875458839	0.323794152200395	-3.73891482091725	0.000184816330429162	0.000327025515148575	9.4755569988856	10.6343552780564	11.7049460817658	2.89241913379154	5.61217710341482	4.74985348742618	Exon (ENST00000290597.9/8659, exon 13 of 16)	1	18883202	18883275	74	2	100616120	ENST00000577305.1	7598	ENSG00000265606	MIR4695	microRNA 4695
chr1	18902364	18903196	833	*	-1.59107564471363	172.941408177104	-0.670002427535039	0.16841711957527	-3.97823231524631	6.94295179995613e-05	0.000129096196043565	36.808894495671	35.7580196224645	36.5009502812959	26.7548769875717	21.8251331799465	17.6694549732254	Promoter (<=1kb)	1	18871430	18902553	31124	2	8659	ENST00000290597.9	0	ENSG00000159423	ALDH4A1	aldehyde dehydrogenase 4 family member A1
chr1	18907076	18908166	1091	*	-10.7264530057839	92.6106004686731	-3.42310118338177	0.282079398423391	-12.1352399449031	6.87083063372098e-34	1.89293139707897e-32	29.1555599965711	27.6493237229465	30.1864398950802	2.53086674206759	2.65019474327922	2.65991795295866	Promoter (3-4kb)	1	18908291	18911992	3702	2	126917	ENST00000355609.8	3826	ENSG00000169991	IFFO2	intermediate filament family orphan 2
chr1	18929884	18930004	121	*	9.33701072817048	8.92944622832086	3.22296074073603	0.861427794155374	3.74141717112359	0.000182985486820222	0.000323898131218573	0	0.664647204878522	0.154012448444287	2.53086674206759	2.49430093485103	3.03990623195276	Intron (ENST00000455833.7/126917, intron 1 of 8)	1	18908291	18911992	3702	2	126917	ENST00000355609.8	-17892	ENSG00000169991	IFFO2	intermediate filament family orphan 2
chr1	18941133	18942162	1030	*	-2.29860848648006	242.829122148179	-1.20076075804651	0.138517051596655	-8.66868550987485	4.37137513559196e-18	4.07261903174997e-17	53.7555637436779	59.2865306751642	60.680904687049	25.127891224814	25.5665845822231	22.4193084606516	Intron (ENST00000455833.7/126917, intron 1 of 8)	1	18908340	18955698	47359	2	126917	ENST00000416166.1	13536	ENSG00000169991	IFFO2	intermediate filament family orphan 2
chr1	18965574	18966075	502	*	12.0351936646824	27.608260006152	3.58918745205739	0.524972135718929	6.8369103955244	8.0919317769345e-12	3.96844523010691e-11	0.728888999914277	0.265858881951409	1.23209958755429	6.68871924689293	9.66541612254775	8.92972455636122	Distal Intergenic	1	18904280	18956676	52397	2	126917	ENST00000455833.7	-8898	ENSG00000169991	IFFO2	intermediate filament family orphan 2
chr1	18970751	18971028	278	*	1.40603928442197	96.3958818785447	0.491636903549137	0.209748265974866	2.34393786887397	0.0190813497425508	0.0273389275326205	13.8488909983713	13.4258735385461	13.8611203599858	15.5467528441295	19.4867260535237	20.8993553446752	Distal Intergenic	1	18904280	18956676	52397	2	126917	ENST00000455833.7	-14075	ENSG00000169991	IFFO2	intermediate filament family orphan 2
chr1	18997409	18997962	554	*	-31.4113592452996	31.9331895276292	-4.97321446812316	1.10970334345323	-4.48157113111624	7.4095528275138e-06	1.56361046945329e-05	8.74666799897132	13.027085215619	10.0108091488786	0	0.935362850569137	0	Distal Intergenic	1	18904280	18956676	52397	2	126917	ENST00000455833.7	-40733	ENSG00000169991	IFFO2	intermediate filament family orphan 2
chr1	19007690	19007846	157	*	-3.9410278083727	19.1655999408418	-1.97857192934376	0.525753973008251	-3.76330380923761	0.000167683285829109	0.000298024445289314	6.92444549918563	4.91838931610106	3.85031121110717	1.98853815448168	1.09125665899733	0.759976557988189	Distal Intergenic	1	18904280	18956676	52397	2	126917	ENST00000455833.7	-51014	ENSG00000169991	IFFO2	intermediate filament family orphan 2
chr1	19009775	19012498	2724	*	5.55812356164833	254.618197805677	2.47459790718976	0.154150043473731	16.0531768361873	5.43114805318918e-58	5.21261283775522e-56	16.2177802480927	12.7612263336676	11.0888962879886	70.1411639944448	68.4373818999752	75.4276733803278	Distal Intergenic	1	18904280	18956676	52397	2	126917	ENST00000455833.7	-53099	ENSG00000169991	IFFO2	intermediate filament family orphan 2
chr1	19017064	19017789	726	*	-25.3414597431564	9.29794097095624	-4.66342772526809	1.17226712023145	-3.97812720734448	6.94602097617376e-05	0.000129150788977904	2.91555599965711	3.32323602439261	2.92623652044145	0.361552391723942	0	0	Distal Intergenic	1	19074567	19077827	3261	2	23352	ENST00000486515.1	60038	ENSG00000127481	UBR4	ubiquitin protein ligase E3 component n-recognin 4
chr1	19033614	19034622	1009	*	47.9202776013678	36.7905670067021	5.58256436054655	0.709656115458525	7.86657683762722	3.644768980343e-15	2.57487603713609e-14	0.364444499957138	0.265858881951409	0.154012448444287	11.3889003393042	11.0684603984015	13.2995897647933	Distal Intergenic	1	19074567	19077827	3261	2	23352	ENST00000486515.1	43205	ENSG00000127481	UBR4	ubiquitin protein ligase E3 component n-recognin 4
chr1	19066927	19067652	726	*	-3.01972290302337	52.8494544960073	-1.59441617048571	0.292711808552612	-5.44705107173402	5.12117623593634e-08	1.49502970252535e-07	14.7600022482641	12.4953674517162	13.5530954630972	4.70018109241125	4.5209204444175	3.79988278994095	Distal Intergenic	1	19074567	19077827	3261	2	23352	ENST00000486515.1	10175	ENSG00000127481	UBR4	ubiquitin protein ligase E3 component n-recognin 4
chr1	19113677	19114034	358	*	2.30636050016932	13.1926585403244	1.20561803387321	0.579182206666397	2.08158679599706	0.0373802285094268	0.0516163132592387	0.728888999914277	1.32929440975704	2.00216182977573	2.53086674206759	2.65019474327922	3.98987692943799	Promoter (<=1kb)	1	19110487	19112687	2201	2	23352	ENST00000466969.1	-990	ENSG00000127481	UBR4	ubiquitin protein ligase E3 component n-recognin 4
chr1	19200102	19200494	393	*	-22.358270008465	24.6911305072403	-4.48273665754229	0.689914136744693	-6.49752834272065	8.16503136871919e-11	3.53297357310841e-10	8.01777899905704	8.50748422244508	7.70062242221433	0	0.311787616856379	0.759976557988189	Intron (ENST00000375254.8/23352, intron 2 of 105)	1	19074510	19210266	135757	2	23352	ENST00000375254.8	9772	ENSG00000127481	UBR4	ubiquitin protein ligase E3 component n-recognin 4
chr1	19209711	19211081	1371	*	-1.38545088680504	166.634851355161	-0.4703555692685	0.163415657645468	-2.87827724739169	0.00399853555360777	0.00619548259194029	37.5377834955852	30.8396303063634	31.1105145857459	21.3315911117126	24.1635403063694	23.7492674371309	Promoter (<=1kb)	1	19210501	19240704	30204	1	101927895	ENST00000437898.1	0	ENSG00000230424	EMC1-AS1	EMC1 antisense RNA 1
chr1	19260311	19260999	689	*	2.69571459726288	20.3584676034349	1.43066776250299	0.567736716496967	2.51994933730983	0.0117371726428005	0.017244281628554	2.3688892497214	2.52565937853838	0.770062242221433	5.6040620717211	7.63879661298129	1.51995311597638	Promoter (2-3kb)	1	19257712	19258739	1028	1	51154	ENST00000479559.1	2599	ENSG00000053372	MRTO4	MRT4 homolog, ribosome maturation factor
chr1	19398213	19398744	532	*	13.4965014147384	20.1979139613811	3.75451357284887	0.633259502970759	5.92887047922002	3.05025557250372e-09	1.06637506291184e-08	1.09333349987141	0.132929440975704	0.308024896888573	5.42328587585913	5.9239647202712	7.2197773008878	Intron (ENST00000264202.8/832, intron 2 of 8)	1	19357445	19385797	28353	2	832	ENST00000457768.5	-12416	ENSG00000077549	CAPZB	capping actin protein of muscle Z-line subunit beta
chr1	19424726	19425206	481	*	-22.8532492764502	29.173659734524	-4.51432739722784	0.656629929841809	-6.87499486707133	6.19920911312675e-12	3.08061896274155e-11	6.19555649927135	12.8941557746433	9.54877180354577	0.723104783447884	0.311787616856379	0.189994139497047	Promoter (4-5kb)	1	19357522	19420144	62623	2	832	ENST00000489607.5	-4582	ENSG00000077549	CAPZB	capping actin protein of muscle Z-line subunit beta
chr1	19429872	19430829	958	*	-9.52754121540244	51.3667510577537	-3.25210394403751	0.368810348127534	-8.81782184406857	1.16707750856621e-18	1.1419165555228e-17	16.0355579981141	15.286885712206	16.4793319835387	1.08465717517183	2.18251331799465	1.51995311597638	Intron (ENST00000264202.8/832, intron 1 of 8)	1	19357522	19420144	62623	2	832	ENST00000489607.5	-9728	ENSG00000077549	CAPZB	capping actin protein of muscle Z-line subunit beta
chr1	19433700	19433913	214	*	-6.45616549222503	23.8259524377864	-2.69067755998997	0.514958419389569	-5.22503848598007	1.74118890001767e-07	4.68280831914727e-07	6.01333424929278	5.31717763902818	9.85679670043435	1.44620956689577	0.623575233712758	1.13996483698228	Intron (ENST00000264202.8/832, intron 1 of 8)	1	19357522	19420144	62623	2	832	ENST00000489607.5	-13556	ENSG00000077549	CAPZB	capping actin protein of muscle Z-line subunit beta
chr1	19445862	19446128	267	*	4.08210463479322	21.7654906214967	2.02931316281222	0.511253523982173	3.96928934006327	7.20873054326203e-05	0.000133753545600773	1.64000024980712	2.39272993756268	0.308024896888573	5.42328587585913	6.07985852869939	5.88981832440847	Intron (ENST00000264202.8/832, intron 1 of 8)	1	19357522	19420144	62623	2	832	ENST00000489607.5	-25718	ENSG00000077549	CAPZB	capping actin protein of muscle Z-line subunit beta
chr1	19448521	19449395	875	*	81.6207052491761	124.247323693694	6.35086327124046	0.486741337225155	13.0477171046245	6.54802297530742e-39	2.40852071774083e-37	1.09333349987141	0.531717763902818	0	36.3360153682562	44.2738415936058	41.2287282708593	5' UTR	1	19357522	19420144	62623	2	832	ENST00000489607.5	-28377	ENSG00000077549	CAPZB	capping actin protein of muscle Z-line subunit beta
chr1	19450867	19451511	645	*	3.53825765158601	46.4674709748998	1.82303910713839	0.358870479224775	5.07993611253978	3.77561819747668e-07	9.65466149100188e-07	5.83111199931421	2.25980049658698	2.61821162355287	8.85803359723658	14.0304427585371	12.9196014857992	Intron (ENST00000264202.8/832, intron 1 of 8)	1	19357522	19420144	62623	2	832	ENST00000489607.5	-30723	ENSG00000077549	CAPZB	capping actin protein of muscle Z-line subunit beta
chr1	19459798	19460104	307	*	-10.936740525767	14.8830689741067	-3.45111093100925	0.745566809518235	-4.62884195883032	3.67716257755402e-06	8.09902256781798e-06	3.28000049961424	6.77940148976093	3.85031121110717	0.903880979309855	0	0.379988278994095	Intron (ENST00000264202.8/832, intron 1 of 8)	1	19484403	19626630	142228	1	440574	ENST00000648702.1	-24299	ENSG00000173436	MICOS10	mitochondrial contact site and cristae organizing system subunit 10
chr1	19484303	19486249	1947	*	-1.34238489715833	101.263978825483	-0.424798389575301	0.209359488548784	-2.02903815117181	0.0424544046029763	0.0581783691928198	21.6844477474497	17.9454745317201	20.0216182977573	11.5696765351661	14.9658056091062	16.3394959967461	Promoter (<=1kb)	1	19484403	19626630	142228	1	440574	ENST00000648702.1	0	ENSG00000173436	MICOS10	mitochondrial contact site and cristae organizing system subunit 10
chr1	19487827	19487997	171	*	-2.72318460081218	10.4589795191317	-1.44529478394221	0.643882519857133	-2.24465603486627	0.0247902225096256	0.0350229298878016	2.91555599965711	2.9244477014655	2.00216182977573	0.903880979309855	0.935362850569137	0.949970697485236	Promoter (2-3kb)	1	19356655	19485539	128885	2	832	ENST00000459967.6	-2288	ENSG00000077549	CAPZB	capping actin protein of muscle Z-line subunit beta
chr1	19596416	19597755	1340	*	-1.52357098799536	85.7900143620889	-0.607456721319399	0.225822756170943	-2.68997124833411	0.0071458175361375	0.0107564723967437	19.4977807477069	15.0210268302546	18.789518710203	9.58113838068446	12.315610865827	11.7796366488169	Promoter (<=1kb)	1	19596979	19658056	61078	1	100532736	ENST00000602662.1	0	ENSG00000158747	MICOS10-NBL1	MICOS10-NBL1 readthrough
chr1	19633182	19633585	404	*	-51.7191465470203	37.0562183152047	-5.69262656333521	0.782330136863725	-7.27650169039419	3.4258782331427e-13	1.97258376880075e-12	10.568890498757	14.2234501844004	12.4750083239872	0.723104783447884	0	0	Intron (ENST00000602662.1/100532736, intron 1 of 3)	1	19640554	19656934	16381	1	4681	ENST00000428975.5	-6969	ENSG00000158747	NBL1	NBL1, DAN family BMP antagonist
chr1	19636166	19636374	209	*	-38.1040633297982	13.86139172641	-5.25187294649508	1.12302384961934	-4.67654622675666	2.91746856609326e-06	6.52742304192307e-06	5.46666749935707	4.51960099317395	3.85031121110717	0.180776195861971	0	0.189994139497047	Promoter (4-5kb)	1	19640554	19656934	16381	1	4681	ENST00000428975.5	-4180	ENSG00000158747	NBL1	NBL1, DAN family BMP antagonist
chr1	19643209	19645350	2142	*	-1.7398925809554	79.1382260265426	-0.79899823842643	0.229070121371654	-3.48800722522035	0.000486634928460522	0.000825658910924559	18.0400027478783	17.546686208793	16.0172946382058	8.67725740137461	10.2889913562605	9.68970111434941	Promoter (<=1kb)	1	19643232	19657129	13898	1	4681	ENST00000289749.6	0	ENSG00000158747	NBL1	NBL1, DAN family BMP antagonist
chr1	19651068	19651575	508	*	-2.29735716951141	30.6563864017285	-1.19997516956958	0.389458810002806	-3.08113499746208	0.00206213131535091	0.00328537905213334	5.83111199931421	7.97576645854227	8.1626597675472	3.25397152551548	4.05323901913293	1.89994139497047	Promoter (3-4kb)	1	19647610	19658456	10847	1	4681	ENST00000548815.2	3458	ENSG00000158747	NBL1	NBL1, DAN family BMP antagonist
chr1	19653476	19654102	627	*	-1.67386124582548	76.8680678122308	-0.743179941116342	0.247763259341695	-2.9995566860517	0.00270372807766268	0.00425737793047556	17.3111137479641	16.3503212400116	15.8632821897615	10.3042431641323	11.6920356321142	6.45980074289961	Intron (ENST00000602662.1/100532736, intron 1 of 3)	1	19647610	19658456	10847	1	4681	ENST00000548815.2	5866	ENSG00000158747	NBL1	NBL1, DAN family BMP antagonist
chr1	19659713	19660092	380	*	-1.41166193098207	121.409701844072	-0.497394629053455	0.188227168230282	-2.64252304133338	0.00822908659597794	0.012304825411159	23.688892497214	24.9907349034324	24.3339668541973	17.5352909986112	18.5513632029546	13.8695721832845	Promoter (4-5kb)	1	19664875	19680966	16092	1	3362	ENST00000289753.2	-4783	ENSG00000158748	HTR6	5-hydroxytryptamine receptor 6
chr1	19682345	19682717	373	*	3.31078686394489	23.0209673383032	1.7271741384223	0.445618979109009	3.87589896165484	0.000106231762051916	0.00019311492277327	1.27555574984998	1.72808273268416	2.46419917510859	5.6040620717211	6.85932757084034	5.12984176642028	3' UTR	1	19664875	19680966	16092	1	3362	ENST00000289753.2	17470	ENSG00000158748	HTR6	5-hydroxytryptamine receptor 6
chr1	19710922	19711169	248	*	-158.437882043574	15.3330818147317	-7.30777351068647	1.26779940016786	-5.7641402178601	8.20751598681227e-09	2.70082304484135e-08	4.00888949952852	6.77940148976093	4.92839835021717	0	0	0	Intron (ENST00000294543.10/255104, intron 13 of 15)	1	19694492	19701210	6719	2	255104	ENST00000494342.1	-9712	ENSG00000162542	TMCO4	transmembrane and coiled-coil domains 4
chr1	19734237	19734960	724	*	51.769831304862	15.4879045006643	5.69403971198449	1.15160928871258	4.9444197505128	7.63709926766916e-07	1.86435296402454e-06	0	0.265858881951409	0	5.24250967999716	7.63879661298129	2.27992967396457	Promoter (3-4kb)	1	19682242	19738419	56178	2	255104	ENST00000489814.5	3459	ENSG00000162542	TMCO4	transmembrane and coiled-coil domains 4
chr1	19758193	19758908	716	*	27.6421880003187	47.0838963471111	4.78879991076823	0.508568072366277	9.41624174023901	4.67523101079792e-21	5.51949161016844e-20	0.364444499957138	0.531717763902818	0.770062242221433	16.2698576275774	15.589380842819	13.2995897647933	Intron (ENST00000294543.10/255104, intron 6 of 15)	1	19750081	19771427	21347	2	255104	ENST00000462171.1	12519	ENSG00000162542	TMCO4	transmembrane and coiled-coil domains 4
chr1	19764926	19766076	1151	*	3.91951500001901	61.5475714520788	1.9706751465965	0.646825820254962	3.04668596225752	0.00231379305550214	0.00366813658401927	1.09333349987141	6.1147542848824	5.54444814399432	15.3659766482675	13.4068675248243	19.94938464719	Intron (ENST00000294543.10/255104, intron 6 of 15)	1	19750081	19771427	21347	2	255104	ENST00000462171.1	5351	ENSG00000162542	TMCO4	transmembrane and coiled-coil domains 4
chr1	19816006	19816613	608	*	-35.6348258293501	45.2568123834419	-5.15521596787931	0.608690449597487	-8.46935576414635	2.46753953999339e-17	2.14870588391491e-16	13.120001998457	15.6856740351331	16.3253195350944	0.903880979309855	0	0.379988278994095	Promoter (<=1kb)	1	19814029	19815283	1255	2	54546	ENST00000375121.4	-723	ENSG00000178828	RNF186	ring finger protein 186
chr1	19882151	19882862	712	*	-1.3971981726231	109.260401999154	-0.482536660965004	0.197702921818841	-2.44071588080606	0.0146581819588828	0.0212937003044287	22.5955589973426	23.1297227297726	19.5595809524244	16.6314100193013	14.0304427585371	14.6295487412726	Promoter (<=1kb)	1	19882395	19912945	30551	1	23252	ENST00000375120.4	0	ENSG00000169914	OTUD3	OTU deubiquitinase 3
chr1	19889756	19890213	458	*	-71.6756979094197	13.7874846267381	-6.16341214200655	1.27619463163072	-4.82952363945533	1.36860066715311e-06	3.21856664893845e-06	5.64888974933564	5.05131875707677	3.23426141733002	0	0	0.189994139497047	Promoter (<=1kb)	1	19890458	19897815	7358	1	23252	ENST00000466697.1	-245	ENSG00000169914	OTUD3	OTU deubiquitinase 3
chr1	19948964	19949302	339	*	3.01481127951603	20.6419982153317	1.59206769544948	0.458368388257737	3.47333659177707	0.000514030267875056	0.000869792566832667	1.82222249978569	1.32929440975704	2.15617427822001	5.06173348413519	4.98860186970207	5.31983590591732	Distal Intergenic	1	19920009	19923617	3609	2	30814	ENST00000375116.3	-25347	ENSG00000188784	PLA2G2E	phospholipase A2 group IIE
chr1	19981329	19981955	627	*	-107.102929743897	94.7706419674299	-6.74285413456113	0.671966677870682	-10.0345067048976	1.07495360281701e-23	1.55516472325242e-22	29.1555599965711	32.4347835980719	34.8068133484088	0	0.311787616856379	0.569982418491142	Promoter (<=1kb)	1	19975673	19980416	4744	2	5320	ENST00000482011.1	-913	ENSG00000188257	PLA2G2A	phospholipase A2 group IIA
chr1	20029239	20029941	703	*	-80.2540926327102	99.2821640287544	-6.32650306058476	0.57694817741184	-10.9654615583762	5.60140124309045e-28	1.0796884493833e-26	34.257782995971	30.8396303063634	35.7308880390745	0.180776195861971	0.935362850569137	0	Promoter (<=1kb)	1	20028526	20090780	62255	1	5322	ENST00000489871.5	713	ENSG00000127472	PLA2G5	phospholipase A2 group V
chr1	20031952	20032427	476	*	-61.4496101194229	33.0925797022899	-5.9413319520181	0.889526441324315	-6.6792078076653	2.40237307814995e-11	1.11332058706202e-10	11.2977794986713	12.4953674517162	9.54877180354577	0	0	0.569982418491142	Promoter (3-4kb)	1	20028526	20090780	62255	1	5322	ENST00000489871.5	3426	ENSG00000127472	PLA2G5	phospholipase A2 group V
chr1	20058075	20058940	866	*	-271.199820222335	95.4709485835837	-8.08321241189046	1.03892165520865	-7.78038687649368	7.23030945140206e-15	4.96933975554926e-14	37.1733389956281	30.1749831014849	30.3404523435245	0	0.311787616856379	0	Intron (ENST00000486277.5/5322, intron 3 of 9)	1	20070194	20091911	21718	1	5322	ENST00000375108.4	-11254	ENSG00000127472	PLA2G5	phospholipase A2 group V
chr1	20080549	20080952	404	*	-11.6423755939942	6.62809556305224	-3.54131356103645	1.0747211639908	-3.29509986375103	0.000983867091974473	0.00161840699241315	2.00444474976426	2.25980049658698	2.00216182977573	0.361552391723942	0.15589380842819	0	Intron (ENST00000486277.5/5322, intron 6 of 9)	1	20070295	20090828	20534	1	5322	ENST00000478803.1	10254	ENSG00000127472	PLA2G5	phospholipase A2 group V
chr1	20100871	20101813	943	*	-2.46316064953947	29.2528457916928	-1.3005107247657	0.424866711205886	-3.06098522304677	0.002206099818559	0.00350605646702837	8.01777899905704	8.50748422244508	4.77438590177289	1.44620956689577	2.9619823601356	3.98987692943799	Distal Intergenic	1	20111939	20119536	7598	2	26279	ENST00000375105.8	17723	ENSG00000117215	PLA2G2D	phospholipase A2 group IID
chr1	20110788	20111229	442	*	-2.11409741039359	31.5381486277941	-1.0800418527159	0.374806525604747	-2.88159831521945	0.00395663777402023	0.00613301293133647	7.6533344990999	7.04526037171234	7.23858507688147	4.51940489654927	2.33840712642284	3.2299003714498	Downstream (<1kb)	1	20111939	20119536	7598	2	26279	ENST00000375105.8	8307	ENSG00000117215	PLA2G2D	phospholipase A2 group IID
chr1	20210977	20211935	959	*	-6.65097621216206	68.3751420354927	-2.73356611100197	0.292244694192818	-9.35368944354013	8.46425075827801e-21	9.79607800068264e-20	19.3155584977283	20.6040633512342	21.0997054368673	3.25397152551548	2.9619823601356	2.65991795295866	Distal Intergenic	1	20184242	20186486	2245	2	101928017	ENST00000442226.1	-24491	NA	NA	NA
chr1	20219676	20220276	601	*	-197.618040708727	19.2522790800584	-7.62657084749162	1.24571344274855	-6.12225138284156	9.22623085648942e-10	3.46844226286033e-09	7.47111224912133	5.9818248439067	6.31451038621575	0	0	0	Distal Intergenic	1	20243095	20244655	1561	1	105376827	ENST00000435552.1	-22819	ENSG00000228105	LINC01757	long intergenic non-protein coding RNA 1757
chr1	20233588	20235074	1487	*	-10.1648195557027	63.5784920080751	-3.34551269979913	0.3484732563957	-9.60048623071442	7.95681715242129e-22	9.99438034865687e-21	19.6800029976855	19.1418395005014	20.7916805399787	1.62698576275774	3.11787616856379	0.759976557988189	Distal Intergenic	1	20243095	20244655	1561	1	105376827	ENST00000435552.1	-8021	ENSG00000228105	LINC01757	long intergenic non-protein coding RNA 1757
chr1	20279567	20280322	756	*	40.206553030579	49.4585229219241	5.3293587518699	0.573586274489706	9.29129407186599	1.52423694041917e-20	1.7290128454846e-19	0.364444499957138	0.265858881951409	0.616049793777147	18.2583957820591	16.3688498849599	13.2995897647933	Distal Intergenic	1	20290919	20354251	63333	1	127731	ENST00000485375.6	-10597	ENSG00000158816	VWA5B1	von Willebrand factor A domain containing 5B1
chr1	20281722	20282174	453	*	77.0542547764487	47.1144177085995	6.26780271646073	0.766613918234538	8.17595737225209	2.93525763274044e-16	2.30899001718744e-15	0.364444499957138	0	0.308024896888573	16.8121862151633	14.4981241838216	14.8195428807697	Distal Intergenic	1	20290919	20354251	63333	1	127731	ENST00000485375.6	-8745	ENSG00000158816	VWA5B1	von Willebrand factor A domain containing 5B1
chr1	20319063	20319230	168	*	33.555499807722	10.3758028116699	5.06847734104598	1.16594604158423	4.34709425674554	1.37952945853235e-05	2.80672864254616e-05	0	0	0.308024896888573	4.15785250482533	2.80608855170741	3.03990623195276	Intron (ENST00000485375.6/127731, intron 6 of 21)	1	20332915	20354251	21337	1	127731	ENST00000467486.5	-13685	ENSG00000158816	VWA5B1	von Willebrand factor A domain containing 5B1
chr1	20358678	20359162	485	*	2.13983532625515	21.8632214713461	1.0974997764693	0.435812979357448	2.51828153004399	0.0117929017739463	0.017319865062202	2.55111149969997	1.99394161463557	2.61821162355287	5.78483826758307	4.05323901913293	4.93984762692323	Downstream (1-2kb)	1	20332918	20354222	21305	1	127731	ENST00000525343.1	25760	ENSG00000158816	VWA5B1	von Willebrand factor A domain containing 5B1
chr1	20380603	20380920	318	*	22.1178536783538	16.9618758535592	4.46713948779126	0.78727687477133	5.67416576168171	1.39366134926484e-08	4.4273751978086e-08	0	0.531717763902818	0.154012448444287	4.51940489654927	5.76807091184301	5.88981832440847	Intron (ENST00000426428.5/339505, intron 6 of 11)	1	20332918	20354222	21305	1	127731	ENST00000525343.1	47685	ENSG00000158816	VWA5B1	von Willebrand factor A domain containing 5B1
chr1	20411186	20411716	531	*	7.36440590005121	54.9508425609764	2.88056914513606	0.331662976363169	8.68522973749671	3.77977682944935e-18	3.53434812869932e-17	1.64000024980712	1.86101217365986	3.23426141733002	15.7275290399915	17.9277879692418	14.4395546017756	Intron (ENST00000426428.5/339505, intron 1 of 11)	1	20398105	20428739	30635	2	339505	ENST00000418743.5	17023	NA	LINC01141	long intergenic non-protein coding RNA 1141
chr1	20426854	20427257	404	*	-2.3641508510525	26.641289939834	-1.24132209351964	0.401310353087659	-3.09317236390483	0.0019802908190706	0.00316038780848781	7.47111224912133	5.31717763902818	6.46852283466004	2.53086674206759	2.65019474327922	2.65991795295866	Promoter (1-2kb)	1	20398105	20428739	30635	2	339505	ENST00000418743.5	1482	NA	LINC01141	long intergenic non-protein coding RNA 1141
chr1	20472933	20473575	643	*	-2.4644211073068	16.8339286841312	-1.30124879723189	0.558268598677246	-2.33086510743225	0.0197604736774867	0.0282577045107715	5.46666749935707	3.19030658341691	3.69629876266288	2.53086674206759	1.87072570113827	0.379988278994095	Distal Intergenic	1	20483187	20484645	1459	2	55450	ENST00000489020.1	11070	ENSG00000162545	CAMK2N1	calcium/calmodulin dependent protein kinase II inhibitor 1
chr1	20493801	20495157	1357	*	1.63220057407607	61.2527626830677	0.706818354763209	0.274942883205394	2.57078250770792	0.0101469028972538	0.0150197443545022	8.20000124903561	8.64041366342079	7.08457262843719	9.9426907724084	16.3688498849599	11.3996483698228	Distal Intergenic	1	20482391	20486210	3820	2	55450	ENST00000375078.4	-7591	ENSG00000162545	CAMK2N1	calcium/calmodulin dependent protein kinase II inhibitor 1
chr1	20496185	20496606	422	*	2.79335637331013	37.0733309565441	1.48199964279411	0.374516370533425	3.95710243769396	7.58644031218027e-05	0.00014041267240901	2.18666699974283	4.51960099317395	3.23426141733002	9.76191457654643	11.3802480152578	6.07981246390551	Downstream (2-3kb)	1	20482391	20486210	3820	2	55450	ENST00000375078.4	-9975	ENSG00000162545	CAMK2N1	calcium/calmodulin dependent protein kinase II inhibitor 1
chr1	20558247	20558678	432	*	-27.5597763755765	9.86378504487726	-4.78449227671927	1.17688026730702	-4.06540275134981	4.79495854236512e-05	9.0877281341245e-05	4.00888949952852	3.32323602439261	2.46419917510859	0	0.311787616856379	0	Distal Intergenic	1	20552573	20555020	2448	1	163933	ENST00000332947.6	5674	ENSG00000183114	FAM43B	family with sequence similarity 43 member B
chr1	20589608	20590859	1252	*	9.62020337417698	49.1127809361793	3.26606739335241	0.382316547264345	8.54283555530792	1.30967711585418e-17	1.16963267285378e-16	0.728888999914277	1.06343552780564	2.92623652044145	14.8236480606816	14.9658056091062	14.4395546017756	Promoter (<=1kb)	1	20589097	20618903	29807	1	978	ENST00000375071.4	511	ENSG00000158825	CDA	cytidine deaminase
chr1	20604229	20604712	484	*	35.7069318944063	44.1959060725777	5.15813227107162	0.580354693425172	8.8878961943584	6.22768221365098e-19	6.24777151111437e-18	0.546666749935707	0.398788322927113	0.308024896888573	16.8121862151633	12.1597170573988	13.6795780437874	Intron (ENST00000461985.1/978, intron 1 of 2)	1	20589097	20618903	29807	1	978	ENST00000375071.4	15132	ENSG00000158825	CDA	cytidine deaminase
chr1	20612239	20612610	372	*	17.4413409064302	19.4941150192398	4.12443905499598	0.677642506813019	6.08645268490223	1.15439751809803e-09	4.28333524439174e-09	0.364444499957138	0.132929440975704	0.616049793777147	6.50794305103096	6.07985852869939	5.69982418491142	Intron (ENST00000461985.1/978, intron 2 of 2)	1	20633458	20651511	18054	1	65018	ENST00000321556.5	-20848	ENSG00000158828	PINK1	PTEN induced kinase 1
chr1	20613602	20614269	668	*	5.48244157619337	116.197323932593	2.45481853285688	0.220949545257867	11.1103126733839	1.11767469169966e-28	2.24395221777368e-27	7.47111224912133	6.51354260780952	4.46636100488431	30.7319532965351	31.8023369193507	34.9589216674567	Exon (ENST00000375071.4/978, exon 3 of 4)	1	20633458	20651511	18054	1	65018	ENST00000321556.5	-19189	ENSG00000158828	PINK1	PTEN induced kinase 1
chr1	20632483	20634924	2442	*	-1.42237064984474	101.80325959362	-0.508297460045006	0.218097098401866	-2.33060166214782	0.0197743737673055	0.0282754982447307	23.8711147471926	19.1418395005014	18.3274813648701	16.8121862151633	11.2243542068296	13.6795780437874	Promoter (<=1kb)	1	20633679	20633788	110	1	102464833	ENST00000622012.1	0	ENSG00000284005	MIR6084	microRNA 6084
chr1	20661249	20662089	841	*	-1.33189646529696	266.876733687048	-0.413481939159877	0.138833278484883	-2.97826244307053	0.00289887649285816	0.004551517538107	51.5688967439351	50.380258129792	54.8284316461661	34.1667010179125	45.5209920610313	33.8189568304744	Promoter (<=1kb)	1	20651767	20661544	9778	2	1650	ENST00000415136.6	0	ENSG00000244038	DDOST	dolichyl-diphosphooligosaccharide--protein glycosyltransferase non-catalytic subunit
chr1	20732157	20733529	1373	*	1.36943760499723	174.424286245032	0.453583534745928	0.161441122748088	2.8095910572531	0.00496044847799824	0.00760238559383884	29.3377822465496	24.1931582575782	22.1777925759773	34.7090296054984	33.5171688120608	31.7290212960069	Promoter (<=1kb)	1	20719731	20732703	12973	2	400745	ENST00000444387.7	0	ENSG00000189410	SH2D5	SH2 domain containing 5
chr1	20781325	20781683	359	*	-35.881910161797	38.8693697032574	-5.16518478858932	0.652520347868983	-7.91574516481809	2.45776569818945e-15	1.76999430055898e-14	13.3022242484355	13.027085215619	12.4750083239872	0.361552391723942	0.311787616856379	0.379988278994095	Promoter (<=1kb)	1	20775450	20780541	5092	2	50809	ENST00000487117.1	-784	ENSG00000127483	HP1BP3	heterochromatin protein 1 binding protein 3
chr1	20786271	20788111	1841	*	-1.2414433148387	178.468806243294	-0.312018388564192	0.158462352017932	-1.96903797394654	0.0489487305628617	0.0664697113424616	37.5377834955852	31.3713480702662	32.8046515186331	25.4894436165379	29.4639297929278	23.939261576628	Promoter (<=1kb)	1	20742679	20786652	43974	2	50809	ENST00000312239.10	0	ENSG00000127483	HP1BP3	heterochromatin protein 1 binding protein 3
chr1	20837486	20837981	496	*	-318.60376371104	30.8129728213485	-8.3156194994979	1.23555185718939	-6.73028772617777	1.69327912922433e-11	7.99368786936338e-11	5.83111199931421	13.1600146565947	12.6290207724315	0	0	0	Intron (ENST00000374935.7/8672, intron 26 of 32)	1	20825104	20847945	22842	2	8672	ENST00000435383.1	9964	ENSG00000075151	EIF4G3	eukaryotic translation initiation factor 4 gamma 3
chr1	21091185	21091531	347	*	2.36488650295699	20.0619028082121	1.24177094654555	0.457637460168409	2.71343815711367	0.00665889960057684	0.0100612956608351	2.00444474976426	2.25980049658698	1.84814938133144	3.61552391723942	5.45628329498663	4.93984762692323	Intron (ENST00000374935.7/8672, intron 2 of 32)	1	21064531	21111610	47080	2	8672	ENST00000463775.1	20079	ENSG00000075151	EIF4G3	eukaryotic translation initiation factor 4 gamma 3
chr1	21117438	21117925	488	*	-637.624584428803	62.2469115702631	-9.31656344512217	1.20780121702083	-7.71365628203493	1.22263475728622e-14	8.19979926520571e-14	29.3377822465496	17.0149684448902	17.5574191226487	0	0	0	Intron (ENST00000374935.7/8672, intron 2 of 32)	1	21064531	21111610	47080	2	8672	ENST00000463775.1	-5828	ENSG00000075151	EIF4G3	eukaryotic translation initiation factor 4 gamma 3
chr1	21149441	21150510	1070	*	6.13493270718495	101.412044644704	2.61704751934979	0.24570854254461	10.6510237383165	1.7245792687917e-26	3.01838700594149e-25	4.37333399948566	6.64647204878522	3.38827386577431	27.8395341627435	31.1787616856379	27.7391443665689	Intron (ENST00000374935.7/8672, intron 2 of 32)	1	20941242	21174737	233496	2	8672	ENST00000356916.7	24227	ENSG00000075151	EIF4G3	eukaryotic translation initiation factor 4 gamma 3
chr1	21217801	21218999	1199	*	-3.92825111684526	14.6398732955984	-1.973887158127	0.587021550288511	-3.36254632756985	0.000772271665286117	0.00128383813435517	3.82666724954995	3.85495378829543	4.31234855644003	1.62698576275774	0.935362850569137	0.379988278994095	Promoter (3-4kb)	1	21219814	21222081	2268	2	1889	ENST00000531334.1	3082	ENSG00000117298	ECE1	endothelin converting enzyme 1
chr1	21238424	21239529	1106	*	15.2579579725044	45.649257226689	3.93148998890313	0.428237222016854	9.1806358410115	4.28553365823288e-20	4.6859804138568e-19	0.364444499957138	1.32929440975704	1.07808713911001	13.7389908855098	15.4334870343908	13.4895839042904	Promoter (<=1kb)	1	21233570	21238350	4781	2	1889	ENST00000470394.1	-74	ENSG00000117298	ECE1	endothelin converting enzyme 1
chr1	21252288	21252439	152	*	38.5573085012025	17.5517977138054	5.26893244242278	0.942191898393292	5.59220733208152	2.24200866603786e-08	6.9038299286911e-08	0	0.265858881951409	0.154012448444287	5.96561446344504	6.70343376241215	4.36986520843209	Promoter (4-5kb)	1	21238149	21256717	18569	2	1889	ENST00000528294.1	4278	ENSG00000117298	ECE1	endothelin converting enzyme 1
chr1	21261806	21263000	1195	*	1.65357880906629	38.5028638731075	0.725591805577211	0.364513116950289	1.99057803913313	0.0465272965908753	0.0633864517972286	2.3688892497214	6.24768372585811	6.16049793777147	6.50794305103096	8.8859470804068	8.54973627736713	Intron (ENST00000415912.6/1889, intron 4 of 18)	1	21238149	21256717	18569	2	1889	ENST00000528294.1	-5089	ENSG00000117298	ECE1	endothelin converting enzyme 1
chr1	21294044	21295260	1217	*	25.9288329934634	48.6460146138869	4.69648536963117	0.493558428282211	9.51556107749369	1.80734914814602e-21	2.20287278662109e-20	1.09333349987141	0.797576645854227	0	15.9083052358534	15.7452746512471	14.8195428807697	Promoter (<=1kb)	1	21272832	21294424	21593	2	1889	ENST00000527991.2	0	ENSG00000117298	ECE1	endothelin converting enzyme 1
chr1	21313184	21313461	278	*	9.26109923543061	10.5467430128185	3.21118344266313	0.80749001482338	3.97674693645036	6.98644451414216e-05	0.000129865303284532	0	0.265858881951409	0.770062242221433	2.35009054620562	4.67681425284569	2.46992381346161	Intron (ENST00000415912.6/1889, intron 1 of 18)	1	21272746	21298999	26254	2	1889	ENST00000481130.6	-14185	ENSG00000117298	ECE1	endothelin converting enzyme 1
chr1	21322596	21323273	678	*	1.68519037806216	33.445646819128	0.75291158367502	0.380376437115483	1.97938544612435	0.0477726258446391	0.0649689346649862	6.37777874924992	3.58909490634402	2.92623652044145	8.1349288137887	7.4829028045531	5.12984176642028	Intron (ENST00000415912.6/1889, intron 1 of 18)	1	21272835	21345137	72303	2	1889	ENST00000463334.2	21864	ENSG00000117298	ECE1	endothelin converting enzyme 1
chr1	21324221	21325074	854	*	3.69184422095597	196.566205034171	1.88434167909534	0.170553880677028	11.0483658983032	2.23241355939481e-28	4.39828532985172e-27	13.6666687483927	17.4137567678173	11.7049460817658	53.8713063668674	53.9392577161536	45.9785817582854	Intron (ENST00000415912.6/1889, intron 1 of 18)	1	21272835	21345137	72303	2	1889	ENST00000463334.2	20063	ENSG00000117298	ECE1	endothelin converting enzyme 1
chr1	21334193	21335130	938	*	-7.86241509874465	96.2907264055994	-2.97497253332339	0.263541207609854	-11.2884529911069	1.49647351046456e-29	3.17043270016151e-28	27.6977819967425	33.0994308029504	26.7981660293059	4.3386287006873	3.42966378542017	3.03990623195276	Intron (ENST00000415912.6/1889, intron 1 of 18)	1	21272835	21345137	72303	2	1889	ENST00000463334.2	10007	ENSG00000117298	ECE1	endothelin converting enzyme 1
chr1	21344753	21345966	1214	*	-2.14541076928158	74.9084461285149	-1.10125389857312	0.25749203171711	-4.2768465153244	1.89559399436241e-05	3.78504083526313e-05	20.7733364975569	13.6917324204976	18.0194564679815	8.85803359723658	6.23575233712758	8.54973627736713	Promoter (<=1kb)	1	21217247	21345504	128258	2	1889	ENST00000415912.6	0	ENSG00000117298	ECE1	endothelin converting enzyme 1
chr1	21378900	21379622	723	*	-8.40967719987517	49.1550511414457	-3.07205042460919	0.372723828405822	-8.24216266974039	1.69125411618363e-16	1.36164149953897e-15	12.7555574984998	13.957591302449	18.4814938133144	1.44620956689577	2.18251331799465	1.51995311597638	Distal Intergenic	1	21217281	21345572	128292	2	1889	ENST00000649812.1	-33328	ENSG00000117298	ECE1	endothelin converting enzyme 1
chr1	21389225	21389626	402	*	-6.11550743430227	13.7881734905654	-2.61247221135753	0.648888597064741	-4.02607199937723	5.67163291271324e-05	0.000106525083191977	3.46222274959281	3.32323602439261	5.39043569555003	0.361552391723942	0.623575233712758	0.949970697485236	Distal Intergenic	1	21217281	21345572	128292	2	1889	ENST00000649812.1	-43653	ENSG00000117298	ECE1	endothelin converting enzyme 1
chr1	21451274	21451678	405	*	180.436891809702	15.0753412900317	7.49535052941863	1.26981777474151	5.90269775593938	3.576050626053e-09	1.23863548349816e-08	0	0	0	3.97707630896336	4.5209204444175	6.45980074289961	Intron (ENST00000454000.6/84224, intron 2 of 13)	1	21444992	21451858	6867	1	84224	ENST00000467103.2	6282	ENSG00000142794	NBPF3	NBPF member 3
chr1	21490675	21491256	582	*	-7.14871288552358	38.3150529037142	-2.8376835103065	0.402419117353183	-7.05156238344414	1.76919875605016e-12	9.38491655899075e-12	12.2088907485641	11.5648613648863	10.7808713911001	1.98853815448168	1.87072570113827	0.759976557988189	Distal Intergenic	1	21473395	21480221	6827	1	84224	ENST00000477050.1	17280	ENSG00000142794	NBPF3	NBPF member 3
chr1	21586892	21587372	481	*	4.23564643510859	54.6986206704137	2.08258216732736	0.305055943068703	6.82688606679048	8.67775570784569e-12	4.23892464681677e-11	2.18666699974283	4.38667155219825	4.00432365955145	14.8236480606816	15.589380842819	13.6795780437874	Exon (ENST00000457706.1/ENST00000457706.1, exon 1 of 2)	1	21574478	21578399	3922	1	249	ENST00000374829.2	12414	ENSG00000162551	ALPL	alkaline phosphatase, biomineralization associated
chr1	21594212	21595074	863	*	1.91547886157959	25.880649063475	0.937705104872955	0.418348930055259	2.24144257940159	0.0249974210344183	0.0352966393255384	2.00444474976426	4.51960099317395	2.46419917510859	5.78483826758307	5.30038948655844	5.88981832440847	Downstream (1-2kb)	1	21574478	21578399	3922	1	249	ENST00000374829.2	19734	ENSG00000162551	ALPL	alkaline phosphatase, biomineralization associated
chr1	21626828	21627307	480	*	20.0081693570776	31.2004412425893	4.32251726911334	0.558517645878041	7.73926714941647	9.99914831998304e-15	6.77445440430522e-14	0.364444499957138	0.797576645854227	0.308024896888573	9.58113838068446	10.2889913562605	9.68970111434941	Promoter (4-5kb)	1	21596221	21622568	26348	2	5909	ENST00000374761.6	-4260	ENSG00000076864	RAP1GAP	RAP1 GTPase activating protein
chr1	21638328	21639201	874	*	11.5078748210234	28.2741662860538	3.52454952798796	0.523244389496597	6.7359528333956	1.62859114785204e-11	7.70480040265134e-11	0.728888999914277	0.398788322927113	1.23209958755429	5.6040620717211	10.9125665899733	9.30971283535532	Intron (ENST00000290101.8/5909, intron 2 of 26)	1	21596221	21651820	55600	2	5909	ENST00000471600.6	12619	ENSG00000076864	RAP1GAP	RAP1 GTPase activating protein
chr1	21696996	21697568	573	*	-30.2624971797653	43.9435494459816	-4.91945913466337	0.582915371624329	-8.43940539937212	3.18956026900791e-17	2.74735385727808e-16	17.4933359979426	12.4953674517162	13.7071079115415	0	0.623575233712758	0.759976557988189	Intron (ENST00000308271.14/84196, intron 22 of 26)	1	21685892	21704615	18724	2	84196	ENST00000464577.1	7047	ENSG00000090686	USP48	ubiquitin specific peptidase 48
chr1	21703510	21704421	912	*	-6.63393868873905	52.4035975277252	-2.72986567871308	0.332762620873619	-8.20364279962162	2.33210349572057e-16	1.85209253885053e-15	16.0355579981141	15.286885712206	15.4012448444287	2.53086674206759	2.02661950956646	2.27992967396457	Promoter (<=1kb)	1	21685892	21704615	18724	2	84196	ENST00000464577.1	194	ENSG00000090686	USP48	ubiquitin specific peptidase 48
chr1	21705414	21706806	1393	*	-48.4297067228288	45.8150826814794	-5.5978203612834	1.19859201957438	-4.67033007884634	3.0071614185698e-06	6.71323793320293e-06	18.4044472478355	13.027085215619	14.6311826022072	0	0	0.949970697485236	Promoter (<=1kb)	1	21685892	21704615	18724	2	84196	ENST00000464577.1	-799	ENSG00000090686	USP48	ubiquitin specific peptidase 48
chr1	21736893	21737192	300	*	-116.931474780055	11.389011921499	-6.86951950627544	1.29810440691739	-5.29196224099454	1.21010880828672e-07	3.33767134410678e-07	3.82666724954995	2.65858881951409	5.23642324710575	0	0	0	Promoter (4-5kb)	1	21723898	21732836	8939	2	84196	ENST00000526044.5	-4057	ENSG00000090686	USP48	ubiquitin specific peptidase 48
chr1	21750862	21751082	221	*	-45.410572874515	8.839740736627	-5.50495633200214	1.32697639132986	-4.14849606064598	3.34666604976946e-05	6.47034550373059e-05	4.19111174950709	2.52565937853838	2.15617427822001	0	0	0.189994139497047	Promoter (2-3kb)	1	21728612	21748191	19580	2	84196	ENST00000374730.2	-2671	ENSG00000090686	USP48	ubiquitin specific peptidase 48
chr1	21764666	21765333	668	*	2.20478047188365	80.4169035009657	1.14063501501561	0.240831162997365	4.73624343635334	2.177160525803e-06	4.95983471790474e-06	9.65777924886416	8.24162534049368	7.85463487065862	18.2583957820591	14.9658056091062	21.6593319026634	Intron (ENST00000308271.14/84196, intron 1 of 26)	1	21728612	21748191	19580	2	84196	ENST00000374730.2	-16475	ENSG00000090686	USP48	ubiquitin specific peptidase 48
chr1	21775454	21776024	571	*	-92.7634499867673	32.9352036913505	-6.53548457147158	1.06724329391569	-6.12370638328682	9.14233016950707e-10	3.43889975580559e-09	10.9333349987141	12.7612263336676	9.70278425199006	0.361552391723942	0	0	Intron (ENST00000308271.14/84196, intron 1 of 26)	1	21753007	21782020	29014	2	84196	ENST00000527823.5	5996	ENSG00000090686	USP48	ubiquitin specific peptidase 48
chr1	21782549	21783911	1363	*	-1.98338097548602	204.686367761355	-0.987961822626434	0.16501749758586	-5.98701251127863	2.13730348137726e-09	7.63574489709125e-09	50.4755632440637	38.9483262058814	50.3620706412817	20.0661577406788	20.8897703293774	27.1691619480778	Promoter (<=1kb)	1	21678298	21783149	104852	2	84196	ENST00000308271.14	0	ENSG00000090686	USP48	ubiquitin specific peptidase 48
chr1	21791536	21792192	657	*	-12.3761797601802	25.9926958671689	-3.62949415163804	0.561976543120496	-6.45844421100655	1.05784846098044e-10	4.5029678379405e-10	7.1066677491642	10.1026375141535	7.39259752532576	0.903880979309855	0.311787616856379	0.759976557988189	Distal Intergenic	1	21727851	21783606	55756	2	84196	ENST00000421625.6	-7930	ENSG00000090686	USP48	ubiquitin specific peptidase 48
chr1	21816960	21817192	233	*	10.7652548665665	16.2340656793797	3.42831057048903	0.686059067845192	4.99710700021331	5.81967806281273e-07	1.44497185719254e-06	0.546666749935707	0	0.92407469066572	3.25397152551548	4.98860186970207	6.45980074289961	Promoter (4-5kb)	1	21821497	21822548	1052	1	401944	ENST00000484271.1	-4305	ENSG00000187942	LDLRAD2	low density lipoprotein receptor class A domain containing 2
chr1	21835877	21836561	685	*	-96.084345042383	85.0959672399158	-6.58622948770194	0.674053395484532	-9.77107975691976	1.49846449613968e-22	1.98985913493123e-21	28.9733377465925	30.0420536605092	27.414215823083	0.361552391723942	0.311787616856379	0.189994139497047	Promoter (<=1kb)	1	21833116	21836917	3802	2	3339	ENST00000471322.2	356	ENSG00000142798	HSPG2	heparan sulfate proteoglycan 2
chr1	21862024	21862537	514	*	15.3402038474199	19.3647556605737	3.93924574902598	0.656810950879811	5.99753360346578	2.00336919176982e-09	7.185027514907e-09	0.364444499957138	0.664647204878522	0.154012448444287	5.6040620717211	7.17111518769672	5.31983590591732	Exon (ENST00000374695.8/3339, exon 38 of 97)	1	21851311	21854656	3346	2	3339	ENST00000493940.2	-7368	ENSG00000142798	HSPG2	heparan sulfate proteoglycan 2
chr1	21869725	21870310	586	*	2.16238456766433	77.0631692254748	1.11262312090978	0.24825255212092	4.48181946732954	7.40093398217176e-06	1.56189357118207e-05	8.56444574899275	8.50748422244508	8.00864731910291	17.3545148027492	21.6692393715183	13.2995897647933	Promoter (2-3kb)	1	21865717	21872377	6661	2	3339	ENST00000644714.1	2067	ENSG00000142798	HSPG2	heparan sulfate proteoglycan 2
chr1	21909422	21910356	935	*	-18.3676104022586	105.495475140831	-4.19909204114849	0.317814862000166	-13.2123841368573	7.44290960753141e-40	2.87157218702977e-38	29.5200044965282	38.5495378829543	34.4987884515202	1.98853815448168	1.40304427585371	2.08993553446752	Intron (ENST00000374695.8/3339, intron 1 of 96)	1	21887233	21896310	9078	2	3339	ENST00000412328.5	-13112	ENSG00000142798	HSPG2	heparan sulfate proteoglycan 2
chr1	21919584	21919768	185	*	99.4357004823831	8.30167568557375	6.63569201168357	1.33521538001375	4.96975402696096	6.70378902725859e-07	1.64891900147775e-06	0	0	0	2.16931435034365	2.65019474327922	3.41989451094685	Intron (ENST00000374695.8/3339, intron 1 of 96)	1	21822244	21937310	115067	2	3339	ENST00000374695.8	17542	ENSG00000142798	HSPG2	heparan sulfate proteoglycan 2
chr1	21930986	21931942	957	*	6.14161368872475	127.816426326402	2.61861776876301	0.214410332711051	12.2131136855796	2.64566700088892e-34	7.43883976905979e-33	4.55555624946423	7.70990757659086	5.85247304088289	35.9744629765322	38.661664490191	34.7689275279596	Intron (ENST00000374695.8/3339, intron 1 of 96)	1	21822244	21937310	115067	2	3339	ENST00000374695.8	5368	ENSG00000142798	HSPG2	heparan sulfate proteoglycan 2
chr1	21939668	21940218	551	*	-1.38865039685528	95.6735043508295	-0.473683435743071	0.220899128735902	-2.14434270725163	0.0320054372325277	0.0445834817110502	19.6800029976855	14.8880973892789	22.6398299213101	14.2813194730957	12.1597170573988	13.2995897647933	Promoter (2-3kb)	1	21822244	21937310	115067	2	3339	ENST00000374695.8	-2358	ENSG00000142798	HSPG2	heparan sulfate proteoglycan 2
chr1	21956710	21957479	770	*	8.56498990545406	19.8088667023715	3.09845154597536	0.563300624524991	5.50052922200853	3.78652987947021e-08	1.12748816173552e-07	0.546666749935707	1.06343552780564	0.46203734533286	4.70018109241125	5.9239647202712	7.02978316139075	Exon (ENST00000637118.1/ENST00000637118.1, exon 1 of 2)	1	21822244	21937310	115067	2	3339	ENST00000374695.8	-19400	ENSG00000142798	HSPG2	heparan sulfate proteoglycan 2
chr1	21966124	21966820	697	*	13.5925696182727	41.6968742222571	3.7647463122218	0.443537313456428	8.48800359745074	2.1021706464765e-17	1.84062283133828e-16	0.728888999914277	0.531717763902818	1.69413693288715	10.4850193599943	13.2509737163961	14.8195428807697	Distal Intergenic	1	21977022	21989354	12333	1	23436	ENST00000337107.11	-10202	ENSG00000219073	CELA3B	chymotrypsin like elastase 3B
chr1	22018967	22019504	538	*	1.7598211919504	70.6727317757255	0.815428850117467	0.244305112585598	3.33774779204329	0.000844603750237685	0.0013984538520735	10.0222237488213	8.64041366342079	7.70062242221433	15.3659766482675	16.2129560765317	13.1095956252963	Intron (ENST00000650360.1/10136, intron 7 of 8)	1	22024558	22031223	6666	1	29092	ENST00000635675.2	-5054	ENSG00000218510	LINC00339	long intergenic non-protein coding RNA 339
chr1	22024859	22026150	1292	*	-1.28768461274262	260.722953400573	-0.364779283398798	0.126439563951915	-2.88500902721812	0.00391402438467651	0.00606957767202473	49.0177852442351	50.9119758936948	50.6700955381703	37.0591201517041	38.3498768733346	37.8088337599124	Promoter (<=1kb)	1	22023990	22025492	1503	2	101928043	ENST00000655353.1	0	ENSG00000228397	LINC01635	long intergenic non-protein coding RNA 1635
chr1	22111497	22111909	413	*	17.0951760310679	13.3594316606718	4.09551737333818	0.814184160057019	5.03021008545703	4.89942698012032e-07	1.23113562417154e-06	0	0.265858881951409	0.46203734533286	3.97707630896336	4.98860186970207	3.6098886504439	Distal Intergenic	1	22127038	22129851	2814	2	54361	ENST00000415567.1	17942	ENSG00000162552	WNT4	Wnt family member 4
chr1	22121624	22123113	1490	*	-31.855619807385	132.053202013486	-4.9934760027864	0.341071529916699	-14.6405535636644	1.54802714351717e-48	9.56739934966611e-47	40.2711172452638	44.1325744039339	47.1278092239517	1.2654333710338	1.71483189271008	0.949970697485236	Intron (ENST00000290167.11/54361, intron 2 of 4)	1	22127038	22129851	2814	2	54361	ENST00000415567.1	6738	ENSG00000162552	WNT4	Wnt family member 4
chr1	22131759	22132846	1088	*	2.09569136412468	32.1822711786687	1.06742626447422	0.400569937787347	2.66476878012972	0.00770412733234188	0.0115547620148355	4.7377784994428	3.19030658341691	2.77222407199716	4.70018109241125	6.23575233712758	10.6396718118346	Promoter (1-2kb)	1	22127038	22129851	2814	2	54361	ENST00000415567.1	-1908	ENSG00000162552	WNT4	Wnt family member 4
chr1	22229362	22229841	480	*	9.26531515887026	18.5208630411802	3.21184005023055	0.603170273398215	5.32493093887947	1.00991402147285e-07	2.82118834983599e-07	0.546666749935707	0.398788322927113	0.92407469066572	3.43474772137745	6.70343376241215	6.45980074289961	Distal Intergenic	1	22266239	22266300	62	1	100616433	ENST00000581169.1	-36398	ENSG00000266564	MIR4418	microRNA 4418
chr1	22245221	22246223	1003	*	-28.4924216057472	10.1629369887195	-4.83250633817545	1.16733605597104	-4.13977304432317	3.47649591732953e-05	6.70665537099524e-05	3.09777824963568	3.32323602439261	3.69629876266288	0	0.311787616856379	0	Distal Intergenic	1	22266239	22266300	62	1	100616433	ENST00000581169.1	-20016	ENSG00000266564	MIR4418	microRNA 4418
chr1	22250849	22251329	481	*	10.7327419768277	11.9721299150238	3.42394679456189	0.797744286900913	4.29203549405949	1.7704263908281e-05	3.55029271405197e-05	0.182222249978569	0.797576645854227	0	3.97707630896336	2.18251331799465	4.74985348742618	Distal Intergenic	1	22266239	22266300	62	1	100616433	ENST00000581169.1	-14910	ENSG00000266564	MIR4418	microRNA 4418
chr1	22297138	22297870	733	*	-5.06489148948224	15.4469976004249	-2.34053136097848	0.643241263512003	-3.63865239023928	0.000274068434634714	0.000476345352681012	5.10222299939994	3.32323602439261	4.77438590177289	1.62698576275774	0	0.949970697485236	Distal Intergenic	1	22266239	22266300	62	1	100616433	ENST00000581169.1	30899	ENSG00000266564	MIR4418	microRNA 4418
chr1	22380380	22380759	380	*	33.5399449262683	20.8560141550972	5.06780841483718	0.822448624536414	6.16185408261061	7.18980897233835e-10	2.7423016674683e-09	0.182222249978569	0	0.46203734533286	5.78483826758307	6.70343376241215	7.59976557988189	Distal Intergenic	1	22428838	22511763	82926	1	9923	ENST00000650433.1	-48079	ENSG00000184677	ZBTB40	zinc finger and BTB domain containing 40
chr1	22388757	22389459	703	*	5.19449476336796	20.9500585486346	2.37698343385898	0.524274283221631	4.53385472057216	5.79168722447989e-06	1.24070867593715e-05	1.82222249978569	0.664647204878522	1.07808713911001	7.41182403034081	6.54753995398396	3.41989451094685	Distal Intergenic	1	22428838	22511763	82926	1	9923	ENST00000650433.1	-39379	ENSG00000184677	ZBTB40	zinc finger and BTB domain containing 40
chr1	22447614	22448085	472	*	30.4715424107394	43.1796211110163	4.92939062320206	0.554359341993621	8.8920493437969	5.99920407688806e-19	6.02728069981986e-18	1.09333349987141	0.132929440975704	0.308024896888573	13.1966622979239	13.5627613332525	14.6295487412726	Promoter (3-4kb)	1	22451851	22531154	79304	1	9923	ENST00000375647.5	-3766	ENSG00000184677	ZBTB40	zinc finger and BTB domain containing 40
chr1	22451686	22452579	894	*	-1.41854745064555	92.0299925573916	-0.504414409805833	0.239110436357286	-2.10954577094294	0.034897499574325	0.0483780635296726	24.6000037471068	14.7551679483032	16.1713070866501	11.3889003393042	11.8479294405424	14.4395546017756	Promoter (<=1kb)	1	22451851	22531154	79304	1	9923	ENST00000375647.5	0	ENSG00000184677	ZBTB40	zinc finger and BTB domain containing 40
chr1	22500369	22500812	444	*	-2.01443029338752	40.2230389346959	-1.01037188385629	0.337510251940608	-2.99360353662407	0.00275703946330102	0.00433787441752241	10.568890498757	9.70384919122642	7.23858507688147	4.88095728827322	3.27376997699198	5.12984176642028	Intron (ENST00000650433.1/9923, intron 3 of 8)	1	22451867	22506241	54375	1	9923	ENST00000400239.6	48502	ENSG00000184677	ZBTB40	zinc finger and BTB domain containing 40
chr1	22662300	22662719	420	*	1.9572510400489	24.6113463903414	0.968828810132377	0.413686271910021	2.34194092460265	0.0191837511351108	0.0274742847464587	2.91555599965711	2.25980049658698	3.38827386577431	4.51940489654927	4.98860186970207	6.64979488239665	Distal Intergenic	1	22653236	22661637	8402	1	713	ENST00000509305.6	9064	ENSG00000173369	C1QB	complement C1q B chain
chr1	22665786	22666143	358	*	2.57269658738383	12.8662703024733	1.36328132194238	0.563947077485995	2.41739229861731	0.0156321593260829	0.0226286297941023	1.27555574984998	1.19636496878134	1.23209958755429	3.07319532965351	3.27376997699198	2.84991209245571	Distal Intergenic	1	22653236	22661637	8402	1	713	ENST00000509305.6	12550	ENSG00000173369	C1QB	complement C1q B chain
chr1	22689535	22689855	321	*	110.567018023493	49.8175900147885	6.78877728574338	0.877454644367801	7.73689823094462	1.01871536773877e-14	6.89412676540858e-14	0	0.265858881951409	0.154012448444287	14.1005432772337	20.577982712521	14.4395546017756	Distal Intergenic	1	22710839	22891265	180427	1	2048	ENST00000544305.5	-20984	ENSG00000133216	EPHB2	EPH receptor B2
chr1	22712527	22713084	558	*	250.590225299692	20.8601179475111	7.96918633074459	1.24947347572317	6.37803561706838	1.79373804018369e-10	7.42090856634707e-10	0	0	0	4.51940489654927	8.41826565512224	7.78975971937894	Promoter (1-2kb)	1	22710970	22914270	203301	1	2048	ENST00000374632.7	1557	ENSG00000133216	EPHB2	EPH receptor B2
chr1	22735078	22735925	848	*	4.56345406210823	18.437311947105	2.19012620858544	0.533224259011342	4.10732664835276	4.00264978150806e-05	7.65758618267889e-05	1.09333349987141	0.797576645854227	1.54012448444287	3.07319532965351	6.23575233712758	5.69982418491142	Intron (ENST00000544305.5/2048, intron 1 of 6)	1	22719517	22719598	82	1	100616391	ENST00000581646.1	15561	ENSG00000265422	MIR4684	microRNA 4684
chr1	22739729	22740110	382	*	38.3433138782882	23.4447100848828	5.26090312435998	0.817237091256983	6.43742578578787	1.21516703953298e-10	5.13433869714629e-10	0	0.265858881951409	0.308024896888573	9.21958598896052	6.07985852869939	7.40977144038484	Intron (ENST00000544305.5/2048, intron 1 of 6)	1	22719517	22719598	82	1	100616391	ENST00000581646.1	20212	ENSG00000265422	MIR4684	microRNA 4684
chr1	22746118	22746517	400	*	97.8176482433425	29.5691825074179	6.61202287434069	1.07738430122767	6.13710712770396	8.40377186501982e-10	3.1766061223475e-09	0.182222249978569	0.132929440975704	0	7.95415261792672	12.7832922911115	8.35974213787008	Intron (ENST00000544305.5/2048, intron 1 of 6)	1	22719517	22719598	82	1	100616391	ENST00000581646.1	26601	ENSG00000265422	MIR4684	microRNA 4684
chr1	22747198	22747776	579	*	74.1166177911953	56.3854683162571	6.21172514237231	0.689347001753241	9.01102801139892	2.0413387214475e-19	2.12230985556085e-18	0.182222249978569	0	0.616049793777147	18.0776195861971	20.2661950956646	16.9094784152372	Intron (ENST00000544305.5/2048, intron 1 of 6)	1	22775178	22913752	138575	1	2048	ENST00000374627.1	-27402	ENSG00000133216	EPHB2	EPH receptor B2
chr1	22750230	22750599	370	*	19.475965361109	27.3135822925309	4.28362293471051	0.596166163671346	7.18528355975597	6.70678440818003e-13	3.73556457548089e-12	0.364444499957138	0.797576645854227	0.154012448444287	9.40036218482249	9.04184088883499	7.40977144038484	Intron (ENST00000544305.5/2048, intron 1 of 6)	1	22775178	22913752	138575	1	2048	ENST00000374627.1	-24579	ENSG00000133216	EPHB2	EPH receptor B2
chr1	22760482	22760777	296	*	18.6479185763356	14.7860052815161	4.22094270514389	0.793553837960765	5.31903760429242	1.04317575279833e-07	2.90665718026439e-07	0.364444499957138	0.265858881951409	0.154012448444287	5.6040620717211	4.5209204444175	3.79988278994095	Intron (ENST00000544305.5/2048, intron 1 of 6)	1	22775178	22913752	138575	1	2048	ENST00000374627.1	-14401	ENSG00000133216	EPHB2	EPH receptor B2
chr1	22780788	22781014	227	*	1.98579828806755	18.4259475869773	0.989719085311369	0.50477982582446	1.96069461313129	0.0499146578493712	0.0677065322845107	1.82222249978569	1.32929440975704	3.23426141733002	2.71164293792957	5.45628329498663	3.98987692943799	Intron (ENST00000544305.5/2048, intron 1 of 6)	1	22775178	22913752	138575	1	2048	ENST00000374627.1	5610	ENSG00000133216	EPHB2	EPH receptor B2
chr1	22831779	22832687	909	*	14.4401073007803	158.453294026627	3.85200955745375	0.229759552871345	16.7653945584178	4.37102973327226e-63	5.3960528890442e-61	2.73333374967854	4.51960099317395	3.08024896888573	50.2557824496279	51.1331691644462	45.9785817582854	Intron (ENST00000544305.5/2048, intron 3 of 6)	1	22863159	22863226	68	2	100422914	ENST00000581187.1	30539	ENSG00000264014	MIR4253	microRNA 4253
chr1	22861917	22862358	442	*	2.48991894689922	14.9822289221196	1.31609877971915	0.597088783319646	2.20419277080036	0.0275107899726369	0.0386447821620375	0.728888999914277	0.930506086829931	2.77222407199716	2.71164293792957	5.45628329498663	2.46992381346161	Promoter (<=1kb)	1	22863159	22863226	68	2	100422914	ENST00000581187.1	868	ENSG00000264014	MIR4253	microRNA 4253
chr1	22919662	22920696	1035	*	9.95758513600171	27.8591806174436	3.31579590948902	0.492954977163713	6.72636663203388	1.73951937083219e-11	8.19802047649664e-11	0.728888999914277	0.797576645854227	1.07808713911001	6.14639065930701	9.50952231411956	9.49970697485236	3' UTR	1	22953049	22963178	10130	2	646262	ENST00000618559.1	42482	ENSG00000215906	LACTBL1	lactamase beta like 1
chr1	22969161	22969587	427	*	-2.65908960023229	44.7479011994782	-1.4109323908221	0.331555826381901	-4.25548965982254	2.08592004981857e-05	4.14111208515417e-05	10.0222237488213	9.0392019863479	14.3231577053187	4.70018109241125	3.11787616856379	4.36986520843209	Promoter (3-4kb)	1	22953043	22965338	12296	2	646262	ENST00000426928.6	-3823	ENSG00000215906	LACTBL1	lactamase beta like 1
chr1	22978311	22978568	258	*	6.47061109396281	23.5050970815746	2.69390196887891	0.490836485088088	5.48838982170499	4.0561414452822e-08	1.2025283898641e-07	0.911111249892846	0.930506086829931	1.38611203599858	4.88095728827322	7.17111518769672	8.16974799837303	Distal Intergenic	1	22953043	22965338	12296	2	646262	ENST00000426928.6	-12973	ENSG00000215906	LACTBL1	lactamase beta like 1
chr1	22990433	22990606	174	*	23.6235431815023	11.0327072216429	4.56215345873425	0.991936372854788	4.59924001536953	4.24035016110997e-06	9.25541911669829e-06	0.182222249978569	0.265858881951409	0	3.97707630896336	3.11787616856379	3.41989451094685	Distal Intergenic	1	23010834	23014024	3191	2	729059	ENST00000440767.2	23418	ENSG00000227868	TEX46	testis expressed 46
chr1	23003970	23004399	430	*	12.5030130267753	16.2352935475383	3.64420389817316	0.67211231602083	5.4220162483382	5.89305241358523e-08	1.70548395906407e-07	0.364444499957138	0.265858881951409	0.616049793777147	4.3386287006873	5.45628329498663	5.12984176642028	Distal Intergenic	1	23010834	23014024	3191	2	729059	ENST00000440767.2	9625	ENSG00000227868	TEX46	testis expressed 46
chr1	23004753	23005046	294	*	-45.2880319980936	8.73503309332312	-5.50105794299079	1.32201904550206	-4.16110339840201	3.16713639179113e-05	6.14381404174883e-05	2.73333374967854	2.39272993756268	3.69629876266288	0	0.15589380842819	0	Distal Intergenic	1	23010834	23014024	3191	2	729059	ENST00000440767.2	8978	ENSG00000227868	TEX46	testis expressed 46
chr1	23010614	23011102	489	*	10.7016852309572	17.5399706509435	3.41976609552351	0.639456385209466	5.34792704337967	8.89673113559516e-08	2.50658424956176e-07	0.364444499957138	0.265858881951409	0.92407469066572	3.79630011310139	7.01522137926853	5.12984176642028	Promoter (2-3kb)	1	23010834	23014024	3191	2	729059	ENST00000440767.2	2922	ENSG00000227868	TEX46	testis expressed 46
chr1	23100078	23100544	467	*	82.6154389266204	87.1131325506969	6.36833950826967	0.583164329253885	10.9203172910412	9.21732413821806e-28	1.74750956580613e-26	0.182222249978569	0.797576645854227	0	26.5741007917097	32.4259121530634	26.5991795295866	Intron (ENST00000418342.5/7798, intron 2 of 3)	1	23077234	23083354	6121	1	23028	ENST00000494920.1	22844	ENSG00000004487	KDM1A	lysine demethylase 1A
chr1	23168576	23170249	1674	*	-2.62462534724718	152.343917567146	-1.39211149963807	0.184414070313197	-7.54883560280297	4.39166793950225e-14	2.78517858500511e-13	36.808894495671	39.3471145288085	36.8089751781845	14.1005432772337	10.9125665899733	16.9094784152372	Promoter (<=1kb)	1	23084023	23168858	84836	2	7798	ENST00000418342.5	0	ENSG00000169641	LUZP1	leucine zipper protein 1
chr1	23179133	23180348	1216	*	-5.05892032927637	31.7304970120491	-2.33882951895089	0.413920418894981	-5.65043281796709	1.60044348085923e-08	5.03874859943975e-08	8.20000124903561	10.5014258370807	8.47068466443577	1.08465717517183	2.02661950956646	2.08993553446752	Promoter (1-2kb)	1	23084030	23177808	93779	2	7798	ENST00000302291.8	-1325	ENSG00000169641	LUZP1	leucine zipper protein 1
chr1	23194036	23194983	948	*	24.1655202862942	63.386793593929	4.59487815136937	0.424534806414197	10.8233249240025	2.66914954182047e-27	4.91634241347616e-26	0.364444499957138	1.46222385073275	0.616049793777147	22.7778006786083	18.3954693945264	19.3794022286988	Promoter (<=1kb)	1	23191895	23194729	2835	2	3352	ENST00000374619.1	0	ENSG00000179546	HTR1D	5-hydroxytryptamine receptor 1D
chr1	23196882	23197260	379	*	59.6000226846145	81.3275761188949	5.89724097468511	0.524302492720441	11.2477835916556	2.37484807059751e-29	4.96522857113161e-28	0.364444499957138	0.930506086829931	0	28.3818627503294	26.0342660075077	25.0792264136102	Promoter (2-3kb)	1	23191895	23194729	2835	2	3352	ENST00000374619.1	-2153	ENSG00000179546	HTR1D	5-hydroxytryptamine receptor 1D
chr1	23198444	23198689	246	*	7.45758743715133	20.4226527754501	2.89870898766677	0.60418464146581	4.79772041314097	1.60481570804367e-06	3.73371883620807e-06	0.182222249978569	1.99394161463557	0.154012448444287	6.68871924689293	5.61217710341482	5.69982418491142	Promoter (3-4kb)	1	23191895	23194729	2835	2	3352	ENST00000374619.1	-3715	ENSG00000179546	HTR1D	5-hydroxytryptamine receptor 1D
chr1	23210383	23210795	413	*	3.45709840625681	14.7847392687908	1.78956167047855	0.586434647718133	3.05159607714498	0.0022762818717267	0.00361250523506951	0.364444499957138	1.72808273268416	1.23209958755429	5.06173348413519	3.74145140227655	2.65991795295866	Distal Intergenic	1	23191895	23194729	2835	2	3352	ENST00000374619.1	-15654	ENSG00000179546	HTR1D	5-hydroxytryptamine receptor 1D
chr1	23343883	23344970	1088	*	-1.39735217966525	296.386302609154	-0.482695674164402	0.126509913553492	-3.81547706899905	0.000135920078517811	0.000244106705018513	56.3066752433779	58.6218834702857	62.2210291714918	44.6517203779068	36.4791511721964	41.7987106893504	Promoter (<=1kb)	1	23304688	23344284	39597	2	10236	ENST00000302271.11	0	ENSG00000125944	HNRNPR	heterogeneous nuclear ribonucleoprotein R
chr1	23367831	23369935	2105	*	-1.5219608920194	412.921667092711	-0.605931288135443	0.102885383798612	-5.88938161830154	3.87643370299456e-09	1.3353834975318e-08	85.6444574899275	84.6760539015237	85.4769088865791	54.2328587585913	54.4069391414381	53.9583356171614	Promoter (<=1kb)	1	23368997	23371783	2787	1	148898	ENST00000458053.4	0	ENSG00000249087	ZNF436-AS1	ZNF436 antisense RNA 1
chr1	23376971	23377799	829	*	-3.67005039052289	191.685233437379	-1.87579987169476	0.162424332332513	-11.5487614740792	7.48918830302805e-31	1.71591716509898e-29	52.844452493785	50.1143992478406	51.594170228836	12.473557514476	12.7832922911115	15.5795194387579	Distal Intergenic	1	23371144	23371783	640	1	148898	ENST00000518600.1	5827	ENSG00000249087	ZNF436-AS1	ZNF436 antisense RNA 1
chr1	23384633	23385110	478	*	-2.07893584431454	16.4463444127608	-1.0558452375049	0.514179742120291	-2.05345553512274	0.040028417950445	0.0550614892340173	3.09777824963568	4.38667155219825	3.85031121110717	2.16931435034365	1.09125665899733	2.08993553446752	Intron (ENST00000450454.7/6920, intron 9 of 10)	1	23371144	23371783	640	1	148898	ENST00000518600.1	13489	ENSG00000249087	ZNF436-AS1	ZNF436 antisense RNA 1
chr1	23393553	23395527	1975	*	4.20579593269443	120.919457380986	2.07237885148861	0.207293038800346	9.99733933894721	1.56546556623672e-23	2.23645840434455e-22	6.37777874924992	7.97576645854227	9.39475935510149	28.7434151420534	34.7643192794863	33.6289626909774	Exon (ENST00000450454.7/6920, exon 8 of 11)	1	23371144	23371783	640	1	148898	ENST00000518600.1	22409	ENSG00000249087	ZNF436-AS1	ZNF436 antisense RNA 1
chr1	23402959	23404323	1365	*	1.27793234047551	192.955483587232	0.353811455498979	0.151723301903739	2.33195198799097	0.0197032170753471	0.0281783185835261	29.8844489964853	26.1870998722138	31.1105145857459	33.0820438427407	39.9088149576165	34.3889392489656	3' UTR	1	23417345	23418298	954	2	6920	ENST00000492271.1	13975	ENSG00000204219	TCEA3	transcription elongation factor A3
chr1	23466403	23466763	361	*	-8.19639164507702	16.3649859084128	-3.03498892174679	0.627486631807641	-4.83673877322886	1.31986701464872e-06	3.11029085305506e-06	5.64888974933564	4.51960099317395	4.77438590177289	0.723104783447884	0.311787616856379	0.759976557988189	Intron (ENST00000336689.8/55616, intron 1 of 24)	1	23455991	23480179	24189	2	55616	ENST00000449467.2	13416	ENSG00000088280	ASAP3	ArfGAP with SH3 domain, ankyrin repeat and PH domain 3
chr1	23555982	23556325	344	*	29.1018362724928	27.1290523339912	4.86303828230402	0.689500357123959	7.05298877956888	1.75114976967392e-12	9.29425470140026e-12	0.546666749935707	0.398788322927113	0	9.76191457654643	9.82130993097594	6.45980074289961	Promoter (2-3kb)	1	23557934	23559075	1142	2	3399	ENST00000463312.1	2750	ENSG00000117318	ID3	inhibitor of DNA binding 3, HLH protein
chr1	23562160	23562596	437	*	-1.96270684226159	83.1400404851803	-0.97284470219806	0.240720560019938	-4.04138600424277	5.31362100111074e-05	0.000100157596056525	15.3066689981998	21.6674988790398	19.5595809524244	8.85803359723658	11.2243542068296	7.78975971937894	Promoter (2-3kb)	1	23557926	23559501	1576	2	3399	ENST00000374561.6	-2659	ENSG00000117318	ID3	inhibitor of DNA binding 3, HLH protein
chr1	23576726	23577749	1024	*	3.81390562375243	24.5505088083416	1.93126914416746	0.443824754841435	4.35142277013694	1.35256964294394e-05	2.75488114177448e-05	1.45777799982855	1.59515329170845	2.15617427822001	6.50794305103096	4.83270806127388	7.97975385887599	Promoter (3-4kb)	1	23581495	23640568	59074	1	259283	ENST00000477916.5	-3746	ENSG00000197880	MDS2	myelodysplastic syndrome 2 translocation associated
chr1	23585613	23585988	376	*	7.18524631081727	37.2514420455037	2.8450376132315	0.421967473387582	6.74231497132079	1.55882693463806e-11	7.39132599305124e-11	1.64000024980712	0.664647204878522	2.46419917510859	11.2081241434422	13.2509737163961	7.97975385887599	Promoter (4-5kb)	1	23581495	23640568	59074	1	259283	ENST00000477916.5	4118	ENSG00000197880	MDS2	myelodysplastic syndrome 2 translocation associated
chr1	23593476	23594002	527	*	21.4000502119872	23.3264581037462	4.41954227658388	0.671102676224278	6.58549344706665	4.53377091081612e-11	2.02625792924467e-10	0	0.265858881951409	0.770062242221433	5.78483826758307	7.63879661298129	8.73973041686417	Exon (ENST00000648225.1/ENST00000648225.1, exon 1 of 4)	1	23581495	23640568	59074	1	259283	ENST00000477916.5	11981	ENSG00000197880	MDS2	myelodysplastic syndrome 2 translocation associated
chr1	23637268	23637992	725	*	-1.864390811987	29.4943457015803	-0.898704308177519	0.380847500409185	-2.35974847468329	0.0182873295149495	0.0262571198208728	7.83555674907847	5.18424819805247	6.77654773154861	3.07319532965351	4.05323901913293	3.03990623195276	Promoter (1-2kb)	1	23639109	23640549	1441	1	259283	ENST00000612756.1	-1117	ENSG00000197880	MDS2	myelodysplastic syndrome 2 translocation associated
chr1	23691564	23692383	820	*	-1.40475268512653	99.2148507184879	-0.490316157956517	0.212334698746785	-2.30916642852251	0.020934347707967	0.0298488182269622	24.0533369971711	17.4137567678173	18.1734689164258	13.0158861020619	14.3422303753934	13.4895839042904	Promoter (<=1kb)	1	23691742	23696417	4676	1	6135	ENST00000374550.8	0	ENSG00000142676	RPL11	ribosomal protein L11
chr1	23718468	23718928	461	*	-2.04187096140853	24.3574530031847	-1.02989169617738	0.424584235681403	-2.42564751497317	0.0152811040497118	0.0221465540708513	4.7377784994428	6.77940148976093	5.23642324710575	1.80776195861971	3.11787616856379	3.03990623195276	Intron (ENST00000655402.1/100506963, intron 2 of 2)	1	23743155	23762059	18905	1	6924	ENST00000418390.6	-24227	ENSG00000011007	ELOA	elongin A
chr1	23742998	23745209	2212	*	-1.52955986397428	68.6077828843581	-0.6131165722565	0.247319787115348	-2.47904374901693	0.0131735146960866	0.0192345684060231	16.4000024980712	12.8941557746433	13.3990830146529	8.85803359723658	9.82130993097594	8.16974799837303	Promoter (<=1kb)	1	23743155	23762059	18905	1	6924	ENST00000418390.6	0	ENSG00000011007	ELOA	elongin A
chr1	23756493	23757073	581	*	10.4470816354594	22.5297537585748	3.3850280804409	0.549677367158013	6.1582089470819	7.35722458952692e-10	2.80241115007842e-09	0.728888999914277	0.398788322927113	0.92407469066572	7.77337642206475	5.76807091184301	6.8397890218937	Exon (ENST00000418390.6/6924, exon 10 of 11)	1	23744034	23750944	6911	1	6924	ENST00000487554.1	12459	ENSG00000011007	ELOA	elongin A
chr1	23772105	23773094	990	*	-2.35046038717587	32.0758433726107	-1.23294336668077	0.377748741886202	-3.26392448198331	0.00109880448977242	0.00179969274431743	6.74222324920706	7.97576645854227	8.31667221599148	4.3386287006873	2.18251331799465	3.03990623195276	Promoter (<=1kb)	1	23760813	23772694	11882	2	100506963	ENST00000652963.1	0	ENSG00000236810	ELOA-AS1	ELOA antisense RNA 1
chr1	23793362	23793644	283	*	-2.93295440676835	15.8424809400393	-1.55235464435076	0.525984324363015	-2.95133252541455	0.00316406080167564	0.00494978150627464	4.19111174950709	4.38667155219825	3.54228631421859	1.2654333710338	1.40304427585371	1.32995897647933	Promoter (<=1kb)	1	23793653	23795277	1625	1	11313	ENST00000374501.1	-9	ENSG00000011009	LYPLA2	lysophospholipase 2
chr1	23799401	23801140	1740	*	-1.33009946098919	189.490675282911	-0.411534130321035	0.153416112176507	-2.68247007750764	0.00730806892128061	0.010988603228936	36.808894495671	35.7580196224645	38.3490996626274	27.4779817710196	23.5399650726566	29.8290799010364	Promoter (<=1kb)	1	23795599	23800754	5156	2	2582	ENST00000617979.5	0	ENSG00000117308	GALE	UDP-galactose-4-epimerase
chr1	23853553	23854818	1266	*	-5.31577446002108	13.8087525329954	-2.41027989462315	0.68233652201736	-3.53239174051104	0.000411818805690508	0.000703551285345376	2.55111149969997	5.71596596195529	3.69629876266288	0.723104783447884	1.40304427585371	0	Exon (ENST00000374479.3/2517, exon 5 of 8)	1	23845077	23868294	23218	2	2517	ENST00000374479.3	13476	ENSG00000179163	FUCA1	alpha-L-fucosidase 1
chr1	23865572	23865739	168	*	7.62155415192805	11.2881879773987	2.93008521539021	0.753275674955417	3.8897913643151	0.000100330442610586	0.000182893977106284	0.364444499957138	0.930506086829931	0	3.43474772137745	4.05323901913293	2.46992381346161	Promoter (2-3kb)	1	23845077	23868294	23218	2	2517	ENST00000374479.3	2555	ENSG00000179163	FUCA1	alpha-L-fucosidase 1
chr1	23896211	23896571	361	*	-27.7163774058619	9.92599508035416	-4.79266680113132	1.17592637778285	-4.07565209156007	4.58855796159883e-05	8.71509857754967e-05	3.64444499957138	2.39272993756268	3.85031121110717	0	0.311787616856379	0	Intron (ENST00000374472.5/1269, intron 1 of 1)	1	23870515	23913362	42848	2	1269	ENST00000374472.5	16791	ENSG00000188822	CNR2	cannabinoid receptor 2
chr1	23916605	23917247	643	*	1.45612081290551	96.8546640366947	0.542130059485008	0.230830128903403	2.34861047845222	0.0188436081145302	0.0270126607754564	10.9333349987141	16.2173917990359	13.2450705662087	16.6314100193013	24.1635403063694	16.3394959967461	Promoter (3-4kb)	1	23870515	23913362	42848	2	1269	ENST00000374472.5	-3243	ENSG00000188822	CNR2	cannabinoid receptor 2
chr1	23959014	23960109	1096	*	-1.3315082466934	241.919104000788	-0.413061363904762	0.148973576362415	-2.77271563179693	0.00555906755506348	0.00847219078662625	50.4755632440637	39.8788322927113	51.9021951257246	35.2513581930843	38.5057706817628	29.0691033430482	Promoter (<=1kb)	1	23959109	23961465	2357	1	55629	ENST00000471915.5	0	ENSG00000189266	PNRC2	proline rich nuclear receptor coactivator 2
chr1	23992853	23993395	543	*	-5.07014184828286	23.2663368603796	-2.34202611033543	0.472453949370574	-4.95715214880856	7.15339576060571e-07	1.75266595319318e-06	6.74222324920706	6.91233093073663	6.31451038621575	1.08465717517183	1.5589380842819	1.13996483698228	Distal Intergenic	1	23966445	23980927	14483	2	10772	ENST00000341154.10	-11926	ENSG00000188529	SRSF10	serine and arginine rich splicing factor 10
chr1	24014794	24014974	181	*	-20.7702423029822	11.5740251391165	-4.37644614146337	0.990108854340553	-4.42016665367389	9.86248126406229e-06	2.0452581363849e-05	2.55111149969997	5.18424819805247	3.54228631421859	0.180776195861971	0	0.379988278994095	Distal Intergenic	1	23966445	23980927	14483	2	10772	ENST00000341154.10	-33867	ENSG00000188529	SRSF10	serine and arginine rich splicing factor 10
chr1	24018783	24019151	369	*	5.03690621277573	51.6199125799581	2.33253786825577	0.32805903640863	7.11011619673955	1.15945297153245e-12	6.28514194043223e-12	2.73333374967854	2.39272993756268	3.69629876266288	16.2698576275774	16.0570622681035	10.4496776723376	Distal Intergenic	1	23966445	23980927	14483	2	10772	ENST00000341154.10	-37856	ENSG00000188529	SRSF10	serine and arginine rich splicing factor 10
chr1	24022718	24023103	386	*	25.640053298677	76.362594225758	4.6803273558166	0.396152131968568	11.8144696901138	3.28615867008646e-32	8.17596277117511e-31	1.64000024980712	0.797576645854227	0.616049793777147	22.0546958951605	28.8403545592151	22.0393201816575	Distal Intergenic	1	23966445	23980927	14483	2	10772	ENST00000341154.10	-41791	ENSG00000188529	SRSF10	serine and arginine rich splicing factor 10
chr1	24031680	24032086	407	*	-2.21224569956564	13.6718261241326	-1.14551162511144	0.55674856592924	-2.05750260568615	0.0396379045344955	0.0545552503942009	3.82666724954995	3.0573771424412	2.77222407199716	1.80776195861971	1.09125665899733	1.32995897647933	Distal Intergenic	1	24056035	24066579	10545	2	127294	ENST00000338909.9	34493	ENSG00000142661	MYOM3	myomesin 3
chr1	24036270	24037131	862	*	-22.4794738783844	26.4891309190253	-4.49053636523587	1.41893922458956	-3.164713673015	0.00155235632600604	0.00250354417819063	8.38222349901418	8.24162534049368	9.39475935510149	0	0	1.13996483698228	Distal Intergenic	1	24056035	24066579	10545	2	127294	ENST00000338909.9	29448	ENSG00000142661	MYOM3	myomesin 3
chr1	24046058	24047378	1321	*	7.19088142290908	52.2358490424371	2.84616861997221	0.338790527479901	8.400968708138	4.42810398469976e-17	3.7667027776224e-16	2.91555599965711	1.86101217365986	1.84814938133144	16.2698576275774	12.6273984826834	16.5294901362431	Intron (ENST00000439239.2/ENST00000439239.2, intron 2 of 3)	1	24056035	24066579	10545	2	127294	ENST00000338909.9	19201	ENSG00000142661	MYOM3	myomesin 3
chr1	24117733	24118041	309	*	22.3431314774406	17.1389298829549	4.48175949424342	0.791164977146424	5.66475971978467	1.47230701711013e-08	4.65997633441727e-08	0	0.398788322927113	0.308024896888573	4.70018109241125	7.4829028045531	4.17987106893504	Downstream (1-2kb)	1	24056041	24112135	56095	2	127294	ENST00000374434.4	-5598	ENSG00000142661	MYOM3	myomesin 3
chr1	24149934	24150728	795	*	1.83725412422876	56.6074793608634	0.877551190090092	0.321113796222887	2.73283552563708	0.00627916796326517	0.00951539450909007	8.38222349901418	7.44404869463945	4.6203734533286	8.31570500965067	10.7566727815451	17.2894666942313	Distal Intergenic	1	24119771	24143140	23370	2	58985	ENST00000270800.2	-6794	ENSG00000142677	IL22RA1	interleukin 22 receptor subunit alpha 1
chr1	24191937	24192192	256	*	2.34472796855768	14.3386226556426	1.22942055336833	0.589954415872415	2.08392465636566	0.0371670211698051	0.0513438268529119	2.91555599965711	0.664647204878522	0.92407469066572	3.07319532965351	3.58555759384836	3.2299003714498	Promoter (3-4kb)	1	24159000	24187959	28960	2	163702	ENST00000374419.1	-3978	ENSG00000185436	IFNLR1	interferon lambda receptor 1
chr1	24201962	24202360	399	*	-1.7481579549387	28.5702237406279	-0.805835545542942	0.392056493117828	-2.05540670716748	0.0398397382139084	0.0548221555772181	4.92000074942137	6.51354260780952	7.23858507688147	2.35009054620562	4.36502663598931	3.6098886504439	Promoter (1-2kb)	1	24200240	24211693	11454	1	284632	ENST00000439059.2	1722	ENSG00000230023	LINC02800	long intergenic non-protein coding RNA 2800
chr1	24236312	24237026	715	*	7.23043156298321	37.599472477117	2.85408175992803	0.427909813263423	6.66982076938499	2.56116011181832e-11	1.18248198822759e-10	0.364444499957138	1.32929440975704	2.92623652044145	9.21958598896052	12.4715046742552	11.2096542303258	Distal Intergenic	1	24200240	24211693	11454	1	284632	ENST00000439059.2	36072	ENSG00000230023	LINC02800	long intergenic non-protein coding RNA 2800
chr1	24266302	24266956	655	*	33.5031272672217	180.941100994426	5.06622386157238	0.285174140021266	17.7653691221602	1.31075113292472e-70	2.32939201336908e-68	1.82222249978569	1.59515329170845	2.00216182977573	53.3289777792814	67.6579128578343	53.5783473381673	Distal Intergenic	1	24319322	24355318	35997	1	57822	ENST00000361548.8	-52366	ENSG00000158055	GRHL3	grainyhead like transcription factor 3
chr1	24278683	24279030	348	*	-6.28869443096346	18.7154460583106	-2.65276053642449	0.592747151620997	-4.47536614755539	7.62804755181464e-06	1.60632994063909e-05	3.82666724954995	6.77940148976093	6.00648548932718	1.2654333710338	1.24715046742552	0	Distal Intergenic	1	24319322	24355318	35997	1	57822	ENST00000361548.8	-40292	ENSG00000158055	GRHL3	grainyhead like transcription factor 3
chr1	24283927	24284299	373	*	13.1314815247178	15.2667134896943	3.71495778855809	1.48287282900166	2.50524368368066	0.0122367054162784	0.0179377275535529	0	1.06343552780564	0	3.79630011310139	6.54753995398396	3.79988278994095	Distal Intergenic	1	24319322	24355318	35997	1	57822	ENST00000361548.8	-35023	ENSG00000158055	GRHL3	grainyhead like transcription factor 3
chr1	24289654	24290388	735	*	-3.45367161293769	104.476822188057	-1.78813091294528	0.238742922572927	-7.48977558653732	6.8991475480603e-14	4.27701306467792e-13	21.6844477474497	28.9786181327036	32.4966266217445	10.1234669682704	7.32700899612491	5.88981832440847	Distal Intergenic	1	24319322	24355318	35997	1	57822	ENST00000361548.8	-28934	ENSG00000158055	GRHL3	grainyhead like transcription factor 3
chr1	24294350	24295308	959	*	70.8271906862008	97.6255460109099	6.14623141476275	0.514340431701065	11.949734137049	6.51332638518903e-33	1.68130110616563e-31	0.911111249892846	0	0.616049793777147	32.3589390592928	31.9582307277789	31.1590388775158	Distal Intergenic	1	24319322	24355318	35997	1	57822	ENST00000361548.8	-24014	ENSG00000158055	GRHL3	grainyhead like transcription factor 3
chr1	24305760	24306244	485	*	-27.0140762738521	9.91627928043357	-4.75563944581747	1.16510418570149	-4.08172891676135	4.47019185204692e-05	8.5004341973429e-05	3.46222274959281	2.65858881951409	3.69629876266288	0.361552391723942	0	0	Distal Intergenic	1	24319322	24355318	35997	1	57822	ENST00000361548.8	-13078	ENSG00000158055	GRHL3	grainyhead like transcription factor 3
chr1	24321702	24322840	1139	*	1.56125555306319	64.0646355638388	0.642706703210317	0.26863336997997	2.3925050832599	0.0167337962929189	0.024141929046709	10.0222237488213	7.84283701756656	7.85463487065862	9.9426907724084	12.6273984826834	16.149501857249	Promoter (<=1kb)	1	24323040	24354488	31449	1	57822	ENST00000236255.4	-200	ENSG00000158055	GRHL3	grainyhead like transcription factor 3
chr1	24344060	24344879	820	*	-9.1953684711372	13.7777987583639	-3.2009073865819	0.743024491837229	-4.30794330704661	1.64779605044081e-05	3.31761103802075e-05	3.82666724954995	3.19030658341691	5.85247304088289	0.180776195861971	1.09125665899733	0	Promoter (1-2kb)	1	24342160	24343275	1116	1	57822	ENST00000461318.1	1900	ENSG00000158055	GRHL3	grainyhead like transcription factor 3
chr1	24363013	24363303	291	*	28.5325871577522	18.2524987837529	4.83453866236202	0.839644853990158	5.75783754213146	8.51982889176982e-09	2.79752305176207e-08	0.728888999914277	0	0	6.8694954427549	5.61217710341482	4.93984762692323	Intron (ENST00000350501.9/57822, intron 15 of 15)	1	24369043	24379823	10781	2	90529	ENST00000438866.1	16520	ENSG00000001460	STPG1	sperm tail PG-rich repeat containing 1
chr1	24365250	24365672	423	*	22.8809490415081	21.4568860341067	4.51607498743557	0.724964345354199	6.22937530152484	4.6829872762446e-10	1.8326999330022e-09	0.182222249978569	0.132929440975704	0.616049793777147	8.49648120551264	7.95058422983767	3.98987692943799	Intron (ENST00000337248.9/90529, intron 7 of 8)	1	24369043	24379823	10781	2	90529	ENST00000438866.1	14151	ENSG00000001460	STPG1	sperm tail PG-rich repeat containing 1
chr1	24391401	24391556	156	*	-2.16184007005998	16.5650595813004	-1.11225979843533	0.520358455843936	-2.1374876989967	0.032558345168422	0.0453042511921518	3.64444499957138	5.31717763902818	2.61821162355287	1.44620956689577	1.87072570113827	1.89994139497047	Promoter (<=1kb)	1	24379273	24391679	12407	2	90529	ENST00000435187.1	123	ENSG00000001460	STPG1	sperm tail PG-rich repeat containing 1
chr1	24392161	24393020	860	*	-4.48603748812656	34.8017924016267	-2.16544167653393	0.38244979357424	-5.66202861896323	1.49593867027292e-08	4.72875687561642e-08	10.3866682487784	8.37455478146938	10.4728464942115	2.53086674206759	1.87072570113827	1.89994139497047	Promoter (<=1kb)	1	24391203	24392071	869	2	90529	ENST00000483261.1	-90	ENSG00000001460	STPG1	sperm tail PG-rich repeat containing 1
chr1	24394035	24394231	197	*	7.47358784941082	13.7163796951109	2.90180100471325	0.6661282201428	4.35621989425877	1.32327842243326e-05	2.699256102583e-05	0.364444499957138	0.930506086829931	0.308024896888573	5.06173348413519	2.80608855170741	4.17987106893504	Promoter (1-2kb)	1	24391203	24392071	869	2	90529	ENST00000483261.1	-1964	ENSG00000001460	STPG1	sperm tail PG-rich repeat containing 1
chr1	24409643	24409792	150	*	15.4509768812529	19.7807412699292	3.94962614966333	0.645765999803363	6.11618783098832	9.58403539375216e-10	3.59459673892219e-09	0.364444499957138	0.265858881951409	0.616049793777147	6.50794305103096	6.23575233712758	5.69982418491142	Promoter (<=1kb)	1	24401079	24410779	9701	2	90529	ENST00000475760.1	987	ENSG00000001460	STPG1	sperm tail PG-rich repeat containing 1
chr1	24416901	24417329	429	*	15.0515979212443	103.382499833177	3.91184475068837	0.284438556146047	13.752863900349	4.89526739715013e-43	2.25544912668695e-41	2.18666699974283	2.12687105561127	2.3101867266643	29.2857437296393	35.8555759384836	31.1590388775158	Promoter (<=1kb)	1	24357005	24416934	59930	2	90529	ENST00000468303.5	0	ENSG00000001460	STPG1	sperm tail PG-rich repeat containing 1
chr1	24419095	24419690	596	*	-6.14345784071501	142.061361415135	-2.61905090404344	0.211529025250268	-12.3815202237364	3.29050271390741e-35	9.73427010170316e-34	37.5377834955852	42.4044916712497	45.5876847395089	7.95415261792672	7.17111518769672	4.55985934792913	Promoter (2-3kb)	1	24357005	24416934	59930	2	90529	ENST00000468303.5	-2161	ENSG00000001460	STPG1	sperm tail PG-rich repeat containing 1
chr1	24435788	24436407	620	*	-297.257878438478	156.985408078798	-8.21557123703244	0.846108717013339	-9.70982933024542	2.73795177729911e-22	3.56315634193787e-21	47.7422294943851	55.6974357688202	57.1386183728304	0.180776195861971	0	0.379988278994095	Intron (ENST00000374399.9/57185, intron 2 of 11)	1	24357005	24416934	59930	2	90529	ENST00000468303.5	-18854	ENSG00000001460	STPG1	sperm tail PG-rich repeat containing 1
chr1	24438562	24438812	251	*	-23.4835482573153	25.8054407319217	-4.55357850446311	0.686298223112379	-6.63498512907773	3.24535252478834e-11	1.4771004558622e-10	7.6533344990999	7.31111925366374	10.4728464942115	0.361552391723942	0.311787616856379	0.379988278994095	Intron (ENST00000374399.9/57185, intron 2 of 11)	1	24456166	24466378	10213	1	57185	ENST00000432012.1	-17354	ENSG00000001461	NIPAL3	NIPA like domain containing 3
chr1	24443090	24443547	458	*	-8.98525577093057	19.1075142810278	-3.16755957153724	0.591536830766347	-5.35479687280606	8.56525838327606e-08	2.41881301352166e-07	5.46666749935707	6.64647204878522	5.54444814399432	0.723104783447884	0.779469042140948	0.379988278994095	Intron (ENST00000374399.9/57185, intron 4 of 11)	1	24456166	24466378	10213	1	57185	ENST00000432012.1	-12619	ENSG00000001461	NIPAL3	NIPA like domain containing 3
chr1	24481173	24482225	1053	*	-11.5318880359666	17.5348667328754	-3.52755682965801	0.659700121904891	-5.34721263878526	8.93190602846026e-08	2.51561797792162e-07	5.10222299939994	6.51354260780952	4.92839835021717	0.542328587585913	0.467681425284569	0.379988278994095	Distal Intergenic	1	24502351	24536800	34450	1	11123	ENST00000538532.6	-20126	ENSG00000117602	RCAN3	RCAN family member 3
chr1	24515645	24516171	527	*	3.50638138923503	30.7617339658669	1.80998292662591	0.382534099066634	4.73155969897111	2.22801271258157e-06	5.06830452531274e-06	2.91555599965711	1.99394161463557	2.15617427822001	7.59260022620278	7.95058422983767	8.16974799837303	Promoter (1-2kb)	1	24514373	24535279	20907	1	11123	ENST00000374393.4	1272	ENSG00000117602	RCAN3	RCAN family member 3
chr1	24545455	24545964	510	*	-55.8921545027653	19.7950353321521	-5.80457388324548	1.100517456507	-5.27440418952462	1.33188077064452e-07	3.64926455461622e-07	6.74222324920706	5.58303652097959	7.70062242221433	0	0.311787616856379	0	Intron (ENST00000577528.1/100506985, intron 2 of 2)	1	24496270	24535400	39131	2	100750325	ENST00000651630.1	-10055	ENSG00000286061	RCAN3AS	RCAN3 antisense RNA
chr1	24576044	24576701	658	*	-60.2807846663587	64.8831308571039	-5.91362629130048	0.629716051727207	-9.39094100441045	5.94665707366528e-21	6.97384613454061e-20	20.4088919975997	20.7369927922099	24.3339668541973	0.361552391723942	0	0.759976557988189	Intron (ENST00000374392.3/400746, intron 1 of 3)	1	24589464	24609328	19865	1	400746	ENST00000486262.1	-12763	ENSG00000184454	NCMAP	non-compact myelin associated protein
chr1	24588624	24588929	306	*	-237.383763553991	23.1103840988755	-7.89107745145547	1.23420585921673	-6.39364769866142	1.61974387600853e-10	6.7416028729404e-10	8.56444574899275	7.31111925366374	7.85463487065862	0	0	0	Promoter (<=1kb)	1	24589464	24609328	19865	1	400746	ENST00000486262.1	-535	ENSG00000184454	NCMAP	non-compact myelin associated protein
chr1	24619123	24619908	786	*	-25.2841259835639	169.481744703528	-4.6601600034308	0.27980875853678	-16.6548039017808	2.79258031054485e-62	3.3411794413414e-60	55.395563993485	53.8364235951603	58.3707179603847	0.903880979309855	3.42966378542017	1.89994139497047	Distal Intergenic	1	24633066	24650032	16967	1	10250	ENST00000478890.5	-13158	ENSG00000133226	SRRM1	serine and arginine repetitive matrix 1
chr1	24642542	24643606	1065	*	-1.64174098790179	208.893658251135	-0.715226535797299	0.14700251239677	-4.8654034828116	1.1422354254559e-06	2.7181701484448e-06	47.0133404944708	40.6764089385656	45.5876847395089	26.2125483999858	24.0076464979412	28.30912678506	Promoter (<=1kb)	1	24643272	24647588	4317	1	10250	ENST00000466910.5	0	ENSG00000133226	SRRM1	serine and arginine repetitive matrix 1
chr1	24673386	24673923	538	*	-9.01620628456901	28.1700031413517	-3.17252052375328	0.499235504457166	-6.35475741494559	2.08755794793413e-10	8.56345323429208e-10	8.01777899905704	10.1026375141535	7.85463487065862	0.361552391723942	0.935362850569137	1.51995311597638	Promoter (3-4kb)	1	24669583	24671469	1887	1	10250	ENST00000474843.1	3803	ENSG00000133226	SRRM1	serine and arginine repetitive matrix 1
chr1	24683388	24684161	774	*	-1.41825879495358	220.158340087847	-0.504120810525008	0.14844192218603	-3.39608112789887	0.000683580952932894	0.00114232716825944	49.2000074942137	43.8667155219825	39.5811992501817	26.5741007917097	32.7376997699198	30.9690447380187	Distal Intergenic	1	24669583	24671469	1887	1	10250	ENST00000474843.1	13805	ENSG00000133226	SRRM1	serine and arginine repetitive matrix 1
chr1	24702488	24702799	312	*	31.0986099675122	23.6447322309601	4.95877819171288	0.749410816142521	6.61690235168667	3.66803610360507e-11	1.65920879774839e-10	0	0.531717763902818	0.154012448444287	7.41182403034081	8.57415946355042	6.8397890218937	Distal Intergenic	1	24669583	24671469	1887	1	10250	ENST00000474843.1	32905	ENSG00000133226	SRRM1	serine and arginine repetitive matrix 1
chr1	24704806	24705950	1145	*	-1.25857395258014	245.308286203845	-0.331789990345563	0.145700230087897	-2.27720978989122	0.0227737008055517	0.032331271384156	40.0888949952852	45.860657136618	54.2123818523889	37.239896347566	32.4259121530634	38.3788161784035	Exon (ENST00000641176.1/ENST00000641176.1, exon 1 of 4)	1	24669583	24671469	1887	1	10250	ENST00000474843.1	35223	ENSG00000133226	SRRM1	serine and arginine repetitive matrix 1
chr1	24714765	24715619	855	*	-9.70545025012131	201.723212739419	-3.27879514323771	0.19378725565902	-16.9195602264317	3.22832011685089e-64	4.22170293232177e-62	57.4000087432493	63.8061316683381	66.6873901763761	6.8694954427549	7.17111518769672	4.55985934792913	Intron (ENST00000641176.1/ENST00000641176.1, intron 3 of 3)	1	24745382	24839907	94526	1	25932	ENST00000497755.1	-29763	ENSG00000169504	CLIC4	chloride intracellular channel 4
chr1	24718950	24719256	307	*	13.0964620243338	12.7611729451755	3.71110521891479	0.783897537464789	4.73417129350466	2.19951914533053e-06	5.00689113943865e-06	0.364444499957138	0.265858881951409	0.308024896888573	2.35009054620562	3.89734521070474	5.50983004541437	Distal Intergenic	1	24745382	24839907	94526	1	25932	ENST00000497755.1	-26126	ENSG00000169504	CLIC4	chloride intracellular channel 4
chr1	24720224	24720450	227	*	-7.24079675257338	30.4788268406413	-2.85614845528392	0.458126228274492	-6.23441374671224	4.53473098726333e-10	1.77776258396079e-09	8.74666799897132	7.97576645854227	10.7808713911001	0.542328587585913	1.24715046742552	1.89994139497047	Distal Intergenic	1	24745382	24839907	94526	1	25932	ENST00000497755.1	-24932	ENSG00000169504	CLIC4	chloride intracellular channel 4
chr1	24727635	24727798	164	*	16.7874868851295	18.3628692705711	4.06931436746541	0.694071046582504	5.86296516401609	4.54673639601212e-09	1.5508141608607e-08	0	0.531717763902818	0.46203734533286	5.96561446344504	4.83270806127388	6.45980074289961	Distal Intergenic	1	24745382	24839907	94526	1	25932	ENST00000497755.1	-17584	ENSG00000169504	CLIC4	chloride intracellular channel 4
chr1	24743477	24743954	478	*	-2.47478495615758	25.0698893041406	-1.30730316916649	0.443893387719134	-2.94508367399621	0.00322867334850591	0.00504622251425068	7.28888999914277	6.77940148976093	4.31234855644003	1.80776195861971	3.58555759384836	1.70994725547343	Promoter (1-2kb)	1	24745382	24839907	94526	1	25932	ENST00000497755.1	-1428	ENSG00000169504	CLIC4	chloride intracellular channel 4
chr1	24744916	24745877	962	*	-1.28772801897986	193.352465825692	-0.364827914024008	0.152300745576966	-2.39544404488579	0.0166002477735443	0.0239603016981904	41.0000062451781	32.4347835980719	38.5031121110717	26.5741007917097	28.5285669423587	28.6891150640541	Promoter (<=1kb)	1	24745382	24839907	94526	1	25932	ENST00000497755.1	0	ENSG00000169504	CLIC4	chloride intracellular channel 4
chr1	24759273	24759438	166	*	-13.2594981560489	15.0073961599359	-3.72895426841626	0.744540189666935	-5.00839890199129	5.48846918913155e-07	1.36791621894537e-06	4.37333399948566	4.12081267024684	5.85247304088289	0.542328587585913	0.311787616856379	0.189994139497047	Intron (ENST00000497755.1/25932, intron 1 of 5)	1	24745447	24844321	98875	1	25932	ENST00000374379.9	13826	ENSG00000169504	CLIC4	chloride intracellular channel 4
chr1	24762354	24762631	278	*	-3.37726419706773	17.0475512899165	-1.75585504309739	0.523045437237202	-3.35698376869905	0.000787977383001635	0.00130866960081155	4.55555624946423	5.05131875707677	3.85031121110717	1.62698576275774	0.935362850569137	1.32995897647933	Intron (ENST00000497755.1/25932, intron 1 of 5)	1	24745447	24844321	98875	1	25932	ENST00000374379.9	16907	ENSG00000169504	CLIC4	chloride intracellular channel 4
chr1	24800358	24801450	1093	*	-16.30839937112	30.3089891631083	-4.02754328695152	0.567777570507771	-7.09352305577981	1.30740161956339e-12	7.03994417033714e-12	12.3911129985427	7.44404869463945	9.54877180354577	0.542328587585913	0.779469042140948	0.379988278994095	Intron (ENST00000497755.1/25932, intron 3 of 5)	1	24745447	24844321	98875	1	25932	ENST00000374379.9	54911	ENSG00000169504	CLIC4	chloride intracellular channel 4
chr1	24805635	24805767	133	*	5.04991572049002	9.69178665688713	2.33625931050885	0.72790261919784	3.20957673305729	0.00132930560457775	0.00216008543237466	0.364444499957138	0.930506086829931	0.308024896888573	2.71164293792957	3.27376997699198	2.08993553446752	Intron (ENST00000497755.1/25932, intron 3 of 5)	1	24745447	24844321	98875	1	25932	ENST00000374379.9	60188	ENSG00000169504	CLIC4	chloride intracellular channel 4
chr1	24898065	24898736	672	*	-1.89519390065248	22.1043496761657	-0.922345460638558	0.436300144492206	-2.11401594127832	0.0345139057939892	0.0478709126476223	4.7377784994428	5.58303652097959	4.46636100488431	2.71164293792957	1.87072570113827	3.03990623195276	Downstream (<1kb)	1	24919345	24919416	72	2	102465437	ENST00000614863.1	20680	ENSG00000278034	MIR6731	microRNA 6731
chr1	24910814	24911364	551	*	-5.32489376321854	22.457895661482	-2.41275274246398	0.494639447806893	-4.8778008975255	1.07275126710111e-06	2.56224494644567e-06	6.92444549918563	7.17818981268804	5.23642324710575	1.2654333710338	0.779469042140948	1.51995311597638	Intron (ENST00000399916.5/864, intron 4 of 5)	1	24919345	24919416	72	2	102465437	ENST00000614863.1	8052	ENSG00000278034	MIR6731	microRNA 6731
chr1	24914349	24915162	814	*	40.9228271583481	75.6947431638132	5.35483391217089	0.466372303217074	11.4818866284143	1.62691220528671e-30	3.64831396125214e-29	1.09333349987141	0.664647204878522	0.154012448444287	25.3086674206759	25.4106907737949	22.6093026001486	Promoter (4-5kb)	1	24919345	24919416	72	2	102465437	ENST00000614863.1	4254	ENSG00000278034	MIR6731	microRNA 6731
chr1	24939453	24940061	609	*	-7.63596752407194	14.9464617400472	-2.932810966943	0.661198218525461	-4.43560022512382	9.18161011277103e-06	1.91305559901739e-05	4.37333399948566	5.05131875707677	4.15833610799574	0	0.935362850569137	0.759976557988189	Intron (ENST00000399916.5/864, intron 1 of 5)	1	24899518	24929877	30360	2	864	ENST00000308873.10	-9576	ENSG00000020633	RUNX3	RUNX family transcription factor 3
chr1	24949351	24949608	258	*	6.33771506887708	12.8590079946239	2.66396280046513	0.661454565343246	4.02743127047997	5.63895434239486e-05	0.000105937969322012	0.364444499957138	0.930506086829931	0.46203734533286	3.43474772137745	4.98860186970207	2.65991795295866	Intron (ENST00000399916.5/864, intron 1 of 5)	1	24901029	24964984	63956	2	864	ENST00000338888.3	15376	ENSG00000020633	RUNX3	RUNX family transcription factor 3
chr1	24955089	24955475	387	*	3.73055296725323	22.9872264710292	1.89938949213902	0.478392018079744	3.97036200512527	7.17635111961361e-05	0.00013319096838973	2.55111149969997	1.72808273268416	0.770062242221433	5.6040620717211	7.79469042140948	4.55985934792913	Intron (ENST00000399916.5/864, intron 1 of 5)	1	24901029	24964984	63956	2	864	ENST00000338888.3	9509	ENSG00000020633	RUNX3	RUNX family transcription factor 3
chr1	24959202	24959916	715	*	-11.9904659796705	59.8512349757424	-3.58381582148743	0.374439018671862	-9.57116016968331	1.05712662512167e-21	1.31086403436173e-20	16.7644469980284	21.0028516741613	18.789518710203	2.35009054620562	0.623575233712758	1.70994725547343	Intron (ENST00000399916.5/864, intron 1 of 5)	1	24901029	24964984	63956	2	864	ENST00000338888.3	5068	ENSG00000020633	RUNX3	RUNX family transcription factor 3
chr1	25006730	25007111	382	*	-8.97547335771079	12.5419294568735	-3.16598802727146	0.744298109582241	-4.25365587593453	2.10308420692552e-05	4.17330906716834e-05	3.82666724954995	3.85495378829543	3.85031121110717	0.723104783447884	0	0.569982418491142	Distal Intergenic	1	25023503	25023586	84	1	100616365	ENST00000580572.1	-16392	ENSG00000264371	MIR4425	microRNA 4425
chr1	25012068	25012566	499	*	-7.67564075537968	13.8888470449983	-2.94028719035552	0.672203370879616	-4.3741036087159	1.21932461628025e-05	2.49817369440257e-05	4.00888949952852	4.25374211122254	4.31234855644003	0.361552391723942	0.311787616856379	0.949970697485236	Distal Intergenic	1	25023503	25023586	84	1	100616365	ENST00000580572.1	-10937	ENSG00000264371	MIR4425	microRNA 4425
chr1	25017486	25018277	792	*	-2.76085438066003	87.0954351207945	-1.46511479598831	0.242280349879667	-6.04718788261611	1.47395837012578e-09	5.38543994314286e-09	19.4977807477069	21.135781115137	25.1040290964187	9.21958598896052	8.41826565512224	5.31983590591732	Distal Intergenic	1	25023503	25023586	84	1	100616365	ENST00000580572.1	-5226	ENSG00000264371	MIR4425	microRNA 4425
chr1	25022145	25023259	1115	*	-3.28905631693633	306.211942755872	-1.71767371096114	0.134729017971693	-12.7490999104739	3.15365367626919e-37	1.06141284604839e-35	78.7200119907419	80.8211001132283	81.4725852270277	19.1622767613689	24.7871155400821	26.9791678085807	Promoter (<=1kb)	1	25023503	25023586	84	1	100616365	ENST00000580572.1	-244	ENSG00000264371	MIR4425	microRNA 4425
chr1	25037255	25038190	936	*	-3.82314696779554	25.0590542163739	-1.93476066070993	0.45725056808199	-4.23129197810643	2.32352822163053e-05	4.58347578526201e-05	8.56444574899275	6.64647204878522	5.23642324710575	1.08465717517183	2.49430093485103	1.51995311597638	Distal Intergenic	1	25023503	25023586	84	1	100616365	ENST00000580572.1	13752	ENSG00000264371	MIR4425	microRNA 4425
chr1	25080256	25080845	590	*	-4.37515308464887	15.8835605688146	-2.12933349708209	0.56028784804793	-3.80042777029841	0.000144446518306707	0.000258620436651654	4.37333399948566	5.05131875707677	3.85031121110717	0.723104783447884	1.24715046742552	0.949970697485236	Intron (ENST00000424084.1/ENST00000424084.1, intron 2 of 2)	1	25023503	25023586	84	1	100616365	ENST00000580572.1	56753	ENSG00000264371	MIR4425	microRNA 4425
chr1	25091092	25091472	381	*	19.8726794562389	21.8121445740153	4.31271450082231	0.670515241275213	6.43194104375646	1.25984610056853e-10	5.31270694612629e-10	0.364444499957138	0.531717763902818	0.154012448444287	5.6040620717211	6.85932757084034	8.16974799837303	Intron (ENST00000424084.1/ENST00000424084.1, intron 2 of 2)	1	25023503	25023586	84	1	100616365	ENST00000580572.1	67589	ENSG00000264371	MIR4425	microRNA 4425
chr1	25101398	25102103	706	*	-5.60784872057829	75.8439051090111	-2.48744743119317	0.29474623938444	-8.4392847094099	3.19285509211073e-17	2.74945966717863e-16	24.6000037471068	22.5980049658698	18.789518710203	5.96561446344504	2.80608855170741	2.65991795295866	Intron (ENST00000424084.1/ENST00000424084.1, intron 2 of 2)	1	25023503	25023586	84	1	100616365	ENST00000580572.1	77895	ENSG00000264371	MIR4425	microRNA 4425
chr1	25107695	25108019	325	*	-8.66426353257832	12.0855949565406	-3.11507712468236	0.741581622532895	-4.20058565373117	2.66225424220387e-05	5.21160961182897e-05	3.64444499957138	3.58909490634402	3.85031121110717	0.361552391723942	0.15589380842819	0.759976557988189	Intron (ENST00000424084.1/ENST00000424084.1, intron 1 of 2)	1	25023503	25023586	84	1	100616365	ENST00000580572.1	84192	ENSG00000264371	MIR4425	microRNA 4425
chr1	25167303	25168018	716	*	-4.26060023274994	183.138391629189	-2.09105669143966	0.176123805622481	-11.8726522178485	1.64178828660644e-32	4.15183739968715e-31	46.8311182444923	50.1143992478406	55.1364565430546	12.8351099061999	9.19773469726318	12.7296073463022	Distal Intergenic	1	25229015	25232432	3418	2	25949	ENST00000474160.1	64414	ENSG00000117614	SYF2	SYF2 pre-mRNA splicing factor
chr1	25182659	25183093	435	*	38.1279867824546	65.0248926647242	5.25277845139992	0.490301705576015	10.7133595328388	8.81053242474352e-27	1.56805499309925e-25	0.911111249892846	0.265858881951409	0.616049793777147	23.5009054620562	19.9544074788083	19.3794022286988	Distal Intergenic	1	25229015	25232432	3418	2	25949	ENST00000474160.1	49339	ENSG00000117614	SYF2	SYF2 pre-mRNA splicing factor
chr1	25232111	25233447	1337	*	-1.63867524023281	156.268523864654	-0.712529963204838	0.166771655707664	-4.27248839247504	1.93303618971675e-05	3.8547899124624e-05	36.2622277457353	31.6372069522177	31.7265643795231	20.7892625241267	18.2395755860982	19.7593905076929	Promoter (<=1kb)	1	25222276	25232502	10227	2	25949	ENST00000236273.9	0	ENSG00000117614	SYF2	SYF2 pre-mRNA splicing factor
chr1	25239633	25240372	740	*	1.81254424028603	130.500244128887	0.858016208624038	0.185633723027962	4.62209233661059	3.7988884157074e-06	8.35252743480741e-06	15.6711134981569	16.8820390039145	15.0932199475401	27.2972055751576	32.114124536207	24.129255716125	Promoter (3-4kb)	1	25242291	25243654	1364	2	57035	ENST00000564223.5	3282	ENSG00000117616	RSRP1	arginine and serine rich protein 1
chr1	25256605	25256985	381	*	-20.1501591701425	18.4543711053747	-4.33271932982265	0.774343922058273	-5.59534233613652	2.20186864708005e-08	6.79186567579461e-08	4.92000074942137	5.31717763902818	7.85463487065862	0.542328587585913	0.311787616856379	0	Intron (ENST00000473314.6/57035, intron 1 of 5)	1	25242255	25247457	5203	2	57035	ENST00000568254.5	-9148	ENSG00000117616	RSRP1	arginine and serine rich protein 1
chr1	25337893	25338904	1012	*	-1.44665502941468	69.4864217419415	-0.532720936598422	0.258187111047335	-2.06331344131565	0.0390828578274284	0.053830258211061	17.3111137479641	13.2929440975704	11.5509336333215	9.40036218482249	7.95058422983767	10.8296659513317	Promoter (<=1kb)	1	25338317	25360967	22651	1	23585	ENST00000498135.5	0	ENSG00000183726	TMEM50A	transmembrane protein 50A
chr1	25343930	25344190	261	*	13.3131527727719	12.5882612953481	3.73478036042884	0.786709978222667	4.74734077844855	2.06108525350722e-06	4.71388356946949e-06	0	0.398788322927113	0.46203734533286	2.89241913379154	4.98860186970207	3.79988278994095	Promoter (1-2kb)	1	25342592	25351654	9063	1	23585	ENST00000487234.1	1338	ENSG00000183726	TMEM50A	transmembrane protein 50A
chr1	25430105	25431306	1202	*	-1.46290550371617	182.803496535311	-0.548836581695771	0.16217377934162	-3.38424980859355	0.00071373033325022	0.00119078185140624	42.0933397450495	33.2323602439261	36.1929253844074	22.9585768744703	22.7604960305157	27.929138506066	Promoter (<=1kb)	1	25430858	25500205	69348	1	55219	ENST00000399766.7	0	ENSG00000204178	MACO1	macoilin 1
chr1	25501180	25501584	405	*	73.7680915159018	12.1772746242093	6.20492500647907	1.29331104065596	4.79770512384398	1.60493817586856e-06	3.73391423695969e-06	0	0	0.154012448444287	5.06173348413519	2.49430093485103	4.36986520843209	Distal Intergenic	1	25543580	25568886	25307	1	26119	ENST00000374338.4	-41996	ENSG00000157978	LDLRAP1	low density lipoprotein receptor adaptor protein 1
chr1	25523512	25523797	286	*	-2.45208545235496	14.2497340176088	-1.29400925616597	0.577734089027405	-2.23980076776219	0.025103860021118	0.0354391966940542	3.46222274959281	4.38667155219825	2.46419917510859	1.80776195861971	0.623575233712758	1.70994725547343	Distal Intergenic	1	25543580	25568886	25307	1	26119	ENST00000374338.4	-19783	ENSG00000157978	LDLRAP1	low density lipoprotein receptor adaptor protein 1
chr1	25528772	25530544	1773	*	-3.81899319832205	16.6439908043897	-1.93319235050356	0.589698585858583	-3.27827197972484	0.00104444708436141	0.0017140618407037	2.55111149969997	6.64647204878522	4.31234855644003	1.80776195861971	1.24715046742552	0.379988278994095	Distal Intergenic	1	25543580	25568886	25307	1	26119	ENST00000374338.4	-13036	ENSG00000157978	LDLRAP1	low density lipoprotein receptor adaptor protein 1
chr1	25543249	25545083	1835	*	-1.6547764433935	67.2260561946563	-0.726636325314844	0.281306285857797	-2.58307887823795	0.00979229321309912	0.0145220895176976	17.3111137479641	11.697790805862	14.0151328084301	11.3889003393042	5.76807091184301	7.97975385887599	Promoter (<=1kb)	1	25543580	25568886	25307	1	26119	ENST00000374338.4	0	ENSG00000157978	LDLRAP1	low density lipoprotein receptor adaptor protein 1
chr1	25549272	25550303	1032	*	1.63069183843608	79.6214783139501	0.705484173119578	0.236519625778065	2.98277223633678	0.00285650481710365	0.00448796734748298	7.83555674907847	10.5014258370807	12.6290207724315	16.8121862151633	15.589380842819	16.7194842757402	Promoter (<=1kb)	1	25549961	25554879	4919	1	26119	ENST00000485476.2	0	ENSG00000157978	LDLRAP1	low density lipoprotein receptor adaptor protein 1
chr1	25563495	25564474	980	*	-991.125040200291	348.303524395657	-9.95292326887882	1.02556330767531	-9.70483557123313	2.87539554160385e-22	3.73501178303755e-21	122.453351985598	124.554886194235	109.964888189221	0	0	0.379988278994095	Promoter (<=1kb)	1	25563634	25567570	3937	1	26119	ENST00000474283.1	0	ENSG00000157978	LDLRAP1	low density lipoprotein receptor adaptor protein 1
chr1	25572665	25572970	306	*	-1.98730393059402	24.7185072839233	-0.990812529673339	0.451343376911363	-2.19525217463847	0.028145513494162	0.039482658166337	4.00888949952852	5.848895402931	6.9305601799929	2.71164293792957	1.40304427585371	4.17987106893504	Distal Intergenic	1	25564591	25567636	3046	1	26119	ENST00000470950.1	8074	ENSG00000157978	LDLRAP1	low density lipoprotein receptor adaptor protein 1
chr1	25608525	25608829	305	*	-2.13044258131855	18.8246058043698	-1.09115316920528	0.501336928893882	-2.1764867224378	0.0295188854348063	0.0412993697769434	3.28000049961424	6.38061316683381	3.38827386577431	1.80776195861971	1.5589380842819	2.65991795295866	Distal Intergenic	1	25617468	25786206	168739	1	57134	ENST00000611903.4	-8639	ENSG00000117643	MAN1C1	mannosidase alpha class 1C member 1
chr1	25616013	25617435	1423	*	-1.39135116742494	108.480669880955	-0.476486592103346	0.214470829896228	-2.221684843267	0.0263046115609262	0.0370378458197988	27.3333374967854	19.4076983824528	18.1734689164258	16.8121862151633	14.809911800678	13.2995897647933	Promoter (<=1kb)	1	25617468	25786206	168739	1	57134	ENST00000611903.4	-33	ENSG00000117643	MAN1C1	mannosidase alpha class 1C member 1
chr1	25654941	25655143	203	*	-59.3589340440495	11.3847329713941	-5.89139327944763	1.29107616563909	-4.56316477388563	5.03882371177795e-06	1.08856093154011e-05	2.91555599965711	4.12081267024684	4.46636100488431	0.180776195861971	0	0	Intron (ENST00000611903.4/57134, intron 1 of 13)	1	25686502	25761684	75183	1	57134	ENST00000473891.1	-31359	ENSG00000117643	MAN1C1	mannosidase alpha class 1C member 1
chr1	25657233	25658014	782	*	-18.7651833472927	24.4871569950339	-4.22998648119206	0.664588646943186	-6.36481905107488	1.95520098072737e-10	8.04533571782103e-10	10.0222237488213	8.24162534049368	5.54444814399432	0.180776195861971	0.311787616856379	0.759976557988189	Intron (ENST00000611903.4/57134, intron 1 of 13)	1	25686502	25761684	75183	1	57134	ENST00000473891.1	-28488	ENSG00000117643	MAN1C1	mannosidase alpha class 1C member 1
chr1	25683330	25683708	379	*	-12.8781809794177	12.1032164172026	-3.68685692457413	0.826550144217364	-4.46053630305166	8.17548081263897e-06	1.71476212488e-05	3.46222274959281	3.32323602439261	4.77438590177289	0.542328587585913	0.311787616856379	0	Promoter (2-3kb)	1	25686502	25761684	75183	1	57134	ENST00000473891.1	-2794	ENSG00000117643	MAN1C1	mannosidase alpha class 1C member 1
chr1	25688602	25689011	410	*	33.2629188539377	15.3487339048032	5.05584286698023	0.978289102952186	5.16804577677825	2.36554378345671e-07	6.23410316402865e-07	0	0	0.46203734533286	5.96561446344504	6.39164614555577	2.46992381346161	Promoter (2-3kb)	1	25686502	25761684	75183	1	57134	ENST00000473891.1	2100	ENSG00000117643	MAN1C1	mannosidase alpha class 1C member 1
chr1	25695128	25696259	1132	*	2.79720717713646	76.7128785019618	1.48398711200438	0.255628067959008	5.80525888198767	6.4266627751942e-09	2.14536052018662e-08	5.64888974933564	5.58303652097959	9.54877180354577	17.8968433903351	20.577982712521	17.6694549732254	Intron (ENST00000611903.4/57134, intron 2 of 13)	1	25686502	25761684	75183	1	57134	ENST00000473891.1	8626	ENSG00000117643	MAN1C1	mannosidase alpha class 1C member 1
chr1	25707634	25708615	982	*	-4.16078722476873	101.775641925807	-2.05685651341997	0.230762337327482	-8.91331114618163	4.95307359053238e-19	5.00423403411638e-18	27.3333374967854	31.7701363931934	24.9500166479744	7.59260022620278	5.61217710341482	6.45980074289961	Promoter (<=1kb)	1	25709602	25784450	74849	1	57134	ENST00000374329.1	-987	ENSG00000117643	MAN1C1	mannosidase alpha class 1C member 1
chr1	25711739	25711971	233	*	-102.830387471574	19.627517838548	-6.68412284901795	1.24430496551039	-5.37177222167258	7.79665553210139e-08	2.21607908955083e-07	6.19555649927135	7.57697813561515	6.16049793777147	0	0	0.189994139497047	Promoter (2-3kb)	1	25709602	25784450	74849	1	57134	ENST00000374329.1	2137	ENSG00000117643	MAN1C1	mannosidase alpha class 1C member 1
chr1	25730857	25731174	318	*	3.62742009857035	10.4588515464012	1.85894383630005	0.657168938573074	2.82871530772044	0.00467352525861644	0.00718693941002997	0.728888999914277	0.531717763902818	1.07808713911001	2.89241913379154	2.9619823601356	2.27992967396457	Intron (ENST00000611903.4/57134, intron 2 of 13)	1	25709602	25784450	74849	1	57134	ENST00000374329.1	21255	ENSG00000117643	MAN1C1	mannosidase alpha class 1C member 1
chr1	25743333	25744544	1212	*	-10.4544154338279	120.539545914381	-3.38604048973735	0.256107749899453	-13.2211559043672	6.62381256352837e-40	2.56575561143427e-38	33.8933384960139	43.4679271990554	35.4228631421859	4.3386287006873	3.11787616856379	3.03990623195276	Intron (ENST00000611903.4/57134, intron 2 of 13)	1	25772069	25782700	10632	1	57134	ENST00000496532.5	-27525	ENSG00000117643	MAN1C1	mannosidase alpha class 1C member 1
chr1	25770864	25772336	1473	*	-3.27356399259834	28.7861926772395	-1.71086218143198	0.449602421915242	-3.80527794788994	0.000141645039261245	0.000253890372955946	5.28444524937851	8.50748422244508	8.77870956132434	3.97707630896336	1.24715046742552	1.51995311597638	Promoter (<=1kb)	1	25772069	25782700	10632	1	57134	ENST00000496532.5	0	ENSG00000117643	MAN1C1	mannosidase alpha class 1C member 1
chr1	25787541	25787751	211	*	2.28191151552913	16.5943795481519	1.19024285009184	0.527879660669217	2.2547617170605	0.0241482894349507	0.0341538177484788	0.728888999914277	2.39272993756268	2.00216182977573	4.15785250482533	4.5209204444175	2.84991209245571	Distal Intergenic	1	25780714	25784292	3579	1	57134	ENST00000487493.1	6827	ENSG00000117643	MAN1C1	mannosidase alpha class 1C member 1
chr1	25796774	25797303	530	*	-3.1367889813915	20.8501142762843	-1.64928847921664	0.469634246792749	-3.51185734532788	0.000444986785379708	0.000757734021707594	4.55555624946423	5.9818248439067	5.69846059243861	1.98853815448168	1.87072570113827	1.13996483698228	Promoter (2-3kb)	1	25800176	25818219	18044	1	57190	ENST00000354177.8	-2873	ENSG00000162430	SELENON	selenoprotein N
chr1	25797944	25798250	307	*	-4.2525595318621	22.2274948559824	-2.08833143241331	0.479377656921827	-4.35633868675246	1.32256081137907e-05	2.69806409573909e-05	6.92444549918563	4.65253043414966	6.9305601799929	1.80776195861971	1.24715046742552	1.13996483698228	Promoter (1-2kb)	1	25800176	25818219	18044	1	57190	ENST00000354177.8	-1926	ENSG00000162430	SELENON	selenoprotein N
chr1	25805387	25806419	1033	*	-32.458031675294	97.8132913610265	-5.02050360930211	0.752501033554708	-6.67175643013534	2.52759826430534e-11	1.16817296871672e-10	28.9733377465925	35.2263018585617	33.1126764155216	0.361552391723942	0.311787616856379	2.27992967396457	Intron (ENST00000354177.8/57190, intron 3 of 12)	1	25811470	25823308	11839	1	57190	ENST00000559265.1	-5051	ENSG00000162430	SELENON	selenoprotein N
chr1	25810586	25811267	682	*	-1.88597366512847	27.4130741813375	-0.915309531021588	0.408434377224758	-2.24101981141	0.0250247917477986	0.0353332125889668	6.19555649927135	6.1147542848824	6.00648548932718	4.15785250482533	1.71483189271008	3.6098886504439	Promoter (<=1kb)	1	25811470	25823308	11839	1	57190	ENST00000559265.1	-203	ENSG00000162430	SELENON	selenoprotein N
chr1	25819065	25820883	1819	*	-2.57199579416286	90.2276993076223	-1.36288828351137	0.257108942835011	-5.30082022228978	1.1528356775028e-07	3.19049177716893e-07	24.0533369971711	26.8517470770923	15.7092697413172	9.58113838068446	9.19773469726318	6.26980660340256	Promoter (<=1kb)	1	25819926	25826707	6782	1	56181	ENST00000533762.5	0	ENSG00000117640	MTFR1L	mitochondrial fission regulator 1 like
chr1	25825704	25826114	411	*	-11.571184517937	32.8989777515558	-3.53246465256375	0.486869632332477	-7.25546310136566	4.00289891695088e-13	2.28866470867702e-12	8.38222349901418	11.1660730419592	11.5509336333215	1.08465717517183	0.935362850569137	0.569982418491142	Promoter (<=1kb)	1	25825632	25832934	7303	1	56181	ENST00000497956.1	72	ENSG00000117640	MTFR1L	mitochondrial fission regulator 1 like
chr1	25855602	25855781	180	*	-115.435063570366	11.1611951825153	-6.85093770106759	1.30490707736262	-5.25013452675433	1.51988171585647e-07	4.12708240479613e-07	2.91555599965711	5.58303652097959	2.92623652044145	0	0	0	Promoter (3-4kb)	1	25834006	25859412	25407	2	79000	ENST00000374298.3	3631	ENSG00000127423	AUNIP	aurora kinase A and ninein interacting protein
chr1	25861334	25861613	280	*	-44.4928516889621	15.780657961721	-5.47550166329716	1.11811991547361	-4.89706120740894	9.72805443117575e-07	2.33797141121971e-06	5.10222299939994	4.78545987512536	6.00648548932718	0	0.311787616856379	0	Promoter (1-2kb)	1	25831913	25859458	27546	2	79000	ENST00000538789.5	-1876	ENSG00000127423	AUNIP	aurora kinase A and ninein interacting protein
chr1	25890412	25890844	433	*	66.9916417592435	61.0606481766908	6.06590920322354	0.634054320505617	9.56686045193472	1.10201305773208e-21	1.36356198696581e-20	0.364444499957138	0.398788322927113	0.154012448444287	20.9700387199886	21.5133455630902	17.2894666942313	Promoter (1-2kb)	1	25884181	25892607	8427	2	3925	ENST00000513116.1	1763	ENSG00000117632	STMN1	stathmin 1
chr1	25892316	25892842	527	*	8.2530622607811	105.128927240007	3.04492952405168	0.243469184749419	12.5064267463069	6.88524037644865e-36	2.12361298222367e-34	3.46222274959281	3.72202434731972	4.46636100488431	31.455058079983	33.9848502373453	27.7391443665689	Promoter (<=1kb)	1	25884181	25892607	8427	2	3925	ENST00000513116.1	0	ENSG00000117632	STMN1	stathmin 1
chr1	25902512	25902797	286	*	-44.8048884401943	40.3159517450828	-5.48558424109164	0.714063168153973	-7.68221144254395	1.56365467038767e-14	1.03771657189697e-13	9.4755569988856	16.7491095629388	14.1691452568744	0.542328587585913	0	0.379988278994095	Promoter (1-2kb)	1	25901407	25903813	2407	2	3925	ENST00000485226.1	1016	ENSG00000117632	STMN1	stathmin 1
chr1	26021586	26022145	560	*	-2.45299973064079	49.7441071114869	-1.29454707547594	0.306504133099858	-4.22358766383806	2.40443782989235e-05	4.73365008034805e-05	13.3022242484355	10.6343552780564	12.4750083239872	5.06173348413519	5.9239647202712	3.2299003714498	Promoter (<=1kb)	1	26021775	26036464	14690	1	2134	ENST00000374280.4	0	ENSG00000158008	EXTL1	exostosin like glycosyltransferase 1
chr1	26025539	26025784	246	*	-86.1192885529087	30.6794773274938	-6.42826449607586	1.07009154701732	-6.00720986348639	1.88743144440059e-09	6.79660238673932e-09	8.56444574899275	10.2355669551292	12.3209958755429	0	0	0.379988278994095	Promoter (2-3kb)	1	26023189	26031555	8367	1	2134	ENST00000484339.1	2350	ENSG00000158008	EXTL1	exostosin like glycosyltransferase 1
chr1	26027833	26029036	1204	*	-33.5902326364808	267.295308832099	-5.06996988219347	0.245853211708003	-20.6219387860388	1.74426703457533e-94	8.25608384872748e-92	90.7466804893274	86.5370660751836	89.173207649242	3.61552391723942	2.18251331799465	1.89994139497047	Promoter (3-4kb)	1	26032130	26035004	2875	1	2134	ENST00000470037.1	-3094	ENSG00000158008	EXTL1	exostosin like glycosyltransferase 1
chr1	26035008	26036785	1778	*	-1.57186307683089	209.24024635585	-0.652475551578405	0.145375080311266	-4.48822143507248	7.18202565871281e-06	1.51860168602358e-05	47.9244517443637	41.6069150253955	41.891385976846	27.8395341627435	27.7490979002177	25.0792264136102	Promoter (2-3kb)	1	26032130	26035004	2875	1	2134	ENST00000470037.1	2878	ENSG00000158008	EXTL1	exostosin like glycosyltransferase 1
chr1	26067428	26068144	717	*	-11.3666798758419	36.8433384032182	-3.50673900996702	0.459863932372412	-7.62560132053834	2.42899442151403e-14	1.58149491181876e-13	12.3911129985427	11.2990024829349	11.0888962879886	1.62698576275774	0.935362850569137	0.379988278994095	Promoter (<=1kb)	1	26051304	26067633	16330	2	84676	ENST00000374272.3	0	ENSG00000158022	TRIM63	tripartite motif containing 63
chr1	26094741	26095263	523	*	-12.5719232448653	42.3865956610462	-3.65213346410371	0.45897559443919	-7.95714087710079	1.76060214336678e-15	1.28398908061003e-14	13.8488909983713	16.8820390039145	9.54877180354577	1.2654333710338	1.40304427585371	0.379988278994095	Distal Intergenic	1	26111165	26125530	14366	1	149420	ENST00000619836.4	-15902	ENSG00000175087	PDIK1L	PDLIM1 interacting kinase 1 like
chr1	26096541	26096800	260	*	-37.7439397634409	27.1723125712471	-5.23817311614376	0.79824398243877	-6.56212039349205	5.30479565419341e-11	2.35156897033987e-10	8.92889024894989	8.10869589951797	10.1648215973229	0	0.311787616856379	0.379988278994095	Distal Intergenic	1	26111165	26125530	14366	1	149420	ENST00000619836.4	-14365	ENSG00000175087	PDIK1L	PDLIM1 interacting kinase 1 like
chr1	26097570	26098247	678	*	7.55649624184762	45.4060392281978	2.91771744790738	0.367161257786192	7.94669204888292	1.9155781409092e-15	1.39251107408377e-14	1.09333349987141	2.52565937853838	1.69413693288715	15.1852004524056	12.7832922911115	11.969630788314	Distal Intergenic	1	26111165	26125530	14366	1	149420	ENST00000619836.4	-12918	ENSG00000175087	PDIK1L	PDLIM1 interacting kinase 1 like
chr1	26110760	26112557	1798	*	-1.53416609400877	160.112214018288	-0.617454682339609	0.166268102706944	-3.71360875770564	0.000204324596239175	0.000359903865200131	33.1644494960996	31.7701363931934	34.4987884515202	19.3430529572309	19.3308322450955	24.129255716125	Promoter (<=1kb)	1	26111165	26125530	14366	1	149420	ENST00000619836.4	0	ENSG00000175087	PDIK1L	PDLIM1 interacting kinase 1 like
chr1	26123280	26123675	396	*	13.6707350831389	22.1257001330381	3.77301891444339	0.589737571548179	6.3977930124724	1.57638778463922e-10	6.57073153997648e-10	0.728888999914277	0.531717763902818	0.308024896888573	6.8694954427549	6.54753995398396	7.02978316139075	3' UTR	1	26111837	26125543	13707	1	149420	ENST00000374271.8	11443	ENSG00000175087	PDIK1L	PDLIM1 interacting kinase 1 like
chr1	26126406	26126661	256	*	4.96207173703937	11.5236988765244	2.31094259253039	0.658691141723122	3.50838571547358	0.000450834887675133	0.000767342188442062	0.364444499957138	0.531717763902818	1.07808713911001	3.07319532965351	3.42966378542017	3.03990623195276	Distal Intergenic	1	26111837	26125543	13707	1	149420	ENST00000374271.8	14569	ENSG00000175087	PDIK1L	PDLIM1 interacting kinase 1 like
chr1	26169563	26170522	960	*	-1.43453699209078	93.5325232932015	-0.520585171046846	0.238892200171756	-2.17916353347896	0.0293195218781475	0.041033459973467	21.137780997514	15.5527445941574	19.867605849313	15.1852004524056	8.73005327197861	14.2495604622785	Promoter (<=1kb)	1	26169908	26170873	966	1	51042	ENST00000374266.7	0	ENSG00000142684	ZNF593	zinc finger protein 593
chr1	26284616	26286043	1428	*	1.46691292768573	115.115697325931	0.552783238752182	0.205090643659074	2.69531183329398	0.00703227843163794	0.0105947681201567	14.0311132483498	19.6735572644043	14.0151328084301	20.2469339365408	25.2547969653667	22.6093026001486	Promoter (4-5kb)	1	26280122	26281450	1329	1	83442	ENST00000319041.6	4494	ENSG00000142669	SH3BGRL3	SH3 domain binding glutamate rich protein like 3
chr1	26302911	26303331	421	*	9.35438865978865	18.5068448721302	3.2256433716584	0.619182983557926	5.20951553468625	1.8933435576686e-07	5.06646016623092e-07	0.182222249978569	0.265858881951409	1.38611203599858	5.06173348413519	7.01522137926853	4.55985934792913	Promoter (<=1kb)	1	26285876	26303167	17292	2	91544	ENST00000452980.5	0	ENSG00000158062	UBXN11	UBX domain protein 11
chr1	26336209	26337098	890	*	1.86799738321825	38.3453613614313	0.901492434051487	0.333619055303034	2.70216110177712	0.00688903739200157	0.0103871876840709	4.55555624946423	5.45010708000388	3.69629876266288	7.59260022620278	9.82130993097594	7.40977144038484	Promoter (<=1kb)	1	26328609	26336383	7775	2	55057	ENST00000520372.5	0	ENSG00000176092	CRYBG2	crystallin beta-gamma domain containing 2
chr1	26349253	26349569	317	*	44.933809976106	48.7144916954459	5.48972948927921	0.612001792910789	8.97011994551369	2.96191714533012e-19	3.04095592472407e-18	0.911111249892846	0.265858881951409	0	19.3430529572309	15.7452746512471	12.159624927811	Promoter (4-5kb)	1	26342754	26354096	11343	2	55057	ENST00000374207.4	4527	ENSG00000176092	CRYBG2	crystallin beta-gamma domain containing 2
chr1	26350782	26352193	1412	*	138.938892234135	104.641277868357	7.11830668959357	0.669836451839305	10.6269323952846	2.2333807743436e-26	3.88368106265428e-25	0	0.265858881951409	0.46203734533286	33.6243724303266	36.16736355534	33.4389685514803	Promoter (1-2kb)	1	26342754	26354096	11343	2	55057	ENST00000374207.4	1903	ENSG00000176092	CRYBG2	crystallin beta-gamma domain containing 2
chr1	26378013	26378786	774	*	28.6363961936682	84.1886119092649	4.83977803998041	0.386877210188635	12.5098556144483	6.59439828689182e-36	2.03649794581059e-34	0.728888999914277	1.19636496878134	0.92407469066572	28.0203103586055	24.4753279232258	28.30912678506	Promoter (3-4kb)	1	26364722	26374522	9801	2	257101	ENST00000455900.5	-3491	ENSG00000176083	ZNF683	zinc finger protein 683
chr1	26404862	26405686	825	*	18.3325064457985	14.277257416248	4.19633214152445	0.810827584681837	5.17536924100955	2.27460686825524e-07	6.01208503283872e-07	0	0.398788322927113	0.308024896888573	4.88095728827322	3.27376997699198	5.31983590591732	Distal Intergenic	1	26410817	26429719	18903	1	79727	ENST00000254231.4	-5131	ENSG00000131914	LIN28A	lin-28 homolog A
chr1	26431915	26432608	694	*	-1.46724945381637	94.5565772337365	-0.553114171072081	0.219461342558271	-2.52032619788253	0.0117246123963773	0.0172260889124552	15.6711134981569	22.1992166429426	19.7135934008687	14.1005432772337	12.4715046742552	11.5896425093199	Promoter (<=1kb)	1	26432282	26471294	39013	1	79947	ENST00000434391.6	0	ENSG00000117682	DHDDS	dehydrodolichyl diphosphate synthase subunit
chr1	26500099	26501523	1425	*	-1.55393839079472	160.063124566345	-0.635929306154318	0.172079027510973	-3.6955654349788	0.000219397963454037	0.000385175017005104	28.9733377465925	34.2957957717317	36.5009502812959	21.8739196992985	17.9277879692418	22.6093026001486	Distal Intergenic	1	26473429	26475360	1932	1	3151	ENST00000493418.1	26670	ENSG00000198830	HMGN2	high mobility group nucleosomal binding domain 2
chr1	26524167	26524633	467	*	-5.24615723559446	15.5188916572795	-2.39126104809335	0.584873171363636	-4.08851211711097	4.3414887279631e-05	8.27044397384394e-05	4.7377784994428	3.85495378829543	4.77438590177289	0.723104783447884	0.623575233712758	1.13996483698228	Distal Intergenic	1	26529761	26546983	17223	1	6195	ENST00000525525.5	-5128	ENSG00000117676	RPS6KA1	ribosomal protein S6 kinase A1
chr1	26531121	26531478	358	*	6.97137934828282	54.8984867561174	2.80144413414921	0.327359532065876	8.55769837056544	1.15143144049484e-17	1.03354019920532e-16	2.18666699974283	2.52565937853838	2.3101867266643	14.4620956689577	14.0304427585371	19.1894080892018	Promoter (<=1kb)	1	26531218	26574431	43214	1	6195	ENST00000526792.5	0	ENSG00000117676	RPS6KA1	ribosomal protein S6 kinase A1
chr1	26555003	26556350	1348	*	-49.257327463916	131.571356939022	-5.62226644909146	0.407502738025454	-13.7968801788524	2.66122812346121e-43	1.24086634923445e-41	40.6355617452209	42.9362094351525	48.9759586052832	0.723104783447884	1.40304427585371	0.379988278994095	Promoter (<=1kb)	1	26555199	26557036	1838	1	6195	ENST00000488985.1	0	ENSG00000117676	RPS6KA1	ribosomal protein S6 kinase A1
chr1	26597032	26598013	982	*	-2.34461532091889	15.2670479663594	-1.22935124038361	0.552673427353546	-2.22437189765085	0.0261234329920449	0.0367945964461583	2.00444474976426	4.91838931610106	4.00432365955145	1.80776195861971	1.24715046742552	1.51995311597638	Distal Intergenic	1	26572270	26574734	2465	1	6195	ENST00000438977.1	24762	ENSG00000117676	RPS6KA1	ribosomal protein S6 kinase A1
chr1	26620139	26621704	1566	*	-1.79867771730966	189.701603050786	-0.846936711163361	0.151951202544053	-5.57374141818867	2.49325731897976e-08	7.62739593212824e-08	42.4577842450066	40.942267820517	41.891385976846	23.1393530703323	24.3194341147976	19.7593905076929	Distal Intergenic	1	26572270	26574734	2465	1	6195	ENST00000438977.1	47869	ENSG00000117676	RPS6KA1	ribosomal protein S6 kinase A1
chr1	26636606	26637115	510	*	-4.24909094515304	27.2960051605197	-2.08715422261499	0.430769953347644	-4.84517131799718	1.26502473653844e-06	2.98933028678092e-06	7.28888999914277	7.44404869463945	8.00864731910291	1.98853815448168	2.18251331799465	0.949970697485236	Distal Intergenic	1	26693236	26781177	87942	1	8289	ENST00000430799.7	-56121	ENSG00000117713	ARID1A	AT-rich interaction domain 1A
chr1	26687892	26688064	173	*	27.2899427873059	8.72420629459361	4.77029746492791	1.18074169603686	4.04008555041236	5.34317076297744e-05	0.000100677426932293	0.364444499957138	0	0	3.07319532965351	2.9619823601356	2.27992967396457	Distal Intergenic	1	26693236	26781177	87942	1	8289	ENST00000430799.7	-5172	ENSG00000117713	ARID1A	AT-rich interaction domain 1A
chr1	26692253	26693331	1079	*	-1.30277191878865	227.73274472768	-0.381584527931364	0.150192871907527	-2.54063007841213	0.0110652924244402	0.0163062868027684	46.8311182444923	38.0178201190515	47.7438590177289	27.8395341627435	36.9468325974809	33.2489744119833	Promoter (<=1kb)	1	26693236	26781177	87942	1	8289	ENST00000430799.7	0	ENSG00000117713	ARID1A	AT-rich interaction domain 1A
chr1	26705829	26706039	211	*	8.53911836015323	10.1077175841872	3.09408712334758	0.78083673934825	3.96252759050523	7.41604336319708e-05	0.000137413546626261	0.364444499957138	0.132929440975704	0.616049793777147	3.07319532965351	3.42966378542017	2.46992381346161	Intron (ENST00000430799.7/8289, intron 1 of 19)	1	26696404	26780817	84414	1	8289	ENST00000457599.6	9425	ENSG00000117713	ARID1A	AT-rich interaction domain 1A
chr1	26723221	26723931	711	*	-1.86597655562749	128.964587074199	-0.899930860095118	0.190101370480912	-4.73395251080254	2.20189266021907e-06	5.01194136870151e-06	24.2355592471497	32.833571920999	28.9543403075259	14.8236480606816	14.9658056091062	15.0095370202667	Promoter (3-4kb)	1	26727708	26731318	3611	1	8289	ENST00000524572.1	-3777	ENSG00000117713	ARID1A	AT-rich interaction domain 1A
chr1	26744091	26744402	312	*	-9.0151387628906	40.2759849587111	-3.17234969809061	0.425342805264328	-7.45833633207728	8.7621771695968e-14	5.37224551447186e-13	13.3022242484355	13.4258735385461	10.4728464942115	0.361552391723942	1.71483189271008	1.89994139497047	Intron (ENST00000430799.7/8289, intron 4 of 19)	1	26752952	26765080	12129	1	8289	ENST00000636958.1	-8550	ENSG00000117713	ARID1A	AT-rich interaction domain 1A
chr1	26771335	26772267	933	*	1.38487900920388	297.783749077821	0.469759939851153	0.120514043047209	3.89796846884584	9.70030430076774e-05	0.000177141230245995	43.551117744878	43.0691388761282	41.5833610799574	59.6561446344504	58.4601781605711	53.5783473381673	Promoter (<=1kb)	1	26772963	26774962	2000	1	8289	ENST00000636072.1	-696	ENSG00000117713	ARID1A	AT-rich interaction domain 1A
chr1	26772793	26773042	250	*	30.6086151973064	28.3291365507875	4.93586587045558	1.27925488463832	3.85839126332599	0.000114135826950306	0.000206747205567647	0	0	0.92407469066572	9.40036218482249	7.95058422983767	9.87969525384646	Promoter (<=1kb)	1	26772963	26774962	2000	1	8289	ENST00000636072.1	0	ENSG00000117713	ARID1A	AT-rich interaction domain 1A
chr1	26799640	26800211	572	*	10.1230388235339	17.0490856688444	3.33957053092238	0.668395510023482	4.99639881004744	5.84108023404235e-07	1.44986135868768e-06	1.09333349987141	0.531717763902818	0	7.41182403034081	4.5209204444175	3.41989451094685	Distal Intergenic	1	26788928	26794581	5654	1	55650	ENST00000455364.1	10712	ENSG00000060642	PIGV	phosphatidylinositol glycan anchor biosynthesis class V
chr1	26819039	26819585	547	*	-6.98954469111519	14.0978425069811	-2.80519847945414	0.673657195122184	-4.16413347881686	3.12537244775252e-05	6.06752844781662e-05	4.55555624946423	4.38667155219825	3.69629876266288	0	0.623575233712758	1.13996483698228	Distal Intergenic	1	26826688	26857604	30917	1	84243	ENST00000374142.9	-7103	ENSG00000204160	ZDHHC18	zinc finger DHHC-type palmitoyltransferase 18
chr1	26826231	26826896	666	*	-2.15178874345052	29.6401020571276	-1.10553644511714	0.424821228421546	-2.6023568766204	0.00925854511524199	0.0137637718071143	8.92889024894989	5.848895402931	6.00648548932718	5.24250967999716	2.18251331799465	1.89994139497047	Promoter (<=1kb)	1	26826688	26857604	30917	1	84243	ENST00000374142.9	0	ENSG00000204160	ZDHHC18	zinc finger DHHC-type palmitoyltransferase 18
chr1	26849233	26849800	568	*	5.06989360360688	86.7980061989447	2.3419554712603	0.259145513654737	9.03722174554223	1.6070415335323e-19	1.68486714296819e-18	4.55555624946423	5.18424819805247	4.92839835021717	19.5238291530929	30.7110802603533	21.8493260421604	Promoter (<=1kb)	1	26850362	26857602	7241	1	84243	ENST00000488397.3	-562	ENSG00000204160	ZDHHC18	zinc finger DHHC-type palmitoyltransferase 18
chr1	26852960	26853696	737	*	1.38479218015009	97.1881460635289	0.469669483015817	0.229923877527402	2.04271730307716	0.0410804309462128	0.0564214125546423	14.9422244982427	16.4832506809874	10.3188340457672	22.0546958951605	18.2395755860982	15.7695135782549	Promoter (1-2kb)	1	26851129	26853211	2083	1	84243	ENST00000478902.1	1831	ENSG00000204160	ZDHHC18	zinc finger DHHC-type palmitoyltransferase 18
chr1	26862899	26863155	257	*	4.29816634834592	15.1698331019421	2.10372131926863	0.56292295208511	3.7371390018408	0.00018612603920483	0.000329222922072353	1.09333349987141	0.797576645854227	1.07808713911001	3.07319532965351	5.14449567813025	3.98987692943799	Promoter (<=1kb)	1	26863149	26864456	1308	1	2810	ENST00000339276.6	0	ENSG00000175793	SFN	stratifin
chr1	26907448	26907900	453	*	23.3846628570725	61.1082690245635	4.54749072407458	0.434363410432594	10.4693227257462	1.19494867600349e-25	1.97796417485449e-24	0.364444499957138	1.72808273268416	0.308024896888573	22.2354720910224	18.2395755860982	17.8594491127224	Intron (ENST00000435827.6/10726, intron 2 of 6)	1	26911489	26913975	2487	2	8431	ENST00000254227.4	6075	ENSG00000131910	NR0B2	nuclear receptor subfamily 0 group B member 2
chr1	26961765	26962167	403	*	4.68091589648353	26.1825096563189	2.22679084391845	0.447364164118266	4.97757983880392	6.43842277073828e-07	1.58775265786534e-06	1.09333349987141	1.46222385073275	2.15617427822001	5.06173348413519	8.41826565512224	7.97975385887599	Promoter (1-2kb)	1	26949562	26960468	10907	2	126695	ENST00000320567.6	-1297	ENSG00000175707	KDF1	keratinocyte differentiation factor 1
chr1	26973520	26974067	548	*	-3.02414175173794	10.4419553587297	-1.59652576513318	0.679472809204042	-2.34965364839751	0.0187908869221498	0.0269406319490166	2.3688892497214	2.9244477014655	2.77222407199716	0.180776195861971	1.24715046742552	1.13996483698228	Distal Intergenic	1	26949562	26960468	10907	2	126695	ENST00000320567.6	-13052	ENSG00000175707	KDF1	keratinocyte differentiation factor 1
chr1	26990623	26991014	392	*	5.60143399541491	33.7704404390164	2.48579621167689	0.415507851077492	5.98254931941897	2.19671964202487e-09	7.83157953870587e-09	0.911111249892846	2.52565937853838	1.69413693288715	11.5696765351661	9.97720373940413	7.02978316139075	Promoter (2-3kb)	1	26993692	27000886	7195	1	388610	ENST00000522111.3	-2678	ENSG00000253368	TRNP1	TMF1 regulated nuclear protein 1
chr1	26991370	26991806	437	*	5.11034275888141	19.7785651130052	2.35342005827732	0.513919530403217	4.57935516953568	4.66411616620934e-06	1.01217099995281e-05	0.911111249892846	1.59515329170845	0.770062242221433	5.06173348413519	6.85932757084034	4.55985934792913	Promoter (1-2kb)	1	26993692	27000886	7195	1	388610	ENST00000522111.3	-1886	ENSG00000253368	TRNP1	TMF1 regulated nuclear protein 1
chr1	26998989	26999795	807	*	6.28141241375163	139.94936350612	2.65108899434069	0.197687439467726	13.4105080296389	5.24781019598771e-41	2.15582353487333e-39	7.1066677491642	6.51354260780952	6.16049793777147	39.5899868937716	41.3118592334702	38.9487985968947	Promoter (4-5kb)	1	26994319	27000109	5791	1	388610	ENST00000531285.1	4670	ENSG00000253368	TRNP1	TMF1 regulated nuclear protein 1
chr1	27001641	27002390	750	*	-1.85470011069652	296.203790086971	-0.891185934130776	0.130160272935498	-6.84683516738174	7.55016260151683e-12	3.71655528383919e-11	62.1377872426921	71.7818981268804	63.2991163106018	37.60144873929	31.8023369193507	33.8189568304744	Downstream (2-3kb)	1	26994319	27000109	5791	1	388610	ENST00000531285.1	7322	ENSG00000253368	TRNP1	TMF1 regulated nuclear protein 1
chr1	27005836	27006135	300	*	77.1199371600682	46.4517999379973	6.26903197089903	0.772892516159303	8.11113038337002	5.01510062261313e-16	3.86241164864987e-15	0	0.398788322927113	0.154012448444287	16.0890814317154	16.9924251186727	12.5396132068051	3' UTR	1	27005020	27012850	7831	2	115572	ENST00000289166.6	6715	ENSG00000158246	TENT5B	terminal nucleotidyltransferase 5B
chr1	27009858	27010104	247	*	10.6753617214474	11.9600949177782	3.416213049501	0.757571065672363	4.50942915364519	6.5002297164138e-06	1.38293783950856e-05	0.182222249978569	0.664647204878522	0.154012448444287	3.43474772137745	4.05323901913293	3.41989451094685	Promoter (2-3kb)	1	27005020	27012850	7831	2	115572	ENST00000289166.6	2746	ENSG00000158246	TENT5B	terminal nucleotidyltransferase 5B
chr1	27010916	27011321	406	*	17.1841659601546	49.2150495711406	4.10300792655982	0.426338371208946	9.62382981134239	6.3424698710472e-22	8.03109143321743e-21	0.911111249892846	0.797576645854227	1.07808713911001	14.6428718648197	14.0304427585371	17.4794608337283	Promoter (1-2kb)	1	27005020	27012850	7831	2	115572	ENST00000289166.6	1529	ENSG00000158246	TENT5B	terminal nucleotidyltransferase 5B
chr1	27045990	27046570	581	*	2.88267300120236	34.8558724553379	1.52740719260806	0.376994424152701	4.05153788690888	5.08820847709063e-05	9.61422010299413e-05	3.46222274959281	3.85495378829543	1.84814938133144	10.4850193599943	6.85932757084034	8.35974213787008	Distal Intergenic	1	27005020	27012850	7831	2	115572	ENST00000289166.6	-33140	ENSG00000158246	TENT5B	terminal nucleotidyltransferase 5B
chr1	27064875	27065439	565	*	-6.4600524729574	11.9681957693104	-2.69154588352105	0.702588299052265	-3.8309005247479	0.000127675118962672	0.000230031419770981	3.64444499957138	2.52565937853838	4.46636100488431	0.542328587585913	0.311787616856379	0.759976557988189	Distal Intergenic	1	27100345	27102795	2451	2	6548	ENST00000447808.1	37356	ENSG00000090020	SLC9A1	solute carrier family 9 member A1
chr1	27074211	27074958	748	*	-2.01080057596902	22.1848092256399	-1.00777000738818	0.46312761328974	-2.17600932976048	0.029554562937818	0.0413474970223965	4.55555624946423	5.848895402931	4.77438590177289	3.97707630896336	2.02661950956646	1.32995897647933	Distal Intergenic	1	27100345	27102795	2451	2	6548	ENST00000447808.1	27837	ENSG00000090020	SLC9A1	solute carrier family 9 member A1
chr1	27087415	27088123	709	*	-17.1874635787729	25.7247114870795	-4.10328475126122	0.621275809088096	-6.60461053084297	3.98563751888648e-11	1.79325966675597e-10	8.01777899905704	6.77940148976093	10.1648215973229	0.361552391723942	0.311787616856379	0.759976557988189	Distal Intergenic	1	27100345	27102795	2451	2	6548	ENST00000447808.1	14672	ENSG00000090020	SLC9A1	solute carrier family 9 member A1
chr1	27099251	27100029	779	*	5.31132844945158	53.0411696532385	2.40907274760873	0.345147685102647	6.97983168246448	2.95533917425413e-12	1.52622529541874e-11	2.73333374967854	2.52565937853838	3.38827386577431	20.6084863282647	14.0304427585371	9.68970111434941	Promoter (2-3kb)	1	27100345	27102795	2451	2	6548	ENST00000447808.1	2766	ENSG00000090020	SLC9A1	solute carrier family 9 member A1
chr1	27111976	27112551	576	*	1.86222010839452	330.083261339421	0.897023604863322	0.119832966275143	7.48561629363083	7.12121684493195e-14	4.40820359105223e-13	36.808894495671	40.4105500566141	41.1213237346245	71.4065973654785	77.0115413635256	64.9779957079902	Intron (ENST00000263980.8/6548, intron 2 of 11)	1	27098815	27104022	5208	2	6548	ENST00000374089.5	-7954	ENSG00000090020	SLC9A1	solute carrier family 9 member A1
chr1	27119092	27119957	866	*	-7.13495658846889	42.5700215514649	-2.83490465187467	0.385715102225266	-7.34973724264242	1.98596866618167e-13	1.17304136881367e-12	12.2088907485641	15.1539562712303	10.9348838395444	2.16931435034365	1.87072570113827	1.13996483698228	Intron (ENST00000263980.8/6548, intron 1 of 11)	1	27098815	27104022	5208	2	6548	ENST00000374089.5	-15070	ENSG00000090020	SLC9A1	solute carrier family 9 member A1
chr1	27137113	27138165	1053	*	-1.88598906496152	106.639364294334	-0.915321311234897	0.198216462152523	-4.61778654151631	3.87854912822298e-06	8.51551938024058e-06	24.7822259970854	23.395581611724	23.4098921635316	11.2081241434422	13.0950799079679	12.3496190673081	Intron (ENST00000263980.8/6548, intron 1 of 11)	1	27105451	27154598	49148	2	6548	ENST00000374086.3	16433	ENSG00000090020	SLC9A1	solute carrier family 9 member A1
chr1	27146040	27146303	264	*	155.515778300847	46.6998084609214	7.28091715033375	1.05899445148483	6.87531189622864	6.18543761069291e-12	3.07426353900019e-11	0	0.265858881951409	0	12.1120051227521	16.5247436933881	17.4794608337283	Intron (ENST00000263980.8/6548, intron 1 of 11)	1	27105451	27154598	49148	2	6548	ENST00000374086.3	8295	ENSG00000090020	SLC9A1	solute carrier family 9 member A1
chr1	27166434	27166601	168	*	9.09019502985842	12.2774669693664	3.18431124772974	0.718111950693678	4.43428248848077	9.2379432946327e-06	1.92409065568678e-05	0.728888999914277	0.398788322927113	0.154012448444287	3.25397152551548	3.89734521070474	3.79988278994095	Promoter (<=1kb)	1	27114233	27166981	52749	2	6548	ENST00000374084.2	380	ENSG00000090020	SLC9A1	solute carrier family 9 member A1
chr1	27192776	27192994	219	*	6.80509784637813	17.5934822796709	2.76661590551614	0.561550355344784	4.9267458905221	8.3610375421282e-07	2.02933662211162e-06	0.728888999914277	0.664647204878522	0.92407469066572	6.14639065930701	4.5209204444175	4.55985934792913	Distal Intergenic	1	27114233	27166981	52749	2	6548	ENST00000374084.2	-25795	ENSG00000090020	SLC9A1	solute carrier family 9 member A1
chr1	27292223	27292501	279	*	37.681327280976	17.3833033187658	5.23577787798979	0.941865774370631	5.55894270761501	2.71413764729945e-08	8.25732639338241e-08	0	0	0.46203734533286	4.70018109241125	6.23575233712758	5.88981832440847	Promoter (4-5kb)	1	27287709	27308619	20911	1	23038	ENST00000491239.2	4514	ENSG00000142784	WDTC1	WD and tetratricopeptide repeats 1
chr1	27299442	27299797	356	*	15.2513320393115	69.9607816922353	3.93086334691276	0.353775095304909	11.1111929558661	1.10671012646946e-28	2.22239853045499e-27	1.27555574984998	2.12687105561127	0.92407469066572	23.1393530703323	24.3194341147976	17.8594491127224	Intron (ENST00000319394.8/23038, intron 12 of 15)	1	27305014	27306890	1877	1	23038	ENST00000472249.2	-5217	ENSG00000142784	WDTC1	WD and tetratricopeptide repeats 1
chr1	27300594	27301243	650	*	2.8486590781796	109.734069538971	1.51028297313595	0.202309988619401	7.46519231918499	8.31780345411251e-14	5.1110955909027e-13	8.92889024894989	9.70384919122642	10.6268589426558	26.3933245958478	29.619823601356	24.6992381346161	Promoter (3-4kb)	1	27305014	27306890	1877	1	23038	ENST00000472249.2	-3771	ENSG00000142784	WDTC1	WD and tetratricopeptide repeats 1
chr1	27306904	27307219	316	*	-2.57933736978497	14.6919526442797	-1.36700048576126	0.552538359795948	-2.47403725284539	0.0133595765496472	0.0194950887563594	3.46222274959281	2.9244477014655	4.46636100488431	1.2654333710338	0.935362850569137	1.89994139497047	Promoter (1-2kb)	1	27305014	27306890	1877	1	23038	ENST00000472249.2	1890	ENSG00000142784	WDTC1	WD and tetratricopeptide repeats 1
chr1	27309680	27310437	758	*	7.35791812421602	11.359808290032	2.87929762270329	0.718144511848469	4.00935685673085	6.08843471755727e-05	0.000113989425881108	0.364444499957138	0.265858881951409	0.770062242221433	3.43474772137745	2.49430093485103	3.98987692943799	Promoter (4-5kb)	1	27305014	27306890	1877	1	23038	ENST00000472249.2	4666	ENSG00000142784	WDTC1	WD and tetratricopeptide repeats 1
chr1	27321921	27322661	741	*	-1.26065090529391	154.015901276572	-0.334168825287467	0.167058584940062	-2.00030920534471	0.0454668856278692	0.06203499650215	31.8888937462496	29.244477014655	27.1061909261945	23.8624578537802	23.3840712642284	20.3293729261841	Promoter (<=1kb)	1	27322145	27336399	14255	1	84065	ENST00000611517.4	0	ENSG00000186501	TMEM222	transmembrane protein 222
chr1	27332653	27333157	505	*	-2.5496421327217	17.390367616327	-1.35029476489612	0.503830897400062	-2.68005549454013	0.00736099556922644	0.0110649272989292	4.19111174950709	4.91838931610106	3.69629876266288	2.16931435034365	1.5589380842819	1.13996483698228	Promoter (<=1kb)	1	27333463	27336399	2937	1	84065	ENST00000470223.1	-306	ENSG00000186501	TMEM222	transmembrane protein 222
chr1	27341491	27342643	1153	*	5.53067558715523	52.9058656628299	2.46745572037084	0.323862318077727	7.61884165782649	2.55962213998194e-14	1.66186186341069e-13	2.73333374967854	2.39272993756268	3.23426141733002	16.4506338234394	16.8365313102445	11.2096542303258	Promoter (<=1kb)	1	27342020	27353901	11882	1	84958	ENST00000618673.4	0	ENSG00000142765	SYTL1	synaptotagmin like 1
chr1	27356930	27357761	832	*	-2.81154541999254	16.7957038427072	-1.49136335353662	0.581642960784277	-2.56405295703346	0.0103457758013989	0.0152994180836902	3.28000049961424	4.78545987512536	4.6203734533286	0.180776195861971	1.5589380842819	2.65991795295866	Promoter (<=1kb)	1	27355356	27357167	1812	2	9064	ENST00000470890.1	0	ENSG00000142733	MAP3K6	mitogen-activated protein kinase kinase kinase 6
chr1	27365347	27367296	1950	*	-1.40217702004043	293.639979374917	-0.487668496148095	0.122807713596583	-3.97099239018536	7.15738657404992e-05	0.000132869489382466	58.4933422431207	57.2925890605286	60.0648548932718	39.2284345020477	38.3498768733346	43.8886462238179	Promoter (<=1kb)	1	27355184	27366961	11778	2	9064	ENST00000357582.3	0	ENSG00000142733	MAP3K6	mitogen-activated protein kinase kinase kinase 6
chr1	27392359	27393011	653	*	-1.73201976903193	53.3039148788158	-0.792455396878474	0.292308539286703	-2.71102376554663	0.00670758184596936	0.0101293317408737	11.1155572486927	9.70384919122642	13.8611203599858	5.78483826758307	5.45628329498663	8.16974799837303	Promoter (<=1kb)	1	27392622	27395814	3193	1	2827	ENST00000374024.4	0	ENSG00000181773	GPR3	G protein-coupled receptor 3
chr1	27402426	27403325	900	*	-2.84884339308897	21.0810360826219	-1.51037631586187	0.467794562071469	-3.22871712995912	0.00124346823268543	0.00202633698700007	5.28444524937851	5.31717763902818	5.39043569555003	1.08465717517183	1.71483189271008	2.65991795295866	Downstream (<1kb)	1	27392622	27395814	3193	1	2827	ENST00000374024.4	9804	ENSG00000181773	GPR3	G protein-coupled receptor 3
chr1	27418437	27418652	216	*	7.18762829300677	20.70995122267	2.84551580204459	0.528334780026841	5.38581957807137	7.21152755579556e-08	2.05996332477834e-07	0.728888999914277	0.930506086829931	0.92407469066572	4.51940489654927	7.4829028045531	6.07981246390551	Intron (ENST00000618852.5/10163, intron 3 of 8)	1	27392622	27395814	3193	1	2827	ENST00000374024.4	25815	ENSG00000181773	GPR3	G protein-coupled receptor 3
chr1	27422133	27422567	435	*	-29.9014743242424	21.6445955068897	-4.90214471468985	0.816758143087533	-6.00195389073027	1.94957071540466e-09	7.00372993917603e-09	6.56000099922849	6.64647204878522	8.31667221599148	0	0.311787616856379	0.379988278994095	Intron (ENST00000618852.5/10163, intron 2 of 8)	1	27392622	27395814	3193	1	2827	ENST00000374024.4	29511	ENSG00000181773	GPR3	G protein-coupled receptor 3
chr1	27436339	27436940	602	*	-3.00931654568667	16.036640821843	-1.58943586967319	0.572005822818935	-2.77870575135091	0.0054575937791966	0.00832538736610182	4.19111174950709	6.1147542848824	2.00216182977573	1.08465717517183	1.5589380842819	1.32995897647933	Intron (ENST00000618852.5/10163, intron 1 of 8)	1	27392622	27395814	3193	1	2827	ENST00000374024.4	43717	ENSG00000181773	GPR3	G protein-coupled receptor 3
[truncated: 70,461 more rows]
