# Supplementary material for: Changes in the Transcriptome and Chromatin Landscape in BRAFi-Resistant Melanoma Cells
Source: Front Oncol. 2022 Jun 17;12:937831. doi: 10.3389/fonc.2022.937831 (PMC9247198; doi:10.3389/fonc.2022.937831)
Supplement: Supplementary Table 3 — Integration of ATAC sequencing and RNA sequencing data with significantly altered chromatin accessible regions aligning with gene expression changes in in M229-Par and M229-Res cells. [file Table_3.csv]

Gene_symbol	NAME	Foldchange.x	baseMean.x	log2FoldChange.x	lfcSE.x	stat.x	pvalue.x	padj.x	P1.x	P2.x	P3.x	R1.x	R2.x	R3.x	seqnames	start	end	width	strand	Foldchange.y	baseMean.y	log2FoldChange.y	lfcSE.y	stat.y	pvalue.y	padj.y	P1.y	P2.y	P3.y	R1.y	R2.y	R3.y	annotation	geneChr	geneStart	geneEnd	geneLength	geneStrand	geneId	transcriptId	distanceToTSS	ENSEMBL	GENENAME
WNT5A	wingless-type MMTV integration site family; member 5A	27989.66941	5037.464768	14.77260683	1.178356797	12.53661613	4.71E-36	1.51E-35	0	0.027357147	0	250.7600401	254.3881445	256.2332387	chr3	55488552	55488833	282	*	119.6311153	19.6442658	6.902448864	1.252014205	5.51307552	3.53E-08	1.05E-07	0	0	0.154012448	5.604062072	4.98860187	8.739730417	Promoter (<=1kb)	3	55465716	55487642	21927	2	7474	ENST00000264634.8	-910	ENSG00000114251	Wnt family member 5A
SERPINB7	serpin peptidase inhibitor; clade B (ovalbumin); member 7	18591.5316	1717.79237	14.18235801	1.178799221	12.03119051	2.44E-33	7.47E-33	0	0	0	85.9904593	86.82752742	86.82418046	chr18	63775231	63775698	468	*	84.32402631	25.55052588	6.397871849	1.081186197	5.917456095	3.27E-09	1.14E-08	0	0	0.308024897	7.41182403	9.509522314	8.169747998	Promoter (<=1kb)	18	63775375	63805376	30002	1	8710	ENST00000540675.5	0	ENSG00000166396	serpin family B member 7
TENM2	teneurin transmembrane protein 2	14632.13452	9778.449599	13.83685262	0.721864265	19.16821942	6.82E-82	3.86E-81	0.051926852	0	0.046929476	499.4563091	482.9417003	495.5092665	chr5	167759413	167759846	434	*	1953.131198	162.7919694	10.93157315	1.186958083	9.209738159	3.27E-20	3.61E-19	0	0	0	56.7637255	54.56283295	50.34844697	Promoter (4-5kb)	5	167755003	168263185	508183	1	57451	ENST00000520394.5	4410	ENSG00000145934	teneurin transmembrane protein 2
TMEM40	transmembrane protein 40	12851.4712	1187.634722	13.6496459	1.179159502	11.57574178	5.47E-31	1.61E-30	0	0	0	58.21257576	60.04599421	61.25248913	chr3	12763336	12763652	317	*	3.98349595	167.4187796	1.994035108	0.190841036	10.44867051	1.49E-25	2.44E-24	8.382223499	14.22345018	11.55093363	38.32455352	49.10654965	45.78858762	Promoter (4-5kb)	3	12733558	12759277	25720	2	55287	ENST00000435575.5	-4059	ENSG00000088726	transmembrane protein 40
TLL1	tolloid-like 1	8828.709766	815.6492572	13.1079869	1.179586834	11.11235436	1.09E-28	3.08E-28	0	0	0	40.72982583	41.98120663	40.57230092	chr4	165874250	165875173	924	*	10.93721453	12.92693832	3.451173457	0.747088834	4.619495431	3.85E-06	8.45E-06	0.728889	0.132929441	0.308024897	3.253971526	3.117876169	5.319835906	Promoter (<=1kb)	4	165874958	165995178	120221	1	7092	ENST00000506144.1	0	ENSG00000038295	tolloid like 1
COL5A1	collagen; type V; alpha 1	8755.227832	16090.54884	13.09592901	0.436618397	29.99399269	1.18E-197	1.41E-196	0.103853704	0.10942859	0.070394214	863.7711985	809.273347	758.6721346	chr9	134644750	134645486	737	*	40.95915531	94.68768552	5.356114058	0.420828918	12.72753328	4.16E-37	1.39E-35	1.0933335	0.664647205	0.616049794	25.48944362	32.42591215	33.81895683	Promoter (2-3kb)	9	134641805	134844840	203036	1	1289	ENST00000618395.4	2945	ENSG00000130635	collagen type V alpha 1 chain
STAC	SH3 and cysteine rich domain	8340.340405	770.8490539	13.02589055	1.17978423	11.0409092	2.43E-28	6.80E-28	0	0	0	38.52372577	37.39216785	40.59947593	chr3	36525066	36525617	552	*	5.296504132	41.89425866	2.405040447	0.355257804	6.76984551	1.29E-11	6.17E-11	2.5511115	1.993941615	2.310186727	11.75045273	9.509522314	13.67957804	Promoter (3-4kb)	3	36528709	36529239	531	1	6769	ENST00000465064.1	-3092	ENSG00000144681	SH3 and cysteine rich domain
VIPR1	vasoactive intestinal peptide receptor 1	7061.773288	3539.055338	12.78581479	0.833794929	15.33448375	4.50E-53	1.86E-52	0	0.027357147	0.046929476	184.6956458	176.6901334	173.4581358	chr3	42497027	42497617	591	*	97.91144378	117.9219892	6.613405585	0.546482448	12.10177127	1.03E-33	2.81E-32	0.3644445	0.797576646	0	33.98592482	48.48297442	33.62896269	Promoter (4-5kb)	3	42501912	42527496	25585	1	7433	ENST00000450274.5	-4295	ENSG00000114812	vasoactive intestinal peptide receptor 1
EDN1	endothelin 1	6736.214455	2250.437584	12.71772235	1.021076371	12.45521169	1.31E-35	4.19E-35	0.025963426	0	0.023464738	115.5948988	115.7457559	108.7544195	chr6	12289469	12290483	1015	*	5.146372585	105.9871719	2.363555909	0.227666408	10.38166293	3.00E-25	4.83E-24	5.466667499	7.311119254	4.774385902	26.75487699	30.71108026	30.7790506	Promoter (<=1kb)	6	12290361	12297194	6834	1	1906	ENST00000379375.6	0	ENSG00000078401	endothelin 1
NRG1	neuregulin 1	6123.127544	565.6736219	12.58005302	1.180332531	10.65805838	1.60E-26	4.36E-26	0	0	0	29.72304704	27.4613908	28.31636809	chr8	32547717	32549460	1744	*	6.971918843	97.49447988	2.801555776	0.247595275	11.31506156	1.11E-29	2.36E-28	4.555556249	3.456165465	4.620373453	26.57410079	25.8783722	32.10900958	Promoter (<=1kb)	8	32548210	32760989	212780	1	3084	ENST00000523079.5	0	ENSG00000157168	neuregulin 1
CACNG4	calcium channel; voltage-dependent; gamma subunit 4	5714.792138	1910.28705	12.48048531	1.021222907	12.22111766	2.40E-34	7.48E-34	0	0.027357147	0.023464738	91.75478527	97.12251389	99.81383876	chr17	66964899	66965622	724	*	7.76635232	19.43307122	2.957237157	0.59075128	5.005892088	5.56E-07	1.38E-06	0.3644445	0.664647205	1.232099588	6.507943051	7.794690421	2.849912092	Promoter (<=1kb)	17	66964707	67033398	68692	1	27092	ENST00000262138.4	192	ENSG00000075461	calcium voltage-gated channel auxiliary subunit gamma 4
KISS1	KiSS-1 metastasis-suppressor	5313.572836	491.0095611	12.37546654	1.1805597	10.48271132	1.04E-25	2.78E-25	0	0	0	24.02988559	25.13045047	25.055366	chr1	204198534	204199003	470	*	48.02135021	59.19143968	5.585604063	0.566483294	9.860139079	6.20E-23	8.46E-22	0.91111125	0.265858882	0.154012448	19.70460535	22.44870841	15.3895253	Promoter (2-3kb)	1	204190341	204196491	6151	2	3814	ENST00000367194.5	-2043	ENSG00000170498	KiSS-1 metastasis suppressor
XDH	xanthine dehydrogenase	5250.409873	485.1186727	12.35821434	1.180551731	10.46816841	1.21E-25	3.24E-25	0	0	0	24.69408776	24.03782219	24.59339071	chr2	31384465	31385104	640	*	4.790234109	119.7605263	2.260096165	0.224758608	10.05566009	8.67E-24	1.26E-22	8.200001249	8.507484222	4.466361005	35.25135819	30.24339884	32.86898613	Promoter (<=1kb)	2	31383082	31384395	1314	2	7498	ENST00000476043.1	-70	ENSG00000158125	xanthine dehydrogenase
TMEM200A	transmembrane protein 200A	4760.11054	1591.175368	12.21677936	1.021324063	11.96170717	5.64E-33	1.72E-32	0.025963426	0	0.023464738	77.23722358	80.17463522	83.04685305	chr6	130365202	130366868	1667	*	3.982797434	42.28891726	1.993782106	0.338778791	5.885203437	3.98E-09	1.37E-08	3.82666725	2.65858882	2.310186727	12.11200512	11.69203563	9.689701114	Promoter (<=1kb)	6	130365734	130443063	77330	1	114801	ENST00000296978.3	0	ENSG00000164484	transmembrane protein 200A
FOXS1	forkhead box S1	4441.14368	799.7288319	12.11671553	1.17978562	10.27026887	9.59E-25	2.52E-24	0	0.027357147	0	39.4488645	38.84900556	42.55607718	chr20	31841831	31843101	1271	*	41.0435843	372.5738622	5.359084821	0.212822135	25.18105002	6.46E-140	1.61E-136	3.82666725	3.057377142	2.310186727	124.0124704	118.4792944	118.556343	Promoter (2-3kb)	20	31844303	31845604	1302	2	2307	ENST00000375978.5	2503	ENSG00000179772	forkhead box S1
CCL2	chemokine (C-C motif) ligand 2	4069.373051	376.134404	11.99059083	1.181812448	10.14593377	3.45E-24	8.97E-24	0	0	0	19.47535644	17.21496559	20.16386288	chr17	34252178	34253060	883	*	41.5157289	95.55301895	5.375586123	0.419039003	12.82836702	1.14E-37	3.93E-36	1.0933335	1.196364969	0	31.81661047	30.24339884	30.58905646	Promoter (2-3kb)	17	34255285	34256816	1532	1	6347	ENST00000580907.5	-2225	ENSG00000108691	C-C motif chemokine ligand 2
PITX1	paired-like homeodomain 1	3866.102672	357.1612973	11.91666424	1.181455896	10.08642327	6.34E-24	1.63E-23	0	0	0	17.79112951	18.5018389	17.6909363	chr5	135033617	135034837	1221	*	10.15294962	30.036905	3.343827012	0.495172824	6.752848403	1.45E-11	6.90E-11	0.3644445	0.531717764	1.848149381	9.038809793	7.482902805	10.63967181	Promoter (<=1kb)	5	135027734	135034228	6495	2	5307	ENST00000265340.12	0	ENSG00000069011	paired like homeodomain 1
F2RL2	coagulation factor II (thrombin) receptor-like 2	3712.929043	1240.624733	11.85834203	1.021670343	11.6068183	3.81E-31	1.13E-30	0.025963426	0.027357147	0	66.23044479	61.28430627	59.94808829	chr5	76623144	76623510	367	*	20.30034994	22.44255886	4.343432692	0.677137309	6.414404633	1.41E-10	5.92E-10	0.3644445	0.132929441	0.616049794	7.954152618	8.730053272	4.559859348	Promoter (<=1kb)	5	76615482	76623403	7922	2	2151	ENST00000296641.5	0	ENSG00000164220	coagulation factor II thrombin receptor like 2
COL1A1	collagen; type I; alpha 1	3683.996595	93583.13512	11.84705601	0.120133869	98.61545356	0	0	1.324134726	1.36785737	1.196701639	4893.865298	4690.556089	4556.489511	chr17	50200158	50201902	1745	*	4.677033347	358.0071316	2.225593715	0.131664201	16.90355989	4.24E-64	5.52E-62	17.67555825	25.12366434	21.40773033	102.1385507	93.69217887	97.46699356	Promoter (<=1kb)	17	50183289	50201632	18344	2	1277	ENST00000225964.9	0	ENSG00000108821	collagen type I alpha 1 chain
ALPP	alkaline phosphatase; placental	3591.720883	331.8827749	11.81045953	1.181657137	9.994827733	1.61E-23	4.10E-23	0	0	0	16.62877572	16.6322305	16.9028608	chr2	232378208	232378903	696	*	18.08436885	28.40990199	4.176671344	0.568263859	7.349880306	1.98E-13	1.17E-12	0.18222225	0.531717764	0.770062242	8.31570501	8.574159464	9.879695254	Promoter (<=1kb)	2	232378724	232379784	1061	1	250	ENST00000474529.1	0	ENSG00000163283	alkaline phosphatase; placental
GCOM1	GRINL1A complex locus 1	3508.868858	323.8467075	11.77679031	1.183965394	9.946904165	2.60E-23	6.61E-23	0	0	0	18.50277469	17.04500119	13.39728356	chr15	57679929	57680416	488	*	15.46352115	14.93593468	3.950796963	0.75367559	5.242039165	1.59E-07	4.30E-07	0.54666675	0.398788323	0	4.338628701	4.053239019	5.509830045	Promoter (<=1kb)	15	57680698	57714745	34048	1	145781	ENST00000484300.1	-282	ENSG00000137878	GRINL1A complex locus 1
TRIM55	tripartite motif containing 55	3493.251036	1167.654392	11.77035461	1.021557492	11.52196983	1.02E-30	3.00E-30	0	0.027357147	0.023464738	57.05022197	59.87602981	59.51328802	chr8	66123751	66124529	779	*	13.66875448	203.065225	3.772809883	0.201379141	18.73485935	2.57E-78	6.32E-76	5.831111999	4.519600993	4.00432366	57.30605409	67.03433762	63.45804259	Promoter (2-3kb)	8	66126896	66175485	48590	1	84675	ENST00000353317.9	-2367	ENSG00000147573	tripartite motif containing 55
SLCO2A1	solute carrier organic anion transporter family; member 2A1	3435.202261	317.4418664	11.74617933	1.181845813	9.938842443	2.82E-23	7.16E-23	0	0	0	15.63247246	16.09805668	16.25066038	chr3	134033977	134034407	431	*	57.89770121	35.08120758	5.855434163	0.784529461	7.463625589	8.42E-14	5.17E-13	0	0.265858882	0.308024897	10.30424316	12.78329229	11.20965423	Promoter (4-5kb)	3	133955343	134029925	74583	2	6578	ENST00000478651.1	-4052	ENSG00000174640	solute carrier organic anion transporter family member 2A1
BNC1	basonuclin 1	3419.268316	615.6719017	11.73947192	1.180214727	9.946894959	2.60E-23	6.61E-23	0.025963426	0	0	29.34350294	31.75906204	31.9306454	chr15	83287606	83288734	1129	*	363.0445351	109.3639009	8.504002726	1.037080409	8.199945399	2.40E-16	1.91E-15	0	0	0.308024897	38.68610591	30.39929264	39.13879274	Promoter (2-3kb)	15	83255903	83284714	28812	2	646	ENST00000345382.6	-2892	ENSG00000169594	basonuclin 1
CPZ	carboxypeptidase Z	3417.063114	315.5827374	11.73854118	1.182093732	9.930296441	3.07E-23	7.79E-23	0	0	0	15.91713054	16.75363365	15.0277846	chr4	8599529	8599998	470	*	21.37282538	43.62120778	4.417705732	0.485253019	9.103922199	8.71E-20	9.32E-19	0.91111125	0.797576646	0.308024897	14.10054328	15.12169942	12.15962493	Promoter (1-2kb)	4	8601970	8619761	17792	1	8532	ENST00000513120.2	-1972	ENSG00000109625	carboxypeptidase Z
ADAMTS5	ADAM metallopeptidase with thrombospondin type 1 motif; 5	3388.440469	313.2376272	11.72640571	1.182283279	9.91843995	3.46E-23	8.76E-23	0	0	0	15.72735849	14.68978023	16.93003581	chr21	26966852	26967834	983	*	8.833648039	29.50001096	3.143009352	0.477383492	6.583824961	4.58E-11	2.05E-10	1.27555575	1.063435528	0.770062242	9.400362185	11.22435421	5.699824185	Promoter (<=1kb)	21	26917922	26967088	49167	2	11096	ENST00000284987.6	0	ENSG00000154736	ADAM metallopeptidase with thrombospondin type 1 motif 5
MSLN	mesothelin	3149.901694	566.9033704	11.62109109	1.180297582	9.845899263	7.14E-23	1.79E-22	0	0.027357147	0	28.34719969	29.64664737	27.66416767	chr16	760605	761356	752	*	8.691121595	53.56226046	3.11954237	0.346613814	9.000052065	2.26E-19	2.34E-18	1.27555575	1.728082733	2.618211624	15.18520045	14.49812418	18.04944325	Promoter (<=1kb)	16	760734	768862	8129	1	10232	ENST00000545450.7	0	ENSG00000102854	mesothelin
GAS6	growth arrest-specific 6	2814.373476	5643.142756	11.45859808	0.417729918	27.43063778	1.18E-165	1.22E-164	0.103853704	0.082071442	0.11732369	288.2162981	288.8423563	275.581851	chr13	113837021	113838252	1232	*	12.91284305	351.3292528	3.690734772	0.155228878	23.77608351	5.91E-125	9.39E-122	11.2977795	6.77940149	8.316672216	107.5618365	111.9317545	103.9267943	Promoter (<=1kb)	13	113820552	113836044	15493	2	2621	ENST00000610073.1	-977	ENSG00000183087	growth arrest specific 6
IL6	interleukin 6	2803.469451	936.7764089	11.45299763	1.021893932	11.20761879	3.74E-29	1.07E-28	0	0	0.046929476	46.84997438	48.41557317	46.27905456	chr7	22725594	22727669	2076	*	5.167798775	121.47498	2.369549895	0.206123711	11.49576575	1.39E-30	3.12E-29	6.924445499	5.981824844	7.392597525	31.81661047	35.38789451	33.81895683	Promoter (<=1kb)	7	22725884	22732002	6119	1	3569	ENST00000404625.5	0	ENSG00000136244	interleukin 6
TRHDE-AS1	TRHDE antisense RNA 1	2734.494853	492.0302645	11.41705863	1.180758084	9.669261459	4.07E-22	1.01E-21	0	0	0.023464738	26.21226415	24.57199601	23.56074005	chr12	72271744	72273533	1790	*	4.313139719	41.51891044	2.108738451	0.341037662	6.1833008	6.28E-10	2.41E-09	2.915556	2.79151826	2.310186727	10.12346697	10.60077897	12.72960735	Promoter (<=1kb)	12	72249964	72272501	22538	2	283392	ENST00000667465.1	0	NA	TRHDE antisense RNA 1
EGFR	epidermal growth factor receptor	2725.801779	2733.266776	11.41246494	0.59061131	19.32313985	3.43E-83	1.96E-82	0.051926852	0.082071442	0.023464738	145.1993383	131.3824807	136.3914121	chr7	55018668	55019693	1026	*	14.52594073	40.20012229	3.860559694	0.453879939	8.505684788	1.81E-17	1.59E-16	1.27555575	0.265858882	1.232099588	12.65433371	12.62739848	11.96963079	Promoter (<=1kb)	7	55019017	55211628	192612	1	1956	ENST00000275493.7	0	ENSG00000146648	epidermal growth factor receptor
VGLL3	vestigial-like family member 3	2593.06562	2600.720862	11.340443	0.590752836	19.19659509	3.95E-82	2.24E-81	0.025963426	0.027357147	0.093858952	126.3644625	127.3518963	139.2447889	chr3	86990396	86991727	1332	*	4.830990056	107.7987192	2.272318883	0.21699452	10.47178004	1.16E-25	1.93E-24	6.013334249	7.178189813	5.698460592	28.56263895	31.33465549	28.8791092	Promoter (<=1kb)	3	86937973	86991149	53177	2	389136	ENST00000398399.7	0	ENSG00000206538	vestigial like family member 3
KRT17	keratin 17; type I	2384.129201	4383.940001	11.21924671	0.436222179	25.71911112	7.15E-146	6.50E-145	0.051926852	0.191500032	0.046929476	216.0317553	223.0661338	223.2427676	chr17	41624451	41625006	556	*	25.80831708	40.47047799	4.689764164	0.538486486	8.709158516	3.06E-18	2.89E-17	0.91111125	0.398788323	0.308024897	11.75045273	15.12169942	11.77963665	Promoter (<=1kb)	17	41619442	41624575	5134	2	3872	ENST00000311208.13	0	ENSG00000128422	keratin 17
LYPD6B	LY6/PLAUR domain containing 6B	2147.795124	198.613414	11.06864067	1.18477683	9.342384477	9.42E-21	2.26E-20	0	0	0	9.10905831	9.906496417	11.00588203	chr2	149037467	149038901	1435	*	2.241444926	40.54167268	1.164429052	0.325633682	3.575886388	0.000349043	0.000600311	5.284445249	3.190306583	4.466361005	9.400362185	9.041840889	9.309712835	Promoter (<=1kb)	2	149038107	149101583	63477	1	130576	ENST00000473800.1	0	ENSG00000150556	LY6/PLAUR domain containing 6B
KYNU	kynureninase	2053.54727	189.7565086	11.00390244	1.184561457	9.289431441	1.55E-20	3.71E-20	0	0	0	9.93931102	8.959551906	9.783006249	chr2	142873879	142874749	871	*	67.39275522	20.47609031	6.074521604	1.106457221	5.490064586	4.02E-08	1.19E-07	0	0	0.308024897	8.858033597	7.015221379	4.179871069	Promoter (2-3kb)	2	142877657	142990052	112396	1	8942	ENST00000375773.6	-2908	ENSG00000115919	kynureninase
GFRA1	GDNF family receptor alpha 1	2051.439419	189.5961349	11.00242084	1.184492381	9.288722335	1.56E-20	3.73E-20	0	0	0	9.037893792	9.809373903	9.810181266	chr10	116272541	116273648	1108	*	6.044669754	16.77995357	2.595663521	0.563325104	4.607754033	4.07E-06	8.91E-06	0.54666675	0.797576646	1.078087139	3.977076309	4.832708061	5.509830045	Promoter (<=1kb)	10	116056933	116273284	216352	2	2674	ENST00000439649.7	0	ENSG00000151892	GDNF family receptor alpha 1
ADAM33	ADAM metallopeptidase domain 33	1889.734264	340.0276575	10.88396766	1.182024818	9.207901129	3.33E-20	7.88E-20	0	0.027357147	0	18.17067361	17.43349124	15.76151007	chr20	3676676	3677342	667	*	1.517401902	58.9012463	0.601603252	0.282240714	2.1315254	0.033045882	0.045947727	8.564445749	9.969708073	5.390435696	12.47355751	11.22435421	11.58964251	Promoter (2-3kb)	20	3667965	3673747	5783	2	80332	ENST00000466620.5	-2929	ENSG00000149451	ADAM metallopeptidase domain 33
TENM3	teneurin transmembrane protein 3	1772.5638	1185.334565	10.79162184	0.723251233	14.92098643	2.41E-50	9.60E-50	0.103853704	0	0	58.59211986	60.41020364	60.05678836	chr4	182240278	182240816	539	*	233.1386476	19.38608234	7.865044371	1.248222911	6.300993436	2.96E-10	1.19E-09	0	0	0	5.965614463	7.794690421	5.509830045	Promoter (2-3kb)	4	182243402	182803024	559623	1	55714	ENST00000511685.6	-2586	ENSG00000218336	teneurin transmembrane protein 3
SH3RF2	SH3 domain containing ring finger 2	1721.014065	575.5174353	10.74904317	1.022772366	10.50971216	7.79E-26	2.09E-25	0	0.027357147	0.023464738	28.70302228	28.26265154	29.97404415	chr5	145936488	145936981	494	*	62.30132297	37.67423643	5.961190894	0.782210031	7.620959406	2.52E-14	1.64E-13	0	0.265858882	0.308024897	11.75045273	14.49812418	10.63967181	Promoter (<=1kb)	5	145936578	146063292	126715	1	153769	ENST00000359120.9	0	ENSG00000156463	SH3 domain containing ring finger 2
ROR2	receptor tyrosine kinase-like orphan receptor 2	1706.612106	157.5653574	10.73691947	1.18602243	9.052880623	1.39E-19	3.25E-19	0	0	0	8.373691623	8.158291167	7.282904652	chr9	91949833	91950563	731	*	1.713388485	30.12805733	0.776852298	0.3849158	2.018239565	0.043566317	0.059611181	4.19111175	4.386671552	2.772224072	7.954152618	4.676814253	6.269806603	Promoter (<=1kb)	9	91722601	91950228	227628	2	4920	ENST00000375708.4	0	ENSG00000169071	receptor tyrosine kinase like orphan receptor 2
MYZAP	myocardial zonula adherens protein	1703.526027	157.590692	10.73430827	1.188024029	9.035430274	1.63E-19	3.80E-19	0	0	0	6.523414154	8.085449281	9.212330885	chr15	57591673	57592428	756	*	2.334074789	16.83131882	1.222850789	0.532255844	2.297486826	0.021591014	0.030741295	0.91111125	1.462223851	2.772224072	3.796300113	2.806088552	5.129841766	Promoter (<=1kb)	15	57591904	57685364	93461	1	100820829	ENST00000267853.10	0	ENSG00000263155	myocardial zonula adherens protein
ZNF93	zinc finger protein 93	1665.348647	153.8838108	10.70160853	1.185744467	9.025223248	1.79E-19	4.17E-19	0	0	0	7.733210961	7.672678597	7.853580017	chr19	19900247	19901296	1050	*	146.6941199	44.50129903	7.196667233	1.054253496	6.826315739	8.71E-12	4.25E-11	0.3644445	0	0	13.1966623	16.99242512	13.67957804	Promoter (<=1kb)	19	19900913	19909520	8608	1	81931	ENST00000592613.1	0	ENSG00000184635	zinc finger protein 93
JPH2	junctophilin 2	1639.824443	151.559175	10.67932566	1.185935627	9.004979203	2.16E-19	5.01E-19	0	0	0	7.424831383	7.575556083	7.907930051	chr20	44187169	44187949	781	*	15.66295064	107.9878143	3.969284113	0.296304231	13.39597513	6.38E-41	2.61E-39	2.73333375	1.993941615	2.00216183	42.30162983	30.86697407	27.54915023	Promoter (<=1kb)	20	44111695	44187578	75884	2	57158	ENST00000372980.3	0	ENSG00000149596	junctophilin 2
PSG5	pregnancy specific beta-1-glycoprotein 5	1611.364705	148.8879942	10.65406735	1.186150477	8.982053756	2.66E-19	6.16E-19	0	0	0	7.756932467	7.138504771	7.60900486	chr19	43181456	43182495	1040	*	125.4556248	57.22590584	6.971033345	0.865892506	8.050691395	8.23E-16	6.21E-15	0.54666675	0	0	18.25839578	21.35745175	16.71948428	Promoter (2-3kb)	19	43180347	43184935	4589	2	5673	ENST00000489220.1	2440	ENSG00000204941	pregnancy specific beta-1-glycoprotein 5
IL7R	interleukin 7 receptor	1545.475384	1032.905041	10.59383496	0.723773661	14.63694458	1.63E-48	6.40E-48	0	0.027357147	0.070394214	53.08873046	53.39310201	49.54005664	chr5	35851983	35852657	675	*	5.831838196	34.11012556	2.543950693	0.412126822	6.172737505	6.71E-10	2.57E-09	1.0933335	2.525659379	1.386112036	12.11200512	8.730053272	8.169747998	Promoter (<=1kb)	5	35852695	35860948	8254	1	3575	ENST00000508941.5	-38	ENSG00000168685	interleukin 7 receptor
PSG4	pregnancy specific beta-1-glycoprotein 4	1539.792785	142.225901	10.5885205	1.186434338	8.924657823	4.47E-19	1.03E-18	0	0	0	7.377388371	7.162785399	6.956804444	chr19	43201000	43201702	703	*	125.1265457	37.77289146	6.967244081	1.062727901	6.555999961	5.53E-11	2.44E-10	0	0	0.308024897	13.37743849	13.40686752	10.44967767	Promoter (2-3kb)	19	43197744	43204051	6308	2	5672	ENST00000495316.2	2349	ENSG00000243137	pregnancy specific beta-1-glycoprotein 4
MGAT5B	mannosyl (alpha-1;6-)-glycoprotein beta-1;6-N-acetyl-glucosaminyltransferase; isozyme B	1535.209856	3335.741697	10.58422016	0.402395797	26.30300871	1.77E-152	1.68E-151	0.207707408	0.054714295	0.070394214	178.0061811	164.6469417	161.202203	chr17	76872113	76872999	887	*	21.32233026	415.7178843	4.41429321	0.172431201	25.60031581	1.51E-144	5.65E-141	6.195556499	8.507484222	4.158336108	127.8087705	146.8519675	120.0762962	Promoter (<=1kb)	17	76872647	76950382	77736	1	146664	ENST00000428789.6	0	ENSG00000167889	alpha-1;6-mannosylglycoprotein 6-beta-N-acetylglucosaminyltransferase B
LINC00452	long intergenic non-protein coding RNA 452	1511.366595	139.7413094	10.56163793	1.18693854	8.898218039	5.68E-19	1.30E-18	0	0	0	6.760629214	6.725734087	7.636179878	chr13	113896930	113897775	846	*	49.54308389	203.8455043	5.630611769	0.30695389	18.34351004	3.72E-75	8.17E-73	0.91111125	1.861012174	1.232099588	65.6217591	67.19023143	65.73797227	Promoter (1-2kb)	13	113895103	113921317	26215	1	643365	ENST00000426859.1	1827	ENSG00000229373	long intergenic non-protein coding RNA 452
PXDN	peroxidasin	1417.978678	255.3309966	10.46962012	1.183158485	8.848873806	8.84E-19	2.02E-18	0.025963426	0	0	13.73475198	11.89750795	12.93530826	chr2	1675685	1675978	294	*	7.764171094	19.58964755	2.95683191	0.564461519	5.23832327	1.62E-07	4.38E-07	0.91111125	1.063435528	0.308024897	6.869495443	6.391646146	3.989876929	Promoter (<=1kb)	2	1666258	1676463	10206	2	7837	ENST00000483018.5	485	ENSG00000130508	peroxidasin
COL3A1	collagen; type III; alpha 1	1410.959861	3538.3567	10.46246123	0.37409945	27.96705855	4.09E-172	4.33E-171	0.207707408	0.10942859	0.070394214	180.6629898	176.3987659	177.3713383	chr2	188969177	188969609	433	*	41.75049143	25.2587005	5.383721274	0.837589667	6.427635734	1.30E-10	5.45E-10	0	0.531717764	0	7.050271639	5.300389487	12.15962493	Promoter (4-5kb)	2	188974320	189012746	38427	1	1281	ENST00000304636.7	-4711	ENSG00000168542	collagen type III alpha 1 chain
PIK3C2G	phosphatidylinositol-4-phosphate 3-kinase; catalytic subunit type 2 gamma	1373.304038	126.837717	10.42343535	1.187594729	8.776929614	1.68E-18	3.80E-18	0	0	0	6.333642106	6.750014715	6.087203888	chr12	18261998	18262785	788	*	37.49538615	11.54546203	5.228641176	1.152850461	4.53540277	5.75E-06	1.23E-05	0	0	0.308024897	4.700181092	3.429663785	3.039906232	Promoter (<=1kb)	12	18261540	18648414	386875	1	5288	ENST00000538779.5	458	ENSG00000139144	phosphatidylinositol-4-phosphate 3-kinase catalytic subunit type 2 gamma
PLEKHA6	pleckstrin homology domain containing; family A member 6	1346.384429	675.3309396	10.39487468	0.835787905	12.43721597	1.64E-35	5.25E-35	0.025963426	0	0.046929476	33.80314607	33.11877724	35.08294741	chr1	204359681	204360216	536	*	8.076171585	31.51259119	3.013671562	0.436454718	6.904889412	5.02E-12	2.53E-11	1.64000025	1.196364969	0.770062242	9.400362185	9.665416123	8.739730417	Promoter (<=1kb)	1	204218853	204359929	141077	2	22874	ENST00000272203.8	0	ENSG00000143850	pleckstrin homology domain containing A6
ARMC4	armadillo repeat containing 4	1293.939179	233.1734255	10.33755409	1.183523851	8.734554935	2.45E-18	5.51E-18	0.025963426	0	0	11.00677879	11.63042104	12.58203304	chr10	27998173	27999020	848	*	8.111176386	20.43610254	3.019911168	0.545215748	5.538928722	3.04E-08	9.19E-08	0.728889	0.797576646	0.770062242	7.592600226	5.92396472	4.559859348	Promoter (<=1kb)	10	27812259	27998862	186604	2	55130	ENST00000673439.1	0	ENSG00000169126	armadillo repeat containing 4
INHBB	inhibin; beta B	1274.283092	639.1510138	10.3154701	0.835868982	12.34101316	5.45E-35	1.72E-34	0.025963426	0.027357147	0.023464738	31.38355246	33.21589975	31.9306454	chr2	120343263	120343941	679	*	2.469082625	57.88374488	1.303975115	0.275067449	4.740564977	2.13E-06	4.86E-06	6.195556499	5.848895403	5.082410799	11.75045273	13.56276133	15.57951944	Promoter (2-3kb)	2	120346136	120351803	5668	1	3625	ENST00000295228.4	-2195	ENSG00000163083	inhibin subunit beta B
BEX1	brain expressed; X-linked 1	1272.169424	1276.383541	10.3130751	0.59120481	17.44416644	3.81E-68	1.88E-67	0.077890278	0.054714295	0.023464738	62.74338341	65.48485499	64.54066623	chrX	103063582	103064402	821	*	69.27111453	31.83930765	6.114181981	0.89158045	6.857689603	7.00E-12	3.46E-11	0.3644445	0.132929441	0	11.20812414	8.88594708	11.01966009	Promoter (<=1kb)	23	103062651	103064171	1521	2	55859	ENST00000372728.4	0	ENSG00000133169	brain expressed X-linked 1
TRPC4	transient receptor potential cation channel; subfamily C; member 4	1266.010697	227.8934553	10.30607388	1.183452407	8.708481912	3.08E-18	6.92E-18	0	0	0.023464738	12.07424656	11.31477287	11.03305705	chr13	37869700	37870565	866	*	4.089609737	35.75352662	2.031963176	0.379660606	5.352051665	8.70E-08	2.45E-07	3.2800005	1.595153292	2.464199175	7.592600226	11.53614182	9.309712835	Promoter (<=1kb)	13	37636636	37870425	233790	2	7223	ENST00000379705.7	0	ENSG00000133107	transient receptor potential cation channel subfamily C member 4
TSPAN2	tetraspanin 2	1247.341594	115.3184302	10.2846409	1.188817271	8.651153671	5.10E-18	1.14E-17	0	0	0	5.811768974	5.341738264	6.27742901	chr1	115062628	115063605	978	*	42.04754307	90.84385193	5.393949598	0.441248572	12.22428795	2.31E-34	6.51E-33	0.91111125	0.132929441	1.232099588	25.48944362	36.79093879	25.83920297	Promoter (4-5kb)	1	115050445	115058425	7981	2	10100	ENST00000491992.1	-4203	ENSG00000134198	tetraspanin 2
TOX2	TOX high mobility group box family member 2	1237.125879	114.2984813	10.27277659	1.189235392	8.638135612	5.71E-18	1.27E-17	0	0	0	6.286199094	5.147493236	5.842628732	chr20	44055984	44056473	490	*	3.419121474	31.04552108	1.77362568	0.442926849	4.004330926	6.22E-05	0.000116308	0.54666675	3.722024347	2.772224072	9.761914577	7.015221379	7.219777301	Promoter (1-2kb)	20	44054351	44069616	15266	1	84969	ENST00000413823.1	1633	ENSG00000124191	TOX high mobility group box family member 2
CDK15	cyclin-dependent kinase 15	1208.409243	217.5822764	10.23889341	1.183527807	8.651164215	5.10E-18	1.14E-17	0	0	0.023464738	11.14910783	10.92628281	10.78848189	chr2	201854403	201855047	645	*	25.51050272	106.4938323	4.673019425	0.3312302	14.10807175	3.39E-45	1.74E-43	0.728889	1.861012174	1.386112036	36.15523917	33.82895643	31.91901544	Promoter (<=1kb)	2	201854760	201893360	38601	1	65061	ENST00000460149.5	0	ENSG00000138395	cyclin dependent kinase 15
PAPPA	pregnancy-associated plasma protein A; pappalysin 1	1189.753333	6565.752095	10.21644678	0.253066987	40.37052371	0	0	0.25963426	0.355642916	0.23464738	333.4294885	320.3586121	337.7854658	chr9	116377347	116377745	399	*	31.15562755	48.64630305	4.961420871	0.532411479	9.31877142	1.18E-20	1.35E-19	0.54666675	0	1.078087139	13.0158861	16.05706227	17.66945497	Promoter (4-5kb)	9	116373199	116396616	23418	1	5069	ENST00000483254.1	4148	ENSG00000182752	pappalysin 1
BDKRB1	bradykinin receptor B1	1109.257751	102.4580859	10.11537892	1.189695619	8.502493203	1.86E-17	4.08E-17	0	0	0	5.408503371	5.050370722	5.027378211	chr14	96246189	96246735	547	*	16.24066146	91.44724572	4.021538488	0.317285641	12.6748203	8.15E-37	2.66E-35	0.3644445	2.525659379	2.310186727	27.65875797	30.39929264	27.73914437	Promoter (4-5kb)	14	96242141	96263847	21707	1	623	ENST00000555847.1	4048	ENSG00000100739	bradykinin receptor B1
CHST15	carbohydrate (N-acetylgalactosamine 4-sulfate 6-O) sulfotransferase 15	1076.507455	99.46396033	10.07214259	1.189891613	8.464756355	2.57E-17	5.63E-17	0	0	0	5.028959275	4.977528837	5.027378211	chr10	124033301	124033991	691	*	16.90556578	13.55633256	4.079426394	0.800744956	5.094538985	3.50E-07	8.98E-07	0.3644445	0.132929441	0.308024897	3.796300113	4.520920444	4.369865208	Promoter (4-5kb)	10	124021082	124038619	17538	2	51363	ENST00000476765.1	4628	ENSG00000182022	carbohydrate sulfotransferase 15
SCARA3	scavenger receptor class A; member 3	1039.327235	1564.614993	10.02143425	0.483282886	20.73616619	1.63E-95	1.04E-94	0.051926852	0.10942859	0.070394214	78.06747629	76.96959226	81.22612688	chr8	27637442	27637876	435	*	41.7157401	32.03311823	5.382519936	0.721194359	7.463341704	8.44E-14	5.18E-13	0.3644445	0.265858882	0.154012448	8.496481206	12.31561087	10.25968353	Promoter (3-4kb)	8	27633902	27673018	39117	1	51435	ENST00000301904.4	3540	ENSG00000168077	scavenger receptor class A member 3
ZNF443	zinc finger protein 443	968.7782253	89.49749478	9.920022628	1.191853336	8.323190721	8.56E-17	1.85E-16	0	0	0	4.198706565	4.953248208	4.375177795	chr19	12440644	12441320	677	*	62.95678354	57.13446919	5.97628993	0.636888135	9.383578693	6.38E-21	7.46E-20	0	0.531717764	0.308024897	18.43917198	18.86315082	18.61942567	Promoter (<=1kb)	19	12429706	12441021	11316	2	10224	ENST00000301547.10	0	ENSG00000180855	zinc finger protein 443
C19orf33	chromosome 19 open reading frame 33	959.9450104	88.76959265	9.906807955	1.193464867	8.30087942	1.03E-16	2.23E-16	0	0	0	4.673136685	3.690655528	5.054553229	chr19	38300621	38301125	505	*	23.9300283	168.5914604	4.580750198	0.259726432	17.63682718	1.28E-69	2.18E-67	3.09777825	2.525659379	1.386112036	56.5829493	53.31568248	50.72843525	Promoter (3-4kb)	19	38304164	38305006	843	1	64073	ENST00000588605.5	-3039	ENSG00000167644	chromosome 19 open reading frame 33
LINC00857	long intergenic non-protein coding RNA 857	914.3547906	164.7440379	9.836610262	1.185290654	8.298901394	1.05E-16	2.26E-16	0	0	0.023464738	8.065312045	8.279694309	8.532955451	chr10	80207263	80207532	270	*	51.06513201	23.25385199	5.67426663	0.922050767	6.153963352	7.56E-10	2.87E-09	0.18222225	0.265858882	0	7.050271639	10.13309755	5.509830045	Promoter (<=1kb)	10	80207372	80219617	12246	1	439990	ENST00000660450.1	0	ENSG00000237523	long intergenic non-protein coding RNA 857
NGF	nerve growth factor (beta polypeptide)	900.1852233	83.10142461	9.814078073	1.193047626	8.22605725	1.93E-16	4.13E-16	0	0	0	4.649415179	4.079145583	3.831677448	chr1	115337437	115338414	978	*	28.14678998	22.12122056	4.814898494	0.750634618	6.414437032	1.41E-10	5.92E-10	0.3644445	0	0.462037345	8.31570501	6.391646146	6.459800743	Promoter (<=1kb)	1	115285918	115338236	52319	2	4803	ENST00000369512.2	0	ENSG00000134259	nerve growth factor
TNFRSF11B	tumor necrosis factor receptor superfamily; member 11b	890.7991714	82.2647628	9.798956406	1.192565684	8.216701638	2.09E-16	4.46E-16	0	0	0	4.198706565	4.321951868	3.9132025	chr8	118951540	118952405	866	*	2.879374847	35.37731665	1.525755616	0.370929533	4.113330111	3.90E-05	7.47E-05	3.46222275	3.854953788	2.00216183	6.869495443	8.574159464	10.63967181	Promoter (<=1kb)	8	118923557	118951885	28329	2	4982	ENST00000297350.9	0	ENSG00000164761	TNF receptor superfamily member 11b
S1PR1	sphingosine-1-phosphate receptor 1	889.8908575	595.6769786	9.797484594	0.724915777	13.51534192	1.27E-41	4.46E-41	0.051926852	0.054714295	0	28.91651583	30.03513742	30.97951979	chr1	101238760	101239355	596	*	1.911497894	59.25828744	0.934703611	0.276809371	3.376705083	0.000733597	0.001222581	7.653334499	7.842837018	5.390435696	10.48501936	14.65401799	13.4895839	Promoter (<=1kb)	1	101238335	101241308	2974	1	1901	ENST00000648480.1	425	ENSG00000170989	sphingosine-1-phosphate receptor 1
RTP3	receptor (chemosensory) transporter protein 3	856.3079962	79.07159622	9.741985987	1.194518319	8.155576881	3.48E-16	7.36E-16	0	0	0	4.601972167	3.544971757	3.80450243	chr3	46495118	46496500	1383	*	9.213789962	144.3178865	3.203794711	0.214025696	14.96920588	1.17E-50	8.04E-49	4.920000749	4.519600993	5.082410799	44.29016799	39.12934592	45.78858762	Promoter (1-2kb)	3	46497976	46500950	2975	1	83597	ENST00000296142.4	-1476	ENSG00000163825	receptor transporter protein 3
NNMT	nicotinamide N-methyltransferase	842.7631192	3806.906562	9.71898337	0.280032072	34.70667955	6.25E-264	1.01E-262	0.12981713	0.328285769	0.23464738	186.4273158	189.8987953	198.4048017	chr11	114294885	114295565	681	*	49.30543399	150.5231948	5.623674751	0.358693467	15.67821904	2.13E-55	1.80E-53	0.728889	1.32929441	0.924074691	47.00181092	45.36509825	54.14832976	Promoter (<=1kb)	11	114295825	114312560	16736	1	4837	ENST00000299964.3	-260	ENSG00000166741	nicotinamide N-methyltransferase
SPOCK3	sparc/osteonectin; cwcv and kazal-like domains proteoglycan (testican) 3	841.473098	151.7190004	9.716773339	1.186602938	8.188731905	2.64E-16	5.62E-16	0	0.027357147	0	6.831793732	7.866923625	8.206855242	chr4	167234108	167234846	739	*	10.31008026	16.47418084	3.365983658	0.650281453	5.176195084	2.26E-07	5.99E-07	0.18222225	0.930506087	0.308024897	5.423285876	5.768070912	3.79988279	Promoter (<=1kb)	4	166733384	167234426	501043	2	50859	ENST00000541354.5	0	ENSG00000196104	SPARC (osteonectin); cwcv and kazal like domains proteoglycan 3
ZNF385B	zinc finger protein 385B	837.2925815	77.37190317	9.709588033	1.19333993	8.136481309	4.07E-16	8.60E-16	0	0	0	3.74799795	4.006303698	3.940377517	chr2	179588542	179588901	360	*	8.52050957	15.86266454	3.090939714	0.619962691	4.985686654	6.17E-07	1.53E-06	0.728889	0.398788323	0.616049794	3.796300113	5.144495678	5.129841766	Promoter (2-3kb)	2	179441982	179585905	143924	2	151126	ENST00000466398.5	-2637	ENSG00000144331	zinc finger protein 385B
NPPB	natriuretic peptide B	830.6567178	149.776973	9.698108573	1.186538202	8.173448233	3.00E-16	6.36E-16	0.025963426	0	0	7.211337829	7.114224142	8.288380294	chr1	11859003	11859878	876	*	5.26672359	37.67256691	2.396905745	0.396045357	6.05209909	1.43E-09	5.23E-09	3.644445	1.595153292	1.078087139	11.38890034	10.60077897	9.309712835	Promoter (<=1kb)	1	11857464	11858945	1482	2	4879	ENST00000376468.4	-58	ENSG00000120937	natriuretic peptide B
PKP2	plakophilin 2	823.7455203	837.2179636	9.686054904	1.285918497	7.532401883	4.98E-14	9.85E-14	0.155780556	0	0	40.87215486	41.25278778	44.26810328	chr12	32896900	32897250	351	*	5.976265977	19.02756238	2.579244358	0.537528895	4.7983362	1.60E-06	3.72E-06	0.91111125	0.531717764	1.386112036	6.507943051	4.520920444	5.129841766	Promoter (<=1kb)	12	32790745	32896840	106096	2	5318	ENST00000340811.8	-60	ENSG00000057294	plakophilin 2
GLIS1	GLIS family zinc finger 1	780.9022179	140.663523	9.6089981	1.186475879	8.098772396	5.55E-16	1.17E-15	0	0	0.023464738	7.045287286	7.235627285	6.956804444	chr1	53734187	53734978	792	*	38.28069786	17.87916222	5.258545225	0.942418857	5.579838719	2.41E-08	7.38E-08	0.3644445	0.132929441	0	7.954152618	4.365026636	4.939847627	Promoter (<=1kb)	1	53506237	53734204	227968	2	148979	ENST00000312233.4	0	ENSG00000174332	GLIS family zinc finger 1
PTGER2	prostaglandin E receptor 2 (subtype EP2); 53kDa	749.5419562	375.9207743	9.549865426	0.837820896	11.39845696	4.26E-30	1.24E-29	0.025963426	0	0.046929476	19.42791343	19.08457398	18.23443665	chr14	52313844	52314872	1029	*	4.094799938	94.38670057	2.033792967	0.242909552	8.372634786	5.63E-17	4.74E-16	5.284445249	7.709907577	5.852473041	30.7319533	23.07228365	21.6593319	Promoter (<=1kb)	14	52314305	52327509	13205	1	5732	ENST00000557436.1	0	ENSG00000125384	prostaglandin E receptor 2
SDR16C5	NA	729.3614363	67.38366914	9.510490112	1.195614583	7.954478181	1.80E-15	3.72E-15	0	0	0	3.534504396	3.253604215	3.39687717	chr8	56322823	56323015	193	*	14.36566542	14.04260865	3.844552915	0.772940277	4.973932694	6.56E-07	1.62E-06	0.3644445	0	0.616049794	5.604062072	4.365026636	3.039906232	Promoter (2-3kb)	8	56301301	56320776	19476	2	195814	ENST00000522671.1	-2047	ENSG00000170786	short chain dehydrogenase/reductase family 16C member 5
ZNF44	zinc finger protein 44	705.6433617	235.9597372	9.462795407	1.026506574	9.218445983	3.01E-20	7.15E-20	0.025963426	0	0.023464738	11.76586698	12.62592681	11.22328217	chr19	12294681	12295198	518	*	129.2253359	39.00607009	7.013745142	1.067128539	6.572540125	4.95E-11	2.20E-10	0	0	0.308024897	16.08908143	13.25097372	9.119718696	Promoter (<=1kb)	19	12224686	12294822	70137	2	51710	ENST00000600003.5	0	ENSG00000197857	zinc finger protein 44
TH	tyrosine hydroxylase	704.3155521	65.06886737	9.460078129	1.196109139	7.909042596	2.59E-15	5.34E-15	0	0	0	3.344732348	3.229323587	3.261002083	chr11	2166208	2167000	793	*	2.610327242	22.11062728	1.38423068	0.484285837	2.858292717	0.004259273	0.006579307	2.36888925	0.930506087	3.080248969	6.327166855	6.079858529	3.419894511	Promoter (<=1kb)	11	2165853	2166774	922	2	7054	ENST00000461172.1	0	ENSG00000180176	tyrosine hydroxylase
CLSTN2	calsyntenin 2	663.6665979	666.2606067	9.374314855	0.593048592	15.80699285	2.78E-56	1.19E-55	0.051926852	0.027357147	0.070394214	33.77942457	32.29323587	34.48509703	chr3	139934640	139936646	2007	*	4.98641395	52.38098265	2.318002654	0.312553718	7.416333641	1.20E-13	7.28E-13	2.36888925	3.722024347	2.772224072	14.46209567	13.56276133	15.3895253	Promoter (<=1kb)	3	139935185	140577397	642213	1	64084	ENST00000458420.7	0	ENSG00000158258	calsyntenin 2
VEGFC	vascular endothelial growth factor C	663.3790934	666.1747383	9.373689736	0.592850061	15.8112318	2.60E-56	1.12E-55	0.051926852	0.082071442	0.023464738	32.68823529	34.04144112	33.80572159	chr4	176794239	176794444	206	*	31.74607851	19.92135128	4.988506486	0.82318772	6.059986519	1.36E-09	5.00E-09	0.3644445	0	0.308024897	6.327166855	5.768070912	7.029783161	Promoter (1-2kb)	4	176683538	176792922	109385	2	7424	ENST00000618562.2	-1317	ENSG00000150630	vascular endothelial growth factor C
ITGBL1	integrin; beta-like 1 (with EGF-like repeat domains)	660.2257899	331.2008888	9.366815684	0.838817107	11.16669606	5.93E-29	1.68E-28	0.025963426	0.027357147	0.023464738	17.07948433	17.60345564	15.29953477	chr13	101450064	101450703	640	*	97.30229383	58.61765752	6.604401911	0.763878691	8.64587792	5.34E-18	4.94E-17	0	0.531717764	0	19.34305296	16.83653131	21.46933776	Promoter (1-2kb)	13	101452593	101716443	263851	1	9358	ENST00000618057.4	-1890	ENSG00000198542	integrin subunit beta like 1
EFEMP1	EGF containing fibulin-like extracellular matrix protein 1	642.1923346	322.2462549	9.326861635	0.838502062	11.12324234	9.67E-29	2.73E-28	0.025963426	0.027357147	0.023464738	16.84226927	16.24374045	15.54410993	chr2	55923367	55924123	757	*	5.652205952	23.03508207	2.498814035	0.537281773	4.650844608	3.31E-06	7.33E-06	0.728889	2.392729938	0.308024897	4.880957288	6.859327571	7.789759719	Promoter (<=1kb)	2	55865967	55923782	57816	2	2202	ENST00000355426.8	0	ENSG00000115380	EGF containing fibulin extracellular matrix protein 1
CACNG7	calcium channel; voltage-dependent; gamma subunit 7	635.3362367	58.66993316	9.311376496	1.198770333	7.767439881	8.01E-15	1.62E-14	0	0	0	3.27356783	2.767991646	2.826201805	chr19	53906863	53908588	1726	*	8.831986898	33.37227137	3.142738032	0.461248619	6.813544594	9.52E-12	4.63E-11	1.8222225	0.265858882	1.540124484	11.93122893	9.353628506	8.359742138	Promoter (<=1kb)	19	53909335	53941593	32259	1	59284	ENST00000468076.5	-747	ENSG00000105605	calcium voltage-gated channel auxiliary subunit gamma 7
TMEM47	transmembrane protein 47	630.6250421	211.2643875	9.30063865	1.027571046	9.051090617	1.42E-19	3.30E-19	0.051926852	0	0	9.70209596	10.44067024	11.7396075	chrX	34657246	34657825	580	*	2.228917894	17.98409881	1.156343474	0.540679563	2.138685376	0.032461158	0.045179383	0.54666675	3.057377142	2.00216183	5.604062072	3.585557594	3.229900371	Promoter (<=1kb)	23	34627075	34657285	30211	2	83604	ENST00000275954.4	0	ENSG00000147027	transmembrane protein 47
FOXL1	forkhead box L1	622.8630066	57.5648792	9.282771079	1.198662664	7.744273148	9.61E-15	1.94E-14	0	0	0	2.965188252	2.719430389	3.016426927	chr16	86575629	86576308	680	*	2.646449296	62.01301586	1.404058013	0.286101272	4.90755599	9.22E-07	2.22E-06	3.2800005	6.912330931	7.084572628	14.28131947	14.8099118	15.76951358	Promoter (2-3kb)	16	86578506	86582160	3655	1	2300	ENST00000320241.4	-2198	ENSG00000176678	forkhead box L1
PLAU	plasminogen activator; urokinase	595.2045372	2828.995096	9.217241714	0.639396025	14.41554428	4.13E-47	1.58E-46	0.493305094	0.164142884	0.070394214	143.3490608	140.3177519	143.2123415	chr10	73906539	73907292	754	*	5.861698795	219.7032198	2.551318837	0.167558331	15.22645174	2.36E-52	1.76E-50	10.5688905	13.16001466	8.93272201	65.80253529	63.76056765	56.99824185	Promoter (1-2kb)	10	73909177	73913049	3873	1	5328	ENST00000481390.5	-1885	ENSG00000122861	plasminogen activator; urokinase
AADACP1	arylacetamide deacetylase pseudogene 1	593.7464026	54.86055077	9.213703057	1.199414138	7.681836292	1.57E-14	3.15E-14	0	0	0	2.727973192	2.792272274	2.771851771	chr3	151766459	151766848	390	*	20.95442557	22.63167084	4.389183068	0.674850485	6.50393408	7.82E-11	3.39E-10	0	0.664647205	0.308024897	6.688719247	6.079858529	8.739730417	Promoter (3-4kb)	3	151770428	151773952	3525	1	201651	ENST00000471766.1	-3580	ENSG00000240602	arylacetamide deacetylase pseudogene 1
EPHB2	EPH receptor B2	591.4668411	594.0107394	9.20815348	0.593322665	15.51963885	2.55E-54	1.07E-53	0.025963426	0.10942859	0.023464738	30.81423631	29.13675417	29.67511896	chr1	22712527	22713084	558	*	250.5902253	20.86011795	7.969186331	1.249473476	6.378035617	1.79E-10	7.42E-10	0	0	0	4.519404897	8.418265655	7.789759719	Promoter (1-2kb)	1	22710970	22914270	203301	1	2048	ENST00000374632.7	1557	ENSG00000133216	EPH receptor B2
IP6K3	inositol hexakisphosphate kinase 3	571.3124322	52.76174567	9.158136114	1.20040387	7.629212422	2.36E-14	4.72E-14	0	0	0	2.727973192	2.719430389	2.527276614	chr6	33746169	33747037	869	*	10.66282437	61.91836428	3.414517725	0.340828319	10.01829229	1.27E-23	1.82E-22	2.915556	1.728082733	0.924074691	18.80072437	18.86315082	18.42943153	Promoter (<=1kb)	6	33721662	33746905	25244	2	117283	ENST00000293756.5	0	ENSG00000161896	inositol hexakisphosphate kinase 3
PID1	phosphotyrosine interaction domain containing 1	571.3032789	191.2716858	9.158113	1.028012003	8.908566214	5.17E-19	1.19E-18	0	0.027357147	0.023464738	8.800678732	10.22214459	9.837356284	chr2	229273644	229274000	357	*	2.696895504	43.05919669	1.431299623	0.337436293	4.241688443	2.22E-05	4.39E-05	3.644445	5.317177639	2.92623652	10.12346697	12.78329229	8.359742138	Promoter (2-3kb)	2	229023995	229271285	247291	2	55022	ENST00000392055.7	-2359	ENSG00000153823	phosphotyrosine interaction domain containing 1
FAT3	FAT atypical cadherin 3	552.1273451	99.57874314	9.108857245	1.190192074	7.653266598	1.96E-14	3.92E-14	0	0	0.023464738	4.791744215	4.856125695	5.380653437	chr11	92845791	92846097	307	*	19.16035443	12.06575591	4.260052344	0.900531746	4.730596522	2.24E-06	5.09E-06	0	0	0.616049794	3.615523917	4.365026636	3.419894511	Promoter (1-2kb)	11	92844340	92896305	51966	1	120114	ENST00000533797.1	1451	ENSG00000165323	FAT atypical cadherin 3
FLNC	filamin C; gamma	545.0894304	19155.63887	9.090349136	0.102748752	88.47162567	0	0	1.921293523	1.559357402	1.853714303	986.9095362	950.6594466	952.4843584	chr7	128827326	128828466	1141	*	6.396518747	186.8481144	2.677286944	0.175522463	15.25324389	1.57E-52	1.18E-50	9.475556999	8.1086959	8.470684664	56.40217311	55.34230199	48.63849971	Promoter (1-2kb)	7	128830377	128859272	28896	1	2318	ENST00000325888.12	-1911	ENSG00000128591	filamin C
MGST1	microsomal glutathione S-transferase 1	542.6214603	2661.398965	9.083802296	0.629589346	14.42813853	3.44E-47	1.32E-46	0.51926852	0.136785737	0.093858952	131.3222573	134.2475948	135.9566118	chr12	16350748	16350987	240	*	350.6742511	29.17819606	8.453987692	1.226297136	6.893914571	5.43E-12	2.72E-11	0	0	0	10.48501936	10.91256659	7.59976558	Promoter (<=1kb)	12	16350746	16354378	3633	1	4257	ENST00000538885.5	2	ENSG00000008394	microsomal glutathione S-transferase 1
HRAT17	NA	541.3948079	50.05663345	9.080537242	1.202191605	7.553319458	4.24E-14	8.40E-14	0	0	0	2.253543071	2.622307875	2.690326718	chr7	112994732	112995851	1120	*	147.0516482	88.74720062	7.200179145	0.751750177	9.577888199	9.90E-22	1.23E-20	0	0.265858882	0.308024897	30.00884851	23.85175269	33.62896269	Promoter (<=1kb)	7	112953282	112995597	42316	2	101928036	ENST00000668658.1	0	ENSG00000234520	heart tissue-associated transcript 17
TSHZ3	teashirt zinc finger homeobox 3	530.236042	354.9831444	9.050490928	0.727566215	12.43940516	1.60E-35	5.11E-35	0.051926852	0.027357147	0.023464738	19.02464782	16.72935302	17.79963637	chr19	31348616	31349428	813	*	114.2226243	9.535343203	6.835704626	1.31327523	5.205081516	1.94E-07	5.18E-07	0	0	0	2.892419134	2.96198236	3.60988865	Promoter (<=1kb)	19	31149979	31349242	199264	2	57616	ENST00000651361.1	0	ENSG00000121297	teashirt zinc finger homeobox 3
KRT34	keratin 34; type I	520.2878458	48.0697409	9.023166195	1.202393169	7.504339203	6.17E-14	1.22E-13	0	0	0	2.44331512	2.403782219	2.418576545	chr17	41380072	41380437	366	*	245.5981388	20.46761979	7.940155818	1.249987289	6.35218925	2.12E-10	8.70E-10	0	0	0	4.519404897	7.638796613	8.169747998	Promoter (1-2kb)	17	41377650	41382403	4754	2	3885	ENST00000394001.1	1966	ENSG00000131737	keratin 34
ACKR3	atypical chemokine receptor 3	519.2438897	47.99168283	9.020268524	1.203273073	7.496443432	6.56E-14	1.29E-13	0	0	0	2.158657047	2.622307875	2.47292658	chr2	236569671	236569929	259	*	12.50169529	50.23422752	3.64405184	0.387109837	9.413482932	4.80E-21	5.66E-20	1.0933335	1.595153292	1.078087139	16.81218622	16.52474369	12.91960149	Promoter (<=1kb)	2	236569825	236582354	12530	1	57007	ENST00000272928.4	0	ENSG00000144476	atypical chemokine receptor 3
GPR39	G protein-coupled receptor 39	516.3446638	345.6608819	9.012190586	0.728226751	12.37552805	3.55E-35	1.13E-34	0	0	0.093858952	16.29667463	16.9721593	18.88663706	chr2	132415875	132417243	1369	*	11.53979718	259.8834415	3.528545963	0.16731126	21.0897101	9.89E-99	5.64E-96	7.471112249	6.646472049	7.238585077	78.6376452	80.12941753	78.65757375	Promoter (<=1kb)	2	132416805	132646582	229778	1	2863	ENST00000329321.4	0	ENSG00000183840	G protein-coupled receptor 39
SLITRK5	SLIT and NTRK-like family; member 5	510.3844347	1196.352823	8.995440521	0.38909939	23.11861891	3.01E-118	2.28E-117	0.12981713	0.136785737	0.093858952	59.70703064	59.51182039	61.25248913	chr13	87677557	87678107	551	*	9.586378858	11.13934246	3.260985957	0.771398987	4.227366141	2.36E-05	4.66E-05	0.54666675	0.531717764	0	3.434747721	2.96198236	3.60988865	Promoter (4-5kb)	13	87672615	87696272	23658	1	26050	ENST00000325089.7	4942	ENSG00000165300	SLIT and NTRK like family member 5
WFDC21P	WAP four-disulfide core domain 21; pseudogene	505.0869291	169.1637924	8.980387897	1.028327751	8.733001599	2.48E-18	5.59E-18	0.025963426	0.027357147	0	8.207641081	8.910990649	8.397080364	chr17	60082338	60082856	519	*	53.28711548	74.08537942	5.735714835	0.528151892	10.85997214	1.79E-27	3.33E-26	0.91111125	0	0.616049794	21.8739197	22.44870841	27.73914437	Promoter (2-3kb)	17	60083600	60085401	1802	2	645638	ENST00000589777.1	2545	ENSG00000261040	WAP four-disulfide core domain 21; pseudogene
SECTM1	secreted and transmembrane 1	474.9214323	635.9282628	8.891545053	0.514742416	17.27377575	7.41E-67	3.62E-66	0.103853704	0.027357147	0.070394214	32.11891914	32.19611335	31.60454519	chr17	82330224	82331066	843	*	7.934272074	147.618877	2.98809787	0.203812995	14.66097816	1.15E-48	7.14E-47	5.466667499	4.785459875	6.776547732	42.66318222	44.74152302	42.74868139	Promoter (1-2kb)	17	82324853	82328506	3654	2	6398	ENST00000581954.1	-1718	ENSG00000141574	secreted and transmembrane 1
ELAVL2	ELAV like neuron-specific RNA binding protein 2	467.3727439	234.5880989	8.868429792	0.840569323	10.55050374	5.05E-26	1.36E-25	0	0	0.070394214	11.55237343	11.82466607	12.01135767	chr9	23826241	23826623	383	*	10.25197073	95.98564665	3.357829359	0.264136843	12.71246119	5.04E-37	1.67E-35	2.73333375	3.057377142	2.92623652	27.47798177	28.99624837	30.39906232	Promoter (<=1kb)	9	23691811	23826337	134527	2	1993	ENST00000380117.5	0	ENSG00000107105	ELAV like RNA binding protein 2
FOXB1	forkhead box B1	465.8637465	43.06731773	8.863764254	1.205749757	7.351246974	1.96E-13	3.81E-13	0	0	0	1.968884999	2.258098448	2.282701458	chr15	60004006	60004674	669	*	32.75180835	65.83034526	5.03350266	0.45834664	10.98186879	4.67E-28	9.03E-27	0.728889	0.664647205	0.616049794	18.80072437	21.82513318	22.79929674	Promoter (<=1kb)	15	60004234	60061730	57497	1	27023	ENST00000560857.1	0	ENSG00000171956	forkhead box B1
CDH13	cadherin 13	463.360811	1008.558178	8.855992222	0.404101033	21.91529219	1.86E-106	1.30E-105	0.103853704	0.164142884	0.070394214	51.23845299	51.35352922	49.51288163	chr16	82629636	82630422	787	*	82.3032442	37.22907601	6.362877394	0.89255601	7.128827015	1.01E-12	5.52E-12	0	0.398788323	0	11.20812414	10.13309755	15.19953116	Promoter (2-3kb)	16	82627039	82859718	232680	1	1012	ENST00000567445.1	2597	ENSG00000140945	cadherin 13
TNFRSF18	tumor necrosis factor receptor superfamily; member 18	451.8565323	81.43053317	8.819720969	1.193469013	7.389987398	1.47E-13	2.86E-13	0	0	0.023464738	3.86660548	4.61331941	3.80450243	chr1	1208073	1209173	1101	*	4.758851459	111.4458881	2.250613423	0.215675986	10.43516002	1.71E-25	2.80E-24	5.284445249	7.178189813	7.238585077	31.09350569	28.37267313	32.10900958	Promoter (1-2kb)	1	1203508	1206592	3085	2	8784	ENST00000379268.7	-1481	ENSG00000186891	TNF receptor superfamily member 18
SLC14A1	solute carrier family 14 (urea transporter); member 1 (Kidd blood group)	435.9199971	730.3207208	8.767919576	0.460984613	19.01998315	1.17E-80	6.51E-80	0.103853704	0.10942859	0.046929476	36.43623324	35.59540134	38.09937434	chr18	45718902	45719413	512	*	258.5766034	21.51942044	8.014447933	1.248853794	6.417442915	1.39E-10	5.81E-10	0	0	0	4.519404897	8.88594708	7.979753859	Promoter (4-5kb)	18	45724127	45752520	28394	1	6563	ENST00000619403.4	-4714	ENSG00000141469	solute carrier family 14 member 1 (Kidd blood group)
EPHB1	EPH receptor B1	427.6649064	39.52204983	8.740337016	1.208069024	7.234964925	4.66E-13	8.94E-13	0	0	0	2.087492529	1.821047135	2.065301319	chr3	134794812	134795740	929	*	3.391703224	160.1262789	1.762009939	0.170756409	10.318851	5.79E-25	9.13E-24	11.2977795	12.22950857	13.86112036	40.49386787	42.87079732	39.51878102	Promoter (<=1kb)	3	134795260	135260467	465208	1	2047	ENST00000398015.8	0	ENSG00000154928	EPH receptor B1
FAM167A	family with sequence similarity 167; member A	405.7058507	203.9820933	8.664290298	0.841237389	10.29945936	7.09E-25	1.87E-24	0.051926852	0.027357147	0	9.963032526	10.24642522	10.54390674	chr8	11479753	11481207	1455	*	6.263010672	98.78556811	2.646856337	0.253772144	10.43005072	1.81E-25	2.95E-24	3.46222275	4.12081267	6.314510386	33.26282004	24.0076465	27.35915609	Promoter (3-4kb)	8	11444031	11475908	31878	2	83648	ENST00000648766.1	-3845	ENSG00000154319	family with sequence similarity 167 member A
RGS7	regulator of G-protein signaling 7	398.3604173	36.79492283	8.637930492	1.210391697	7.136475333	9.58E-13	1.82E-12	0	0	0	1.755391445	2.039572792	1.766376128	chr1	241356725	241357373	649	*	2.2434984	26.86830957	1.165750155	0.40080869	2.908495208	0.003631727	0.005648875	3.46222275	2.924447701	2.156174278	5.24250968	7.482902805	5.699824185	Promoter (<=1kb)	1	240775515	241356915	581401	2	6000	ENST00000366563.5	0	ENSG00000182901	regulator of G protein signaling 7
LIPG	lipase; endothelial	397.6889807	266.2202879	8.635496778	0.72919892	11.84244318	2.35E-32	7.10E-32	0	0	0.093858952	13.0231068	13.42718755	13.69620875	chr18	49563349	49563666	318	*	127.7346377	20.88455889	6.997005982	1.243506381	5.626835607	1.84E-08	5.73E-08	0.18222225	0	0	7.773376422	7.482902805	5.319835906	Promoter (1-2kb)	18	49562345	49567763	5419	1	9388	ENST00000579750.1	1004	ENSG00000101670	lipase G; endothelial type
LOXL1	lysyl oxidase-like 1	389.3163555	2151.629766	8.604799145	0.254550297	33.80392492	1.73E-250	2.65E-249	0.363487964	0.191500032	0.281576856	106.7704986	109.8941245	107.7217688	chr15	73940784	73942461	1678	*	45.82318151	245.7673193	5.518005724	0.276496731	19.95685701	1.31E-88	4.77E-86	1.64000025	1.861012174	1.848149381	87.85723119	70.15221379	80.74750929	Promoter (3-4kb)	15	73946368	73949575	3208	1	4016	ENST00000566530.1	-3907	ENSG00000129038	lysyl oxidase like 1
DMBT1	deleted in malignant brain tumors 1	389.0658353	130.3475874	8.60387049	1.032119076	8.336121957	7.68E-17	1.66E-16	0.025963426	0.027357147	0	7.519717407	5.851631462	6.27742901	chr10	122595325	122595580	256	*	16.84512915	11.12768796	4.074259585	0.91448011	4.455274139	8.38E-06	1.75E-05	0.54666675	0	0.154012448	4.338628701	2.02661951	3.989876929	Promoter (<=1kb)	10	122595510	122599006	3497	1	1755	ENST00000656203.1	0	ENSG00000187908	deleted in malignant brain tumors 1
PSG1	pregnancy specific beta-1-glycoprotein 1	388.7133819	35.97531141	8.602562965	1.213180774	7.090916006	1.33E-12	2.52E-12	0	0	0	1.494454879	1.796766507	2.146826371	chr19	42875080	42875622	543	*	417.5621107	34.71281127	8.705846999	1.220202682	7.134754845	9.70E-13	5.30E-12	0	0	0	9.942690772	14.49812418	10.06968939	Promoter (2-3kb)	19	42868101	42878103	10003	2	5669	ENST00000597058.1	2481	ENSG00000231924	pregnancy specific beta-1-glycoprotein 1
IL18	interleukin 18	384.2819171	386.243996	8.58602128	0.596387261	14.39672147	5.43E-47	2.07E-46	0.025963426	0.027357147	0.093858952	18.43161017	18.74464518	21.06063845	chr11	112150693	112151432	740	*	1.544442365	57.28222024	0.627086034	0.299700438	2.092376102	0.036404885	0.050360532	10.933335	6.114754285	6.160497938	10.48501936	9.665416123	14.24956046	Promoter (<=1kb)	11	112143257	112151073	7817	2	3606	ENST00000525547.5	0	ENSG00000150782	interleukin 18
ZNF85	zinc finger protein 85	381.8106083	191.9753719	8.576713377	0.842101313	10.18489491	2.32E-24	6.04E-24	0.025963426	0.027357147	0.023464738	9.251387346	9.445164476	10.24498154	chr19	20923083	20923612	530	*	89.78728834	27.07196995	6.488439304	1.088308708	5.961947427	2.49E-09	8.82E-09	0	0.132929441	0.154012448	5.604062072	10.75667278	10.25968353	Promoter (<=1kb)	19	20923222	20948915	25694	1	7639	ENST00000597314.5	0	ENSG00000105750	zinc finger protein 85
NLRP10	NLR family; pyrin domain containing 10	377.1605916	189.4263206	8.559035131	0.84354714	10.14648112	3.44E-24	8.92E-24	0.025963426	0	0.046929476	10.31885512	8.376816823	9.864531301	chr11	7965254	7965750	497	*	26.33461482	45.36866733	4.718888453	0.511652254	9.222843085	2.89E-20	3.21E-19	0.91111125	0.531717764	0.308024897	16.45063382	13.40686752	13.4895839	Promoter (1-2kb)	11	7957537	7963657	6121	2	338322	ENST00000328600.3	-1597	ENSG00000182261	NLR family pyrin domain containing 10
DPYSL5	dihydropyrimidinase-like 5	374.3838944	188.1395895	8.548374563	0.842061501	10.15172236	3.26E-24	8.45E-24	0.077890278	0	0	9.82070349	9.299480705	9.239505902	chr2	26847890	26848995	1106	*	3.071492528	31.34633121	1.618939874	0.40126022	4.034638355	5.47E-05	0.00010291	1.64000025	2.79151826	3.388273866	6.507943051	6.391646146	10.63967181	Promoter (<=1kb)	2	26848132	26950351	102220	1	56896	ENST00000288699.11	0	ENSG00000157851	dihydropyrimidinase like 5
LOC284344	NA	374.0736811	34.57080026	8.547178655	1.212349196	7.05009636	1.79E-12	3.36E-12	0	0	0	1.589340903	1.869608392	1.766376128	chr19	43264423	43265686	1264	*	355.0634341	57.91071934	8.471932983	1.203500762	7.039408078	1.93E-12	1.02E-11	0	0	0.154012448	17.71606719	16.99242512	22.6093026	Promoter (3-4kb)	19	43211791	43260746	48956	2	284344	ENST00000595404.1	-3677	ENSG00000241104	uncharacterized LOC284344
DRD1	dopamine receptor D1	361.0514375	33.35530427	8.496060576	1.213456568	7.001536601	2.53E-12	4.74E-12	0	0	0	1.802834457	1.553960222	1.684851076	chr5	175444348	175444909	562	*	2.162674364	20.11047521	1.112816454	0.454625251	2.447766487	0.014374478	0.020903162	2.73333375	1.993941615	1.848149381	4.519404897	5.300389487	3.79988279	Promoter (<=1kb)	5	175440036	175444182	4147	2	1812	ENST00000393752.3	-166	ENSG00000184845	dopamine receptor D1
ANK1	ankyrin 1; erythrocytic	357.3271449	64.54083376	8.481101704	1.196778485	7.086609436	1.37E-12	2.60E-12	0	0.027357147	0	3.03635277	3.132201073	3.559927274	chr8	41791784	41792920	1137	*	2.055286109	176.3654731	1.03933924	0.169894778	6.117546697	9.50E-10	3.57E-09	14.9422245	21.40164	22.63982992	40.85542026	37.88219545	39.32878688	Promoter (4-5kb)	8	41788882	41797593	8712	2	286	ENST00000521407.1	4673	ENSG00000029534	ankyrin 1
DPF3	D4; zinc and double PHD fingers; family 3	351.0458169	470.4361235	8.455515527	0.516809683	16.36098512	3.63E-60	1.64E-59	0.12981713	0.054714295	0.023464738	23.93499957	24.8148023	22.14763915	chr14	72745639	72746600	962	*	165.3214296	49.64653723	7.369129934	1.053277999	6.996376972	2.63E-12	1.37E-11	0	0.265858882	0	16.63141002	16.83653131	15.57951944	Promoter (2-3kb)	14	72723632	72742711	19080	2	8110	ENST00000553608.1	-2928	ENSG00000205683	double PHD fingers 3
C2CD4C	C2 calcium-dependent domain containing 4C	345.0443161	31.87821448	8.430637858	1.214609131	6.941029541	3.89E-12	7.25E-12	0	0	0	1.636783915	1.578240851	1.603326024	chr19	412266	412754	489	*	2.52521286	15.1314247	1.336405004	0.577816944	2.312851877	0.020730784	0.029572042	1.457778	0.664647205	2.310186727	4.338628701	2.02661951	4.369865208	Promoter (3-4kb)	19	405445	409147	3703	2	126567	ENST00000332235.8	-3119	ENSG00000183186	C2 calcium dependent domain containing 4C
CREB3L1	cAMP responsive element binding protein 3-like 1	339.5161197	2104.888775	8.407336263	0.24076987	34.91855636	3.89E-267	6.40E-266	0.181743982	0.410357211	0.35197107	106.3909545	104.6252281	106.1999678	chr11	46294626	46296048	1423	*	4.244743279	243.1961461	2.085677303	0.149948106	13.90932738	5.56E-44	2.70E-42	16.58222475	16.08446236	14.9392075	73.21435932	62.35752337	59.84815394	Promoter (<=1kb)	11	46295126	46307939	12814	1	90993	ENST00000534787.1	0	ENSG00000157613	cAMP responsive element binding protein 3 like 1
DOK5	docking protein 5	333.5347854	30.79708624	8.381693422	1.219452066	6.873327504	6.27E-12	1.16E-11	0	0	0	1.897720481	1.262592681	1.494625955	chr20	54479698	54480292	595	*	2.529745678	19.81080247	1.338992354	0.46914866	2.854089691	0.004316034	0.006662744	1.64000025	2.525659379	1.540124484	3.796300113	4.832708061	5.509830045	Promoter (3-4kb)	20	54475718	54650890	175173	1	55816	ENST00000395939.5	3980	ENSG00000101134	docking protein 5
PTGFR	prostaglandin F receptor (FP)	332.7842323	279.0344267	8.378443268	0.655293182	12.78579345	1.97E-37	6.49E-37	0.077890278	0.027357147	0.023464738	12.12168957	14.98114777	14.94625955	chr1	78491670	78492027	358	*	11.15365684	27.05020739	3.479444885	0.519304653	6.700199704	2.08E-11	9.72E-11	0.54666675	0.930506087	0.770062242	5.604062072	9.977203739	9.119718696	Promoter (<=1kb)	1	78491072	78539749	48678	1	5737	ENST00000370756.3	598	ENSG00000122420	prostaglandin F receptor
NKX2-6	NK2 homeobox 6	332.4447074	30.71119973	8.376970599	1.21682323	6.884295428	5.81E-12	1.08E-11	0	0	0	1.423290361	1.723924622	1.494625955	chr8	23706466	23707168	703	*	8.372427724	28.25064034	3.065646017	0.473781491	6.470590502	9.76E-11	4.18E-10	0.91111125	0.664647205	1.540124484	10.30424316	7.327008996	7.40977144	Promoter (<=1kb)	8	23702451	23706598	4148	2	137814	ENST00000325017.3	0	ENSG00000180053	NK2 homeobox 6
GNGT2	guanine nucleotide binding protein (G protein); gamma transducing activity polypeptide 2	315.315182	29.14908185	8.300650825	1.218248773	6.8135926	9.52E-12	1.75E-11	0	0	0	1.375847349	1.481118337	1.548975989	chr17	49209223	49209472	250	*	18.80303085	15.00888548	4.232893323	0.805747446	5.253374795	1.49E-07	4.06E-07	0.54666675	0.265858882	0	3.07319533	5.92396472	5.129841766	Promoter (<=1kb)	17	49206229	49209400	3172	2	2793	ENST00000511277.5	0	ENSG00000167083	G protein subunit gamma transducin 2
SLC16A12	solute carrier family 16; member 12	314.7775079	56.81011352	8.298188648	1.198762574	6.922295395	4.44E-12	8.26E-12	0.025963426	0	0	2.775416204	2.986517302	2.799026788	chr10	89553309	89553751	443	*	16.8926697	39.08064331	4.078325443	1.111067712	3.670636272	0.000241947	0.000422995	0	1.861012174	0.308024897	11.02734795	12.9391861	12.72960735	Promoter (2-3kb)	10	89462503	89556641	94139	2	387700	ENST00000475682.1	2890	ENSG00000152779	solute carrier family 16 member 12
BMP7	bone morphogenetic protein 7	307.3014756	824.1009849	8.263510884	0.365985147	22.57881487	7.00E-113	5.11E-112	0.12981713	0.136785737	0.140788428	40.39772474	42.34541606	41.41472645	chr20	57265458	57267095	1638	*	10.94237504	57.89047978	3.451854004	0.353960975	9.752075091	1.81E-22	2.38E-21	1.8222225	0.797576646	2.464199175	16.99296241	17.92778797	17.66945497	Promoter (<=1kb)	20	57168753	57266641	97889	2	655	ENST00000395863.8	0	ENSG00000101144	bone morphogenetic protein 7
CNN1	calponin 1; basic; smooth muscle	301.2619083	1566.201937	8.234874459	0.263412597	31.2622652	1.52E-214	1.98E-213	0.25963426	0.383000064	0.164253166	76.59674292	79.7375839	79.59562584	chr19	11538532	11539147	616	*	5.698512763	49.06069301	2.510585444	0.341839454	7.344340794	2.07E-13	1.22E-12	2.186667	2.126871056	3.234261417	11.93122893	17.77189416	11.77963665	Promoter (<=1kb)	19	11538767	11550322	11556	1	1264	ENST00000592923.5	0	ENSG00000130176	calponin 1
LAMA5-AS1	LAMA5 antisense RNA 1	300.5462706	27.69400919	8.231443308	1.228946978	6.697964563	2.11E-11	3.84E-11	0	0	0	1.613062409	1.675363365	0.896775573	chr20	62357108	62357597	490	*	120.6161316	146.1102769	6.914279061	0.533054094	12.97106456	1.79E-38	6.44E-37	0.728889	0.265858882	0.308024897	49.35190147	51.60085059	42.93867553	Promoter (4-5kb)	20	62353013	62356480	3468	1	101928158	ENST00000487421.1	4095	ENSG00000228812	LAMA5 antisense RNA 1
GJB3	gap junction protein; beta 3; 31kDa	298.4828367	27.57399947	8.221504166	1.220354166	6.736982095	1.62E-11	2.95E-11	0	0	0	1.352125843	1.456837708	1.358750868	chr1	34781203	34782415	1213	*	2.38594026	19.69301251	1.254557921	0.566316811	2.215293448	0.026739929	0.037614764	2.186667	2.79151826	0.924074691	2.892419134	2.338407126	8.549736277	Promoter (<=1kb)	1	34781214	34786364	5151	1	2707	ENST00000373366.3	0	ENSG00000188910	gap junction protein beta 3
SDK1	sidekick cell adhesion molecule 1	290.0634874	589.1153061	8.180224893	0.840673814	9.730557511	2.23E-22	5.56E-22	0.25963426	0.027357147	0.023464738	31.09889439	30.35078559	27.28371743	chr7	3948575	3949395	821	*	163.1857366	73.90815715	7.350371152	0.859754028	8.549388448	1.24E-17	1.11E-16	0	0	0.462037345	25.85099601	22.76049603	24.31924986	Promoter (1-2kb)	7	3950920	3958287	7368	1	221935	ENST00000426596.1	-1525	ENSG00000146555	sidekick cell adhesion molecule 1
NMU	neuromedin U	287.8260865	52.00135172	8.169053543	1.200666714	6.803764483	1.02E-11	1.87E-11	0	0.027357147	0	2.514479638	2.573746618	2.744676753	chr4	55636017	55636546	530	*	3.584798259	13.24129021	1.841891931	0.620204121	2.969815693	0.002979785	0.004672654	0.3644445	1.595153292	0.924074691	4.880957288	2.806088552	2.659917953	Promoter (<=1kb)	4	55595229	55636284	41056	2	10874	ENST00000511469.5	0	ENSG00000109255	neuromedin U
ZDHHC8P1	zinc finger; DHHC-type containing 8 pseudogene 1	285.5654736	191.5110078	8.15767775	0.73233315	11.13929876	8.08E-29	2.28E-28	0.077890278	0.027357147	0	10.50862716	9.202358191	9.130805832	chr22	23401118	23401708	591	*	14.78180333	92.76780972	3.885750379	0.30431334	12.76891241	2.45E-37	8.28E-36	2.36888925	1.462223851	2.310186727	24.04323405	32.73769977	29.44909162	Promoter (<=1kb)	22	23397938	23402157	4220	2	150244	ENST00000418264.1	449	NA	ZDHHC8 pseudogene 1
MPP4	membrane protein; palmitoylated 4 (MAGUK p55 subfamily member 4)	284.9956405	860.2282264	8.154796041	0.345499812	23.60289577	3.60E-123	2.83E-122	0.181743982	0.136785737	0.140788428	42.95964739	42.15117103	44.4583284	chr2	201696132	201696703	572	*	5.512506377	114.8014002	2.46270842	0.213993181	11.50834998	1.20E-30	2.71E-29	6.742223249	5.317177639	6.160497938	31.45505808	33.98485024	30.96904474	Promoter (1-2kb)	2	201644897	201697996	53100	2	58538	ENST00000428900.6	1293	ENSG00000082126	membrane palmitoylated protein 4
MYH2	myosin; heavy chain 2; skeletal muscle; adult	282.1242266	26.05557013	8.140186748	1.222781588	6.657106081	2.79E-11	5.05E-11	0	0	0	1.328404337	1.359715194	1.250050798	chr17	10543503	10544012	510	*	14.09871878	40.98727571	3.817492159	0.452300119	8.440175013	3.17E-17	2.73E-16	0.728889	0.398788323	1.694136933	11.02734795	12.31561087	14.62954874	Promoter (3-4kb)	17	10543750	10547692	3943	2	4620	ENST00000578017.5	3680	ENSG00000125414	myosin heavy chain 2
CXCL2	chemokine (C-X-C motif) ligand 2	272.2429152	49.14986273	8.088750695	1.202455954	6.7268582	1.73E-11	3.16E-11	0	0.027357147	0	2.372150601	2.719430389	2.309876475	chr4	74099028	74099552	525	*	5.337225918	39.45829935	2.41609008	0.389384882	6.204889277	5.47E-10	2.12E-09	1.0933335	1.728082733	3.542286314	9.219585989	13.40686752	10.44967767	Promoter (<=1kb)	4	74097040	74099195	2156	2	2920	ENST00000508487.3	0	ENSG00000081041	C-X-C motif chemokine ligand 2
CNNM1	cyclin and CBS domain divalent metal cation transport mediator 1	269.2561257	225.9127753	8.072835357	0.65544965	12.31648436	7.38E-35	2.33E-34	0.12981713	0	0	11.48120891	10.63491527	11.9026576	chr10	99329188	99329940	753	*	6.277107485	13.15022404	2.650099913	0.641209357	4.132971366	3.58E-05	6.90E-05	0.728889	0.664647205	0.462037345	3.07319533	3.429663785	4.749853487	Promoter (<=1kb)	10	99329356	99394330	64975	1	26507	ENST00000356713.5	0	ENSG00000119946	cyclin and CBS domain divalent metal cation transport mediator 1
IGSF10	immunoglobulin superfamily; member 10	267.7386594	134.66382	8.064681658	0.845523086	9.538097532	1.45E-21	3.56E-21	0.025963426	0.027357147	0.023464738	7.02156578	6.652892202	6.603529218	chr3	151439552	151439881	330	*	2.149564637	40.4416158	1.104044493	0.326371133	3.382788427	0.000717539	0.001196868	4.737778499	5.184248198	3.234261417	8.858033597	9.821309931	8.739730417	Promoter (<=1kb)	3	151436541	151440771	4231	2	285313	ENST00000495443.1	890	ENSG00000152580	immunoglobulin superfamily member 10
TMEFF2	transmembrane protein with EGF-like and two follistatin-like domains 2	267.4491682	48.31550463	8.063120906	1.202966053	6.702700286	2.05E-11	3.72E-11	0.025963426	0	0	2.56192265	2.160975934	2.554451632	chr2	192194499	192196120	1622	*	3.102671421	86.90437353	1.633510921	0.235025274	6.950362802	3.64E-12	1.86E-11	8.928890249	6.513542608	6.468522835	20.78926252	24.78711554	19.56939637	Promoter (<=1kb)	2	191949043	192194916	245874	2	23671	ENST00000392314.5	0	ENSG00000144339	transmembrane protein with EGF like and two follistatin like domains 2
IL31RA	interleukin 31 receptor A	264.6082271	399.2515297	8.047714108	0.488571622	16.47192294	5.84E-61	2.66E-60	0	0.10942859	0.11732369	19.85490053	20.34716666	19.91928772	chr5	55850969	55851576	608	*	5.665655557	32.81859283	2.502242896	0.438378184	5.707954877	1.14E-08	3.68E-08	1.0933335	1.32929441	2.618211624	13.1966623	8.262371847	6.269806603	Promoter (<=1kb)	5	55851357	55917337	65981	1	133396	ENST00000652347.1	0	ENSG00000164509	interleukin 31 receptor A
ARL14	ADP-ribosylation factor-like 14	260.9347883	47.07355227	8.02754549	1.203404245	6.670697337	2.55E-11	4.61E-11	0	0	0.023464738	2.419593614	2.525185361	2.146826371	chr3	160677019	160677183	165	*	21.46542101	20.11504519	4.423942564	0.718258571	6.15926178	7.31E-10	2.79E-09	0.3644445	0.531717764	0	7.592600226	5.612177103	5.889818324	Promoter (<=1kb)	3	160677160	160678448	1289	1	80117	ENST00000320767.4	0	ENSG00000179674	ADP ribosylation factor like GTPase 14
ZNF442	zinc finger protein 442	260.5228369	47.09978518	8.025266031	1.203967692	6.665682213	2.63E-11	4.77E-11	0	0.027357147	0	2.419593614	2.06385342	2.608801666	chr19	12365270	12366092	823	*	161.3414503	121.5498136	7.333973319	0.667161567	10.99279947	4.14E-28	8.02E-27	0.3644445	0.398788323	0	41.03619646	42.87079732	36.0988865	Promoter (<=1kb)	19	12345944	12365683	19740	2	79973	ENST00000242804.9	0	ENSG00000198342	zinc finger protein 442
CPA4	carboxypeptidase A4	255.0212202	6756.976636	7.994473488	0.119176352	67.08103879	0	0	1.090463892	1.504643107	1.431349019	350.7224664	336.4081075	330.1764609	chr7	130292723	130293222	500	*	15.71710533	176.6585469	3.974263631	0.22461491	17.69367684	4.69E-70	8.19E-68	4.373333999	2.79151826	3.850311211	52.4250968	52.06853202	60.22814222	Promoter (<=1kb)	7	130293134	130324180	31047	1	51200	ENST00000445470.6	0	ENSG00000128510	carboxypeptidase A4
RERGL	RERG/RAS-like	254.6208686	23.54382771	7.992206856	1.228000348	6.508309927	7.60E-11	1.35E-10	0	0	0	1.067467771	1.214031424	1.277225816	chr12	18319663	18320469	807	*	4.565968253	51.34636168	2.190920829	0.327040422	6.699235571	2.10E-11	9.78E-11	2.00444475	4.519600993	2.772224072	15.36597665	14.65401799	11.96963079	Promoter (<=1kb)	12	18081364	18320107	238744	2	79785	ENST00000541632.1	0	ENSG00000111404	RERG like
BMPER	BMP binding endothelial regulator	252.7978234	84.75075259	7.981840232	1.037220896	7.69541017	1.41E-14	2.83E-14	0.025963426	0	0.023464738	3.914048492	4.661880667	4.184952673	chr7	33979618	33980502	885	*	19.57470041	136.6041704	4.290918322	0.271711953	15.79215886	3.52E-56	3.10E-54	2.5511115	1.196364969	3.234261417	41.94007744	45.20920444	41.79871069	Promoter (2-3kb)	7	33977087	34154489	177403	1	168667	ENST00000648320.1	2531	ENSG00000164619	BMP binding endothelial regulator
MYO7B	myosin VIIB	250.8963646	168.4551826	7.970947756	0.732822626	10.8770492	1.48E-27	4.11E-27	0.051926852	0.054714295	0	8.326248611	8.74102625	8.288380294	chr2	127614815	127615944	1130	*	9.72377266	34.40342088	3.281516164	0.93138671	3.523258523	0.000426275	0.000727122	0	1.993941615	1.232099588	8.134928814	12.47150467	10.44967767	Promoter (4-5kb)	2	127619982	127624320	4339	1	4648	ENST00000437387.5	-4038	ENSG00000169994	myosin VIIB
THBD	thrombomodulin	246.9473952	290.0653632	7.948059941	0.554400685	14.33630975	1.30E-46	4.91E-46	0.077890278	0.082071442	0.023464738	15.08687783	14.25272891	14.32123415	chr20	23049573	23051045	1473	*	18.58153843	55.40372133	4.215798047	0.410046235	10.28127486	8.56E-25	1.34E-23	0.54666675	1.063435528	1.232099588	16.63141002	18.5513632	17.09947255	Promoter (<=1kb)	20	23045633	23049741	4109	2	7056	ENST00000377103.2	0	ENSG00000178726	thrombomodulin
PARD3B	par-3 family cell polarity regulator beta	246.500399	82.61538057	7.945446171	1.038684446	7.649528404	2.02E-14	4.04E-14	0.025963426	0	0.023464738	4.744301203	3.617813642	4.076252604	chr2	204545002	204546011	1010	*	3.055053246	34.13026571	1.611197525	0.40080221	4.01993174	5.82E-05	0.000109205	1.457778	2.392729938	4.774385902	7.592600226	10.60077897	7.40977144	Promoter (<=1kb)	2	204545475	205620162	1074688	1	117583	ENST00000406610.7	0	ENSG00000116117	par-3 family cell polarity regulator beta
SYBU	syntabulin (syntaxin-interacting)	246.1526448	165.1697218	7.943409431	0.733416403	10.83069508	2.46E-27	6.80E-27	0.025963426	0.027357147	0.046929476	8.017869033	8.206852424	8.64165552	chr8	109644726	109645443	718	*	2.063864563	36.68652584	1.0453483	0.334532685	3.124801688	0.00177925	0.002852255	3.82666725	4.12081267	4.312348556	9.219585989	7.171115188	8.169747998	Promoter (<=1kb)	8	109573978	109644822	70845	2	55638	ENST00000276646.14	0	ENSG00000147642	syntabulin
LINC00460	long intergenic non-protein coding RNA 460	245.3132852	164.7788568	7.938481556	0.734871211	10.80254804	3.35E-27	9.22E-27	0.025963426	0.054714295	0.023464738	7.187616323	8.838148764	8.777530607	chr13	106376428	106377122	695	*	18.16032203	92.20937426	4.182717881	0.319877339	13.0760056	4.52E-39	1.68E-37	1.8222225	1.32929441	1.848149381	24.94711503	31.02286788	30.7790506	Promoter (<=1kb)	13	106376514	106377795	1282	1	728192	ENST00000439790.6	0	ENSG00000233532	long intergenic non-protein coding RNA 460
MICU3	mitochondrial calcium uptake family; member 3	245.1772568	123.3780925	7.937681347	0.846742017	9.374379898	6.96E-21	1.67E-20	0.051926852	0	0.023464738	5.977819516	6.264402146	6.331779045	chr8	17026721	17027856	1136	*	11.66142889	38.03551031	3.54367267	0.429786055	8.24520161	1.65E-16	1.33E-15	1.0933335	0.930506087	1.078087139	11.02734795	12.15971706	11.58964251	Promoter (<=1kb)	8	17027238	17122642	95405	1	286097	ENST00000318063.10	0	ENSG00000155970	mitochondrial calcium uptake family member 3
CPA3	carboxypeptidase A3 (mast cell)	227.8868974	21.02912654	7.832174168	1.234988608	6.341899933	2.27E-10	3.96E-10	0	0	0	1.067467771	1.214031424	0.896775573	chr3	148866284	148866634	351	*	101.1292248	30.41307384	6.660056163	1.073824706	6.202181905	5.57E-10	2.16E-09	0	0.265858882	0	10.84657175	9.977203739	9.119718696	Promoter (<=1kb)	3	148865296	148897203	31908	1	1359	ENST00000296046.4	988	ENSG00000163751	carboxypeptidase A3
KRT16	keratin 16; type I	227.8282817	41.21906905	7.831803038	1.209235846	6.476654708	9.38E-11	1.66E-10	0.025963426	0	0	1.636783915	2.258098448	2.309876475	chr17	41612878	41613223	346	*	89.97211587	27.0633242	6.491406046	1.080842786	6.005874424	1.90E-09	6.85E-09	0	0.265858882	0	9.942690772	8.88594708	7.789759719	Promoter (<=1kb)	17	41610409	41612899	2491	2	3868	ENST00000593067.1	0	ENSG00000186832	keratin 16
EEF1A2	eukaryotic translation elongation factor 1 alpha 2	226.1685051	4706.058245	7.821254232	0.133439278	58.61283367	0	0	0.77890278	1.285785928	1.102842687	234.6531375	239.649803	233.8681994	chr20	63496206	63496903	698	*	1.568669355	44.83553847	0.649541292	0.315831583	2.056606516	0.039724091	0.05466922	5.648889749	7.842837018	4.312348556	8.677257401	8.88594708	9.689701114	Promoter (1-2kb)	20	63490081	63498748	8668	2	1917	ENST00000645586.1	1845	ENSG00000101210	eukaryotic translation elongation factor 1 alpha 2
ITGB4	integrin; beta 4	217.367947	3173.440026	7.763995407	0.159790699	48.58853133	0	0	0.77890278	0.711285832	0.727406878	166.4775292	154.6190421	156.3650499	chr17	75755399	75756040	642	*	7.949522155	105.1738106	2.990868143	0.247918199	12.0639314	1.64E-33	4.40E-32	4.555556249	3.722024347	3.850311211	36.69756776	28.06088552	27.92913851	Promoter (<=1kb)	17	75754618	75757002	2385	1	3691	ENST00000584939.1	781	ENSG00000132470	integrin subunit beta 4
ANKRD1	ankyrin repeat domain 1 (cardiac muscle)	216.8957166	1892.736255	7.760857752	0.205839084	37.70351872	0	0	0.545231946	0.383000064	0.398900546	92.51387346	100.1818731	92.06895881	chr10	90921076	90921694	619	*	17.62044911	106.0990067	4.139178791	0.29962714	13.81443215	2.09E-43	9.78E-42	2.5511115	2.392729938	0.924074691	30.00884851	36.63504498	33.05898027	Promoter (<=1kb)	10	90912096	90921276	9181	2	27063	ENST00000371697.3	0	ENSG00000148677	ankyrin repeat domain 1
AADAC	arylacetamide deacetylase	215.3149256	19.86619769	7.75030452	1.237897541	6.26086107	3.83E-10	6.62E-10	0	0	0	1.067467771	1.092628281	0.842425538	chr3	151816044	151816273	230	*	6.79937242	32.46030768	2.765401592	0.420532003	6.575959915	4.83E-11	2.15E-10	1.27555575	1.861012174	1.078087139	11.20812414	8.574159464	8.359742138	Promoter (1-2kb)	3	151814116	151828488	14373	1	13	ENST00000232892.12	1928	ENSG00000114771	arylacetamide deacetylase
ELF3	E74-like factor 3 (ets domain transcription factor; epithelial-specific )	206.4013233	207.872227	7.68930841	0.600872181	12.79691198	1.71E-37	5.63E-37	0.051926852	0.027357147	0.070394214	10.03419704	10.36782836	10.87000694	chr1	202018185	202019354	1170	*	4.863046746	35.35624638	2.28186046	0.409909009	5.566748745	2.60E-08	7.92E-08	3.09777825	0.930506087	2.310186727	7.231047834	9.977203739	11.77963665	Promoter (4-5kb)	1	202013778	202015794	2017	1	1999	ENST00000475698.1	4407	ENSG00000163435	E74 like ETS transcription factor 3
EML1	echinoderm microtubule associated protein like 1	206.0865797	311.1867385	7.68710675	0.492046823	15.62271391	5.10E-55	2.15E-54	0.051926852	0.027357147	0.140788428	14.1854606	16.21945982	16.41371048	chr14	99737275	99738128	854	*	4.474431112	44.38289582	2.161704267	0.344970381	6.266347446	3.70E-10	1.47E-09	3.46222275	3.323236024	1.540124484	13.0158861	12.15971706	10.82966595	Promoter (<=1kb)	14	99737693	99909416	171724	1	2009	ENST00000554479.5	0	ENSG00000066629	EMAP like 1
GLP2R	glucagon-like peptide 2 receptor	205.8449459	37.20767461	7.685414216	1.211518723	6.343619848	2.24E-10	3.92E-10	0	0	0.023464738	2.087492529	1.529679594	1.983776267	chr17	9837970	9838160	191	*	145.0976553	12.09422477	7.180880396	1.284712721	5.589483376	2.28E-08	7.00E-08	0	0	0	4.157852505	4.053239019	3.79988279	Promoter (4-5kb)	17	9842485	9860071	17587	1	9340	ENST00000304773.5	-4325	ENSG00000065325	glucagon like peptide 2 receptor
TRIM29	tripartite motif containing 29	204.8534373	37.08733385	7.67844829	1.210966004	6.340762884	2.29E-10	3.99E-10	0.025963426	0	0	1.636783915	1.796766507	2.146826371	chr11	120125017	120125425	409	*	27.15513437	42.75028293	4.763153097	0.53544907	8.89562306	5.81E-19	5.84E-18	1.0933335	0.265858882	0.308024897	14.46209567	14.8099118	11.58964251	Promoter (<=1kb)	11	120112410	120125578	13169	2	23650	ENST00000528870.5	153	ENSG00000137699	tripartite motif containing 29
MYADM	myeloid-associated differentiation marker	194.3543815	1704.027503	7.602545822	0.755294045	10.0656769	7.83E-24	2.02E-23	0.960646762	0.136785737	0.23464738	86.10906683	86.7304049	83.40012827	chr19	53869028	53869721	694	*	44.12245995	40.47313563	5.463441322	0.661234421	8.262487774	1.43E-16	1.16E-15	0	0.265858882	0.616049794	11.93122893	11.22435421	16.14950186	Promoter (<=1kb)	19	53869406	53876435	7030	1	91663	ENST00000391769.2	0	ENSG00000179820	myeloid associated differentiation marker
DCLK1	doublecortin-like kinase 1	193.800168	65.17690793	7.598426011	1.041139025	7.298185765	2.92E-13	5.63E-13	0.025963426	0.027357147	0	3.439618372	2.962236674	3.39687717	chr13	35855426	35855956	531	*	5.633061253	29.44897415	2.493919159	0.430698837	5.790401427	7.02E-09	2.33E-08	2.00444475	0.797576646	1.848149381	8.677257401	7.327008996	8.739730417	Promoter (<=1kb)	13	35768652	35855861	87210	2	9201	ENST00000615680.4	0	ENSG00000133083	doublecortin like kinase 1
FMN2	formin 2	192.9057446	842.3118344	7.591752296	0.28949975	26.22369206	1.43E-151	1.34E-150	0.181743982	0.246214327	0.23464738	41.22797745	42.92815114	42.50172715	chr1	240091548	240093584	2037	*	1.832517515	53.84078279	0.873826988	0.294665761	2.965485318	0.003022058	0.004736597	8.382223499	6.380613167	4.774385902	11.20812414	9.821309931	13.4895839	Promoter (<=1kb)	1	240091883	240475187	383305	1	56776	ENST00000319653.14	0	ENSG00000155816	formin 2
ANKRD2	ankyrin repeat domain 2 (stretch responsive muscle)	190.6029957	128.0288267	7.574426984	0.736866724	10.27923603	8.74E-25	2.30E-24	0.025963426	0.054714295	0.023464738	6.831793732	6.410085917	6.005678836	chr10	97574585	97575380	796	*	8.985811879	112.267296	3.167648859	0.253692138	12.48619244	8.88E-36	2.72E-34	3.2800005	5.583036521	2.464199175	34.8898058	35.2320007	30.39906232	Promoter (1-2kb)	10	97572779	97583884	11106	1	26287	ENST00000455090.1	1806	ENSG00000165887	ankyrin repeat domain 2
SPTLC3	serine palmitoyltransferase; long chain base subunit 3	188.920294	34.15673662	7.561633875	1.212553529	6.236123761	4.49E-10	7.74E-10	0.025963426	0	0	1.636783915	1.869608392	1.630501042	chr20	13008874	13009320	447	*	16.43734946	18.39443849	4.038905777	0.702326963	5.750748567	8.88E-09	2.91E-08	0.54666675	0.398788323	0.154012448	3.434747721	6.547539954	7.219777301	Promoter (<=1kb)	20	13008972	13169103	160132	1	55304	ENST00000399002.7	0	ENSG00000172296	serine palmitoyltransferase long chain base subunit 3
SPOCK1	sparc/osteonectin; cwcv and kazal-like domains proteoglycan (testican) 1	187.985801	3756.935083	7.554479886	0.136508931	55.34055418	0	0	0.90871991	1.012214454	1.102842687	185.8579996	188.806167	190.1979465	chr5	137370054	137371061	1008	*	37.26097971	68.89734677	5.219593703	0.472873196	11.03804096	2.50E-28	4.91E-27	0.728889	0.797576646	0.308024897	22.59702448	19.48672605	24.509244	Promoter (4-5kb)	5	137267015	137365461	98447	2	6695	ENST00000509293.1	-4593	ENSG00000152377	SPARC (osteonectin); cwcv and kazal like domains proteoglycan 1
ADAMTSL1	ADAMTS-like 1	183.7177908	432.2253574	7.52134753	0.395457297	19.01936714	1.18E-80	6.59E-80	0.12981713	0.136785737	0.093858952	22.67775975	19.9586766	22.33786427	chr9	18478685	18479274	590	*	23.74685688	26.46258019	4.569664667	0.660205858	6.921575462	4.47E-12	2.26E-11	0.91111125	0.265858882	0	10.84657175	7.638796613	6.649794882	Promoter (4-5kb)	9	18474233	18723917	249685	1	92949	ENST00000276935.6	4452	ENSG00000178031	ADAMTS like 1
SYNC	syncoilin; intermediate filament protein	181.4286353	853.5196798	7.503258368	0.279574271	26.83815767	1.16E-158	1.15E-157	0.415414816	0.10942859	0.187717904	41.63124306	42.75818674	43.91482805	chr1	32702963	32704258	1296	*	21.44475809	271.2199715	4.422553136	0.197310059	22.41423052	2.86E-111	2.57E-108	3.09777825	4.918389316	4.158336108	85.32636445	87.30053272	84.92738036	Promoter (<=1kb)	1	32695565	32703596	8032	2	81493	ENST00000417633.1	0	ENSG00000162520	syncoilin; intermediate filament protein
LY6K	lymphocyte antigen 6 complex; locus K	181.2531255	122.0774957	7.501862063	0.740529227	10.13040646	4.05E-24	1.05E-23	0.051926852	0.054714295	0	4.981516263	6.652892202	6.712229288	chr8	142699719	142700247	529	*	12.64403987	82.71970993	3.660385584	0.304862519	12.00667632	3.28E-33	8.63E-32	2.73333375	1.32929441	2.310186727	23.86245785	24.94300935	27.16916195	Promoter (<=1kb)	8	142700111	142705127	5017	1	54742	ENST00000292430.10	0	ENSG00000160886	lymphocyte antigen 6 family member K
FAT4	FAT atypical cadherin 4	180.9886482	456.3255201	7.499755402	0.381979895	19.63390087	7.94E-86	4.65E-85	0.077890278	0.191500032	0.11732369	23.41312644	21.3183918	23.85966524	chr4	125314763	125316432	1670	*	1.738931704	93.96893386	0.798201273	0.23345981	3.419009342	0.000628496	0.00105436	13.120002	13.42587354	8.624697113	23.50090546	19.01904463	16.71948428	Promoter (<=1kb)	4	125316399	125492932	176534	1	79633	ENST00000394329.7	0	ENSG00000196159	FAT atypical cadherin 4
PTX3	pentraxin 3; long	179.0596449	2166.241063	7.48429642	0.174863734	42.80073535	0	0	0.701012502	0.601857243	0.539688974	107.3872577	108.9957412	109.2163948	chr3	157436566	157438580	2015	*	2.828128472	102.5017928	1.499847658	0.211982226	7.075346301	1.49E-12	7.98E-12	7.288889999	9.437990309	10.62685894	25.12789122	24.16354031	26.02919711	Promoter (<=1kb)	3	157436850	157443633	6784	1	5806	ENST00000295927.4	0	ENSG00000163661	pentraxin 3
HECW2	HECT; C2 and WW domain containing E3 ubiquitin protein ligase 2	177.141585	625.5973761	7.468759123	0.323126461	23.11404362	3.34E-118	2.53E-117	0.311561112	0.164142884	0.070394214	31.19378041	29.88945365	32.93612104	chr2	196592455	196594333	1879	*	2.191112214	47.99469065	1.131663372	0.292358227	3.870810763	0.000108474	0.000196969	4.737778499	5.715965962	4.92839835	11.02734795	10.91256659	10.82966595	Promoter (<=1kb)	2	196194072	196592684	398613	2	57520	ENST00000260983.8	0	ENSG00000138411	HECT; C2 and WW domain containing E3 ubiquitin protein ligase 2
ZNF585A	zinc finger protein 585A	174.2709029	58.62420657	7.4451879	1.04275756	7.139903065	9.34E-13	1.78E-12	0.025963426	0.027357147	0	2.965188252	2.962236674	2.88055184	chr19	37172756	37172915	160	*	92.98442493	7.760844856	6.538917177	1.343374756	4.867530187	1.13E-06	2.69E-06	0	0	0	2.16931435	2.494300935	3.039906232	Promoter (<=1kb)	19	37147438	37172741	25304	2	199704	ENST00000356958.8	-15	ENSG00000196967	zinc finger protein 585A
IGFN1	immunoglobulin-like and fibronectin type III domain containing 1	172.7279915	30732.14813	7.432358088	0.103045059	72.12726317	0	0	9.165089375	8.125072778	9.667472061	1700.428716	1514.965533	1402.855921	chr1	201190654	201192599	1946	*	15.45942847	205.8650603	3.95041508	0.206848509	19.09810761	2.62E-81	7.16E-79	3.46222275	5.583036521	3.542286314	62.36778757	63.91646146	65.92796641	Promoter (<=1kb)	1	201190825	201228648	37824	1	91156	ENST00000437879.6	0	ENSG00000163395	immunoglobulin like and fibronectin type III domain containing 1
SLC38A4	solute carrier family 38; member 4	169.7748151	285.4025786	7.407478651	0.467153344	15.85663196	1.26E-56	5.44E-56	0.051926852	0.136785737	0.070394214	14.5887262	14.10704514	14.18535906	chr12	46825634	46826312	679	*	4.054970231	26.44653363	2.019691323	0.421701116	4.789390506	1.67E-06	3.88E-06	1.457778	1.728082733	2.156174278	6.869495443	6.235752337	7.979753859	Promoter (<=1kb)	12	46764761	46825997	61237	2	55089	ENST00000266579.9	0	ENSG00000139209	solute carrier family 38 member 4
ALPK2	alpha-kinase 2	167.9590203	1468.106257	7.391965468	0.20682352	35.74044905	9.31E-280	1.61E-278	0.441378242	0.574500095	0.328506332	77.16605907	73.20609485	70.19306984	chr18	58580757	58581595	839	*	3.569576958	55.10383672	1.835753106	0.347564981	5.281755084	1.28E-07	3.52E-07	6.560000999	2.65858882	3.388273866	14.28131947	19.01904463	9.309712835	Promoter (<=1kb)	18	58580260	58580973	714	2	115701	ENST00000590642.1	0	ENSG00000198796	alpha kinase 2
SPSB4	splA/ryanodine receptor domain and SOCS box containing 4	167.6995291	112.8191994	7.389734828	0.740204678	9.983366826	1.80E-23	4.60E-23	0	0.054714295	0.046929476	5.621996926	5.026090094	6.304604027	chr3	141050753	141052097	1345	*	3.891248401	58.26971012	1.960233079	0.304386298	6.439951769	1.20E-10	5.06E-10	3.644445	4.918389316	3.542286314	16.99296241	11.22435421	17.85944911	Promoter (<=1kb)	3	141051347	141148611	97265	1	92369	ENST00000310546.3	0	ENSG00000175093	splA/ryanodine receptor domain and SOCS box containing 4
AP1M2	adaptor-related protein complex 1; mu 2 subunit	166.2894045	139.8646767	7.377552437	0.664329854	11.10525501	1.18E-28	3.33E-28	0.051926852	0.027357147	0.046929476	5.882933492	7.089943514	8.043805138	chr19	10577189	10577480	292	*	9.384639668	13.7505264	3.230301352	0.680844998	4.744547384	2.09E-06	4.78E-06	0.18222225	0.664647205	0.462037345	3.615523917	4.209132828	4.559859348	Promoter (<=1kb)	19	10572671	10577314	4644	2	10053	ENST00000587069.5	0	ENSG00000129354	adaptor related protein complex 1 subunit mu 2
BEND7	BEN domain containing 7	165.9191315	167.2196017	7.374336438	0.603644103	12.21636459	2.54E-34	7.92E-34	0.103853704	0	0.046929476	8.207641081	8.765306879	8.152505208	chr10	13503660	13504208	549	*	478.7820426	39.97229263	8.903225233	1.214345886	7.331704532	2.27E-13	1.33E-12	0	0	0	15.90830524	11.22435421	12.53961321	Promoter (<=1kb)	10	13438637	13502976	64340	2	222389	ENST00000341083.7	-684	ENSG00000165626	BEN domain containing 7
GSG1	germ cell associated 1	165.6393887	306.3789396	7.371901973	0.445681096	16.54075534	1.87E-61	8.56E-61	0.103853704	0.10942859	0.070394214	15.32409289	15.07827028	15.62563498	chr12	13098248	13098887	640	*	3.694811166	141.531158	1.885500633	0.187624208	10.04934627	9.25E-24	1.35E-22	12.7555575	9.172131427	9.240746907	36.69756776	37.41451402	36.28888064	Promoter (2-3kb)	12	13084577	13095806	11230	2	83445	ENST00000396302.7	-2442	ENSG00000111305	germ cell associated 1
AOX1	aldehyde oxidase 1	165.2278634	777.0911644	7.368313187	0.279926528	26.32231123	1.07E-152	1.01E-151	0.181743982	0.191500032	0.328506332	39.49630751	38.70332179	38.56134963	chr2	200662739	200663185	447	*	10.43015223	59.39049035	3.382688309	0.343926462	9.835498812	7.92E-23	1.07E-21	1.457778	2.525659379	1.232099588	19.70460535	16.52474369	17.66945497	Promoter (<=1kb)	2	200662907	200677064	14158	1	316	ENST00000439380.1	0	ENSG00000138356	aldehyde oxidase 1
GATA3	GATA binding protein 3	164.8894577	415.412308	7.365355352	0.382021877	19.27993079	7.92E-83	4.52E-82	0.103853704	0.082071442	0.187717904	20.59026722	21.1484274	20.68018821	chr10	8053246	8054413	1168	*	2.095083137	49.45903189	1.067007494	0.307034852	3.475199919	0.000510473	0.000864074	4.19111175	7.311119254	4.774385902	11.38890034	12.47150467	9.499706975	Promoter (<=1kb)	10	8053604	8058494	4891	1	2625	ENST00000481743.2	0	ENSG00000107485	GATA binding protein 3
KRTAP2-3	keratin associated protein 2-3	163.2744456	521.3969118	7.351155199	0.339599293	21.64655626	6.55E-104	4.49E-103	0.181743982	0.164142884	0.140788428	26.63925125	26.22307875	25.46299126	chr17	41059384	41060718	1335	*	2.400650412	107.5129272	1.26342533	0.206471244	6.119134589	9.41E-10	3.53E-09	11.662224	10.76728472	10.01080915	28.20108655	21.66923937	25.45921469	Promoter (<=1kb)	17	41059240	41060114	875	2	730755	ENST00000391418.3	0	ENSG00000212724	keratin associated protein 2-3
DKK1	dickkopf WNT signaling pathway inhibitor 1	161.6447509	2799.1779	7.336682849	0.147041775	49.89522776	0	0	0.934683336	0.875428717	0.82126583	137.6796209	141.1432933	141.6633655	chr10	52318996	52319405	410	*	15.80324458	55.53149955	3.982148885	0.392045108	10.15737425	3.07E-24	4.63E-23	1.0933335	1.063435528	1.232099588	18.43917198	14.96580561	18.42943153	Promoter (3-4kb)	10	52315252	52316901	1650	1	22943	ENST00000476752.1	3744	ENSG00000107984	dickkopf WNT signaling pathway inhibitor 1
ASIC2	acid sensing (proton gated) ion channel 2	158.7209794	28.78413441	7.310349023	1.220036095	5.991912087	2.07E-09	3.49E-09	0	0.027357147	0	1.233518313	1.43255708	1.657676059	chr17	33291328	33293436	2109	*	13.05537453	64.37716157	3.706571941	0.35786416	10.35748297	3.87E-25	6.17E-24	1.27555575	2.65858882	0.616049794	18.98150057	20.57798271	19.94938465	Promoter (<=1kb)	17	33013087	33292988	279902	2	40	ENST00000225823.6	0	ENSG00000108684	acid sensing ion channel subunit 2
TFCP2L1	transcription factor CP2-like 1	157.067413	105.547638	7.295240083	0.74147324	9.83884473	7.66E-23	1.92E-22	0.051926852	0.027357147	0.023464738	5.977819516	5.171773865	4.701278003	chr2	121237956	121238358	403	*	5.116594989	23.23087548	2.355184039	0.508245989	4.633945155	3.59E-06	7.91E-06	1.0933335	0.531717764	2.310186727	8.31570501	4.676814253	6.269806603	Promoter (3-4kb)	2	121224164	121234274	10111	2	29842	ENST00000464621.1	-3682	ENSG00000115112	transcription factor CP2 like 1
PRKCG	protein kinase C; gamma	155.2644336	28.0362003	7.278583579	1.22730653	5.930534388	3.02E-09	5.05E-09	0.025963426	0	0	1.660505421	1.626802108	0.92395059	chr19	53879382	53879850	469	*	36.21156692	38.65002678	5.1783787	0.621880026	8.326973827	8.29E-17	6.87E-16	0.18222225	0.664647205	0.154012448	13.37743849	13.40686752	10.63967181	Promoter (<=1kb)	19	53879190	53889930	10741	1	5582	ENST00000479081.5	192	ENSG00000126583	protein kinase C gamma
FAM20C	family with sequence similarity 20; member C	152.1885294	1505.725349	7.249715816	0.73773925	9.82693522	8.62E-23	2.16E-22	1.064500466	0.273571474	0.164253166	76.54929991	76.33829592	73.20949676	chr7	240657	241470	814	*	7.040839404	80.53818135	2.815747436	0.270985416	10.39077114	2.73E-25	4.40E-24	4.373333999	2.392729938	3.696298763	23.68168166	24.16354031	22.03932018	Promoter (4-5kb)	7	245895	260745	14851	1	56975	ENST00000515795.1	-4425	ENSG00000177706	FAM20C golgi associated secretory pathway kinase
FGF5	fibroblast growth factor 5	150.1144751	252.4249256	7.229919288	0.471371733	15.33804169	4.26E-53	1.76E-52	0.051926852	0.054714295	0.140788428	11.55237343	12.09175298	14.26688411	chr4	80266163	80267128	966	*	4.227952747	24.86496386	2.079959253	0.473425311	4.393426389	1.12E-05	2.30E-05	0.3644445	2.525659379	1.848149381	6.327166855	6.547539954	7.219777301	Promoter (<=1kb)	4	80266599	80290194	23596	1	2250	ENST00000312465.11	0	ENSG00000138675	fibroblast growth factor 5
GAS6-AS1	GAS6 antisense RNA 1	149.4977184	75.41905463	7.223979656	0.855731483	8.44187669	3.12E-17	6.84E-17	0.077890278	0	0	4.080099035	3.763497413	3.478402222	chr13	113814121	113814718	598	*	30.45712558	38.15330895	4.928707888	0.586594806	8.402235813	4.38E-17	3.73E-16	0.728889	0.132929441	0.462037345	11.02734795	12.47150467	13.10959563	Promoter (<=1kb)	13	113815630	113845744	30115	1	650669	ENST00000458001.2	-912	NA	GAS6 antisense RNA 1
SMAD1	SMAD family member 1	148.7102722	200.1453409	7.216360495	0.52586831	13.72275218	7.42E-43	2.66E-42	0.12981713	0	0.070394214	9.441159394	9.445164476	11.16893213	chr4	145481534	145482134	601	*	2.725561548	16.95220853	1.446553499	0.503655052	2.872111564	0.00407739	0.006311684	1.8222225	1.32929441	1.540124484	5.061733484	3.429663785	3.79988279	Promoter (<=1kb)	4	145481698	145514951	33254	1	4086	ENST00000514831.1	0	ENSG00000170365	SMAD family member 1
GPRC5C	G protein-coupled receptor; class C; group 5; member C	146.3880288	147.6698499	7.193653769	0.605244088	11.88554158	1.41E-32	4.26E-32	0.051926852	0.027357147	0.070394214	7.187616323	7.429872313	7.554654826	chr17	74430348	74431375	1028	*	25.90184998	63.37030479	4.694983237	0.851944014	5.510905833	3.57E-08	1.07E-07	1.0933335	0	1.386112036	20.06615774	19.95440748	20.51936707	Promoter (<=1kb)	17	74431384	74447429	16046	1	55890	ENST00000342648.9	-9	ENSG00000170412	G protein-coupled receptor class C group 5 member C
NGEF	neuronal guanine nucleotide exchange factor	145.9325586	270.1047495	7.189157985	0.44742472	16.06786051	4.29E-58	1.88E-57	0	0.164142884	0.11732369	12.9993853	13.74283572	13.80490882	chr2	232901720	232902408	689	*	6.921344085	102.8163138	2.791052228	0.239307234	11.66304997	1.97E-31	4.67E-30	5.648889749	4.12081267	3.696298763	29.28574373	32.27001834	27.54915023	Promoter (<=1kb)	2	232885323	232901462	16140	2	25791	ENST00000416114.3	-258	ENSG00000066248	neuronal guanine nucleotide exchange factor
RAMP1	receptor (G protein-coupled) activity modifying protein 1	139.4466475	70.36551599	7.12356944	0.857765961	8.304793808	1.00E-16	2.15E-16	0	0.054714295	0.023464738	3.771719456	3.714936156	3.070776962	chr2	237858364	237858822	459	*	1.796817479	43.53717076	0.845443867	0.338924381	2.494491145	0.012613787	0.018460472	3.82666725	6.912330931	5.082410799	7.231047834	8.106478038	12.53961321	Promoter (<=1kb)	2	237858893	237912010	53118	1	10267	ENST00000404910.6	-71	ENSG00000132329	receptor activity modifying protein 1
SETBP1	SET binding protein 1	139.4362732	539.0532169	7.123462105	0.310181392	22.96547213	1.03E-116	7.74E-116	0.12981713	0.10942859	0.328506332	27.06623836	26.53872692	27.31089245	chr18	44679067	44679562	496	*	4.756375129	15.56087484	2.249862503	0.558588016	4.027767226	5.63E-05	0.000105801	1.0933335	1.063435528	0.616049794	4.338628701	4.053239019	4.369865208	Promoter (<=1kb)	18	44680173	44877414	197242	1	26040	ENST00000426838.8	-611	ENSG00000152217	SET binding protein 1
TNFRSF9	tumor necrosis factor receptor superfamily; member 9	138.4929963	209.8660996	7.11366921	0.496071477	14.34000851	1.23E-46	4.66E-46	0	0.164142884	0.070394214	9.93931102	11.41189538	10.13628147	chr1	7940769	7941716	948	*	8.814083372	16.26388063	3.139810543	0.649022411	4.837753661	1.31E-06	3.10E-06	0.54666675	0.531717764	0.616049794	7.050271639	2.494300935	4.939847627	Promoter (<=1kb)	1	7919847	7940866	21020	2	3604	ENST00000377507.7	0	ENSG00000049249	TNF receptor superfamily member 9
DIO2	deiodinase; iodothyronine; type II	132.098486	333.4979494	7.045470121	0.385649421	18.26910593	1.46E-74	7.68E-74	0.155780556	0.10942859	0.11732369	18.02834457	15.36963782	16.63111062	chr14	80390831	80391148	318	*	79.23381161	48.54598189	6.308044301	0.77021272	8.190002755	2.61E-16	2.07E-15	0.3644445	0	0.308024897	17.71606719	12.31561087	17.47946083	Promoter (3-4kb)	14	80211309	80387757	176449	2	1734	ENST00000554188.5	-3074	ENSG00000211448	iodothyronine deiodinase 2
ABCC3	ATP-binding cassette; sub-family C (CFTR/MRP); member 3	131.3177742	1370.055585	7.036918392	0.192819453	36.49485722	1.34E-291	2.40E-290	0.675049076	0.437714358	0.46929476	74.1534278	67.54870841	63.80694076	chr17	50638606	50639720	1115	*	5.609924398	1037.576138	2.487981329	0.085271712	29.17710073	3.79E-187	4.59E-183	47.01334049	55.56450633	58.06269306	287.6149276	307.8902716	279.6713733	Promoter (3-4kb)	17	50634901	50691702	56802	1	8714	ENST00000505699.5	3705	ENSG00000108846	ATP binding cassette subfamily C member 3
KRT80	keratin 80; type II	129.159296	4088.21594	7.013007672	0.110967306	63.19886381	0	0	1.453951856	1.641428844	1.689461137	204.1235593	198.4941378	210.5792095	chr12	52190987	52192773	1787	*	2.908847525	215.0558315	1.540447676	0.146252694	10.53278152	6.10E-26	1.03E-24	20.408892	17.14789789	19.09754361	51.34043962	53.47157629	53.95833562	Promoter (<=1kb)	12	52168996	52192000	23005	2	144501	ENST00000313234.9	0	ENSG00000167767	keratin 80
RYR2	ryanodine receptor 2 (cardiac)	127.4071787	23.0451764	6.993302757	1.234150984	5.666488824	1.46E-08	2.38E-08	0.025963426	0	0	1.233518313	1.408276451	0.815250521	chr1	237799777	237800121	345	*	1.485831923	55.22611312	0.571270928	0.269682666	2.118307927	0.034148998	0.047393915	7.471112249	8.374554781	6.93056018	10.12346697	11.84792944	10.82966595	Promoter (<=1kb)	1	237800029	237802375	2347	1	6262	ENST00000466626.1	0	ENSG00000198626	ryanodine receptor 2
EBI3	Epstein-Barr virus induced 3	127.0605497	42.87477394	6.989372356	1.051186888	6.649029243	2.95E-11	5.33E-11	0.025963426	0.027357147	0	1.992606505	2.233817819	2.201176406	chr19	4229171	4229949	779	*	7.664714134	59.55232386	2.938231986	0.31743999	9.256023444	2.12E-20	2.38E-19	2.186667	2.65858882	2.156174278	20.06615774	15.74527465	16.52949014	Promoter (<=1kb)	19	4229523	4237528	8006	1	10148	ENST00000221847.6	0	ENSG00000105246	Epstein-Barr virus induced 3
SPEG	SPEG complex locus	126.2706695	3868.857608	6.980375755	0.115472837	60.45037015	0	0	1.739549541	1.422571665	1.478278495	204.8114829	194.1721859	181.1758407	chr2	219452794	219454273	1480	*	22.08768024	266.495294	4.465170003	0.201782662	22.12861082	1.68E-108	1.31E-105	3.82666725	4.12081267	3.850311211	88.03800738	79.03816087	86.06734519	Promoter (1-2kb)	2	219451741	219464667	12927	1	10290	ENST00000463218.5	1053	ENSG00000072195	striated muscle enriched protein kinase
SCN8A	sodium channel; voltage gated; type VIII alpha subunit	125.4211478	1605.184304	6.970636818	0.173072621	40.27579167	0	0	0.597158798	0.766000127	0.58661845	84.30623238	79.44621636	76.93247414	chr12	51590500	51592670	2171	*	3.894805343	76.18166604	1.961551226	0.248034596	7.908377534	2.61E-15	1.87E-14	4.737778499	5.051318757	6.160497938	20.78926252	19.48672605	19.94938465	Promoter (<=1kb)	12	51590879	51724303	133425	1	6334	ENST00000667214.1	0	ENSG00000196876	sodium voltage-gated channel alpha subunit 8
RBP4	retinol binding protein 4; plasma	124.9361864	22.71198227	6.965047588	1.233448327	5.646809385	1.63E-08	2.66E-08	0	0.027357147	0	1.067467771	0.898383253	1.44027592	chr10	93600900	93601655	756	*	12.94339817	12.30819578	3.694144529	0.799446309	4.620878833	3.82E-06	8.40E-06	0	0.265858882	0.616049794	3.434747721	5.300389487	2.659917953	Promoter (<=1kb)	10	93591694	93601235	9542	2	5950	ENST00000371464.8	0	ENSG00000138207	retinol binding protein 4
MYPN	myopalladin	124.0424007	376.4785274	6.954689542	0.351915923	19.7623611	6.28E-87	3.71E-86	0.103853704	0.246214327	0.11732369	18.33672415	18.18619073	19.91928772	chr10	68106746	68106935	190	*	6.87772529	16.50542715	2.781931493	0.577116993	4.82039435	1.43E-06	3.36E-06	0.728889	0.797576646	0.616049794	5.423285876	4.520920444	4.369865208	Promoter (<=1kb)	10	68106155	68211699	105545	1	84665	ENST00000354393.6	591	ENSG00000138347	myopalladin
PDCD1LG2	programmed cell death 1 ligand 2	122.4720188	22.23943316	6.936308364	1.230397052	5.637455285	1.73E-08	2.81E-08	0	0.027357147	0	1.067467771	1.044067024	1.222875781	chr9	5509519	5509941	423	*	32.36882216	75.26489264	5.016532964	0.426612907	11.75898076	6.35E-32	1.55E-30	1.0933335	0.664647205	0.616049794	23.86245785	26.19015982	22.41930846	Promoter (<=1kb)	9	5510531	5571282	60752	1	80380	ENST00000397747.5	-590	ENSG00000197646	programmed cell death 1 ligand 2
HLF	hepatic leukemia factor	120.1317035	40.58436115	6.908473127	1.057258036	6.534330212	6.39E-11	1.14E-10	0	0.054714295	0	2.490758132	1.578240851	2.010951285	chr17	55286858	55287609	752	*	83.05137239	75.53768333	6.375932103	0.629171449	10.13385479	3.91E-24	5.84E-23	0	0.265858882	0.616049794	25.12789122	21.04566414	27.92913851	Promoter (3-4kb)	17	55283720	55315447	31728	1	3131	ENST00000575868.3	3138	ENSG00000108924	HLF transcription factor; PAR bZIP family member
ZNF709	zinc finger protein 709	118.0089386	79.56125272	6.882752331	0.747685247	9.205414118	3.40E-20	8.07E-20	0.025963426	0.027357147	0.046929476	3.439618372	4.030584326	4.456702847	chr19	12484536	12485266	731	*	245.7975983	20.52746603	7.941327009	1.24455653	6.380848773	1.76E-10	7.29E-10	0	0	0	5.965614463	6.235752337	8.169747998	Promoter (<=1kb)	19	12433103	12484816	51714	2	163051	ENST00000598753.1	0	ENSG00000242852	zinc finger protein 709
PRSS8	protease; serine; 8	115.5309173	194.5044783	6.852135174	0.472556455	14.5001409	1.21E-47	4.67E-47	0.103853704	0.054714295	0.093858952	9.986754032	10.00361893	9.15798085	chr16	31135651	31136223	573	*	6.473260753	21.0983956	2.694492619	0.520221623	5.179509075	2.22E-07	5.89E-07	0.728889	1.196364969	0.924074691	7.954152618	4.520920444	5.699824185	Promoter (<=1kb)	16	31131433	31135727	4295	2	5652	ENST00000317508.11	0	ENSG00000052344	serine protease 8
CDK14	cyclin-dependent kinase 14	114.2601648	1502.429111	6.836178706	0.171594849	39.83906721	0	0	0.986610188	0.465071506	0.539688974	75.88509774	71.19080268	78.04664985	chr7	90595724	90597214	1491	*	2.140884082	48.49760261	1.098206683	0.329140881	3.33658548	0.000848143	0.001403907	3.2800005	7.576978136	4.774385902	10.66579556	9.197734697	13.10959563	Promoter (<=1kb)	7	90596321	91210590	614270	1	5218	ENST00000380050.8	0	ENSG00000058091	cyclin dependent kinase 14
NKX3-1	NK3 homeobox 1	108.8975495	330.7403179	6.766827679	0.353221135	19.15748242	8.38E-82	4.74E-81	0.25963426	0.10942859	0.093858952	16.24923162	16.00093416	17.28331104	chr8	23682192	23683389	1198	*	2.692669104	79.19671164	1.429036951	0.248316937	5.754891174	8.67E-09	2.84E-08	6.377778749	7.842837018	7.700622422	23.86245785	16.83653131	16.71948428	Promoter (<=1kb)	8	23678697	23682938	4242	2	4824	ENST00000380871.5	0	ENSG00000167034	NK3 homeobox 1
MISP	mitotic spindle positioning	107.258755	126.7032552	6.744951603	0.565684391	11.92352435	8.93E-33	2.71E-32	0.077890278	0.054714295	0.046929476	6.19131307	6.070157118	6.712229288	chr19	752702	753496	795	*	5.391725856	98.49099307	2.430747144	0.228785573	10.62456477	2.29E-26	3.98E-25	5.284445249	5.583036521	4.92839835	26.2125484	29.15214218	27.16916195	Promoter (1-2kb)	19	751112	764318	13207	1	126353	ENST00000215582.8	1590	ENSG00000099812	mitotic spindle positioning
NAP1L2	nucleosome assembly protein 1-like 2	105.2110283	71.17762559	6.717142127	0.750174599	8.954104993	3.43E-19	7.92E-19	0.077890278	0.027357147	0	3.1549603	3.423568615	4.076252604	chrX	73214507	73215030	524	*	14.90638124	19.32053508	3.897858158	0.691883556	5.63369099	1.76E-08	5.52E-08	0.54666675	0.132929441	0.616049794	8.134928814	7.171115188	2.659917953	Promoter (<=1kb)	23	73212299	73214851	2553	2	4674	ENST00000373517.4	0	ENSG00000186462	nucleosome assembly protein 1 like 2
DAW1	dynein assembly factor with WDR repeat domains 1	104.7570612	176.8976592	6.710903682	0.473422419	14.17529761	1.30E-45	4.86E-45	0.12981713	0.10942859	0.023464738	8.824400238	8.983832535	8.668830537	chr2	227875843	227876813	971	*	29.22710366	54.66515802	4.869234963	0.487463317	9.988925917	1.70E-23	2.43E-22	1.0933335	0.797576646	0	17.17373861	16.05706227	19.18940809	Promoter (4-5kb)	2	227871642	227903086	31445	1	164781	ENST00000454999.5	4201	ENSG00000123977	dynein assembly factor with WD repeats 1
SORCS2	sortilin-related VPS10 domain containing receptor 2	102.6401366	155.9234569	6.681451185	0.499900492	13.36556232	9.61E-41	3.34E-40	0.155780556	0.054714295	0.023464738	8.183919575	7.62411734	7.527479808	chr4	7736957	7737857	901	*	8.937492461	42.24537728	3.15987012	0.393751396	8.02503851	1.01E-15	7.60E-15	1.8222225	0.797576646	1.848149381	13.91976708	13.09507991	10.63967181	Promoter (2-3kb)	4	7734280	7740720	6441	1	57537	ENST00000505529.1	2677	ENSG00000184985	sortilin related VPS10 domain containing receptor 2
TMEM184A	transmembrane protein 184A	100.9096453	714.4188067	6.656920269	0.232967568	28.57445066	1.40E-179	1.54E-178	0.441378242	0.218857179	0.398900546	37.36137197	35.3040338	34.26769689	chr7	1555137	1556518	1382	*	13.23385757	185.2022676	3.726161752	0.215977177	17.25257181	1.07E-66	1.59E-64	2.00444475	5.45010708	5.544448144	56.9445017	59.70732863	54.71831218	Promoter (<=1kb)	7	1542235	1556205	13971	2	202915	ENST00000297477.10	0	ENSG00000164855	transmembrane protein 184A
MYOF	myoferlin	100.1678963	6862.88515	6.646276391	0.076881175	86.44868399	0	0	3.453135657	3.556429162	3.355457536	339.8105737	344.6392405	342.5954438	chr10	93383616	93384395	780	*	12.23753007	132.0043828	3.613240499	0.261291381	13.82839527	1.72E-43	8.10E-42	1.64000025	5.45010708	2.772224072	45.01327277	40.22060257	36.28888064	Promoter (3-4kb)	10	93306429	93379987	73559	2	26509	ENST00000463743.5	-3629	ENSG00000138119	myoferlin
ZNF804A	zinc finger protein 804A	99.31153822	469.1913153	6.633889438	0.28687084	23.12500441	2.59E-118	1.97E-117	0.233670834	0.191500032	0.281576856	20.99353282	24.52343476	24.70209078	chr2	184596882	184599061	2180	*	4.386347104	76.30131172	2.133019981	0.258740191	8.243868002	1.67E-16	1.34E-15	4.920000749	3.722024347	6.006485489	19.70460535	22.76049603	19.18940809	Promoter (<=1kb)	2	184598529	184939492	340964	1	91752	ENST00000302277.7	0	ENSG00000170396	zinc finger protein 804A
KIF1A	kinesin family member 1A	97.25897822	32.712522	6.60375953	1.063170158	6.211385338	5.25E-10	9.04E-10	0	0	0.046929476	1.707948433	1.505398965	1.684851076	chr2	240781944	240782909	966	*	7.196878442	15.85707879	2.847371291	0.603485107	4.718213022	2.38E-06	5.39E-06	0.3644445	0.531717764	1.078087139	5.061733484	4.98860187	3.79988279	Promoter (<=1kb)	2	240717096	240782607	65512	2	547	ENST00000648047.1	0	ENSG00000130294	kinesin family member 1A
MFAP4	microfibrillar-associated protein 4	96.9134953	1161.23509	6.598625671	0.179524907	36.7560457	9.31E-296	1.71E-294	0.726975928	0.437714358	0.633547926	57.45348757	56.71954811	59.56763805	chr17	19386315	19388119	1805	*	11.3479143	133.3846868	3.504355256	0.235585896	14.8750639	4.79E-50	3.17E-48	4.19111175	4.12081267	2.772224072	37.23989635	40.37649638	44.07864036	Promoter (<=1kb)	17	19383442	19386932	3491	2	4239	ENST00000497081.6	0	ENSG00000166482	microfibril associated protein 4
KCNJ8	potassium channel; inwardly rectifying subfamily J; member 8	94.96162853	47.96609038	6.569272771	0.868037463	7.567959971	3.79E-14	7.52E-14	0.025963426	0	0.046929476	2.467036626	2.428062847	2.282701458	chr12	21774490	21775079	590	*	3.913327751	12.13146592	1.968395945	0.625881289	3.144998868	0.001660875	0.002670699	1.27555575	0.398788323	0.924074691	3.07319533	3.429663785	3.039906232	Promoter (<=1kb)	12	21764955	21774706	9752	2	3764	ENST00000240662.3	0	ENSG00000121361	potassium inwardly rectifying channel subfamily J member 8
LRRC15	leucine rich repeat containing 15	93.2538233	898.0661323	6.54309097	0.200076863	32.70288667	1.42E-234	2.04E-233	0.467341668	0.601857243	0.398900546	45.3555195	43.87509565	45.05617878	chr3	194364393	194365475	1083	*	29.65962429	329.1351306	4.890428417	0.204040244	23.96796008	6.00E-127	9.88E-124	3.2800005	5.317177639	2.156174278	105.0309698	108.8138783	102.5968353	Promoter (4-5kb)	3	194357927	194369731	11805	2	131578	ENST00000428839.1	4256	ENSG00000172061	leucine rich repeat containing 15
KIT	v-kit Hardy-Zuckerman 4 feline sarcoma viral oncogene homolog	92.24755993	342.259463	6.527438845	0.322041516	20.26893591	2.42E-91	1.48E-90	0.103853704	0.136785737	0.305041594	17.55391445	16.21945982	17.41918613	chr4	54661340	54662153	814	*	30.33201074	47.39173897	4.922769234	0.529944145	9.289222807	1.55E-20	1.76E-19	0.91111125	0.398788323	0.308024897	12.65433371	14.96580561	17.85944911	Promoter (3-4kb)	4	54657939	54695906	37968	1	3815	ENST00000514582.1	3401	ENSG00000157404	KIT proto-oncogene; receptor tyrosine kinase
FLT4	fms-related tyrosine kinase 4	91.89298674	248.2743299	6.521882854	0.376546429	17.32026212	3.31E-67	1.62E-66	0.181743982	0.10942859	0.11732369	12.80961325	12.16459486	12.14723276	chr5	180611200	180612361	1162	*	1.84753591	49.07616954	0.885602406	0.299840066	2.953582612	0.003141085	0.004915107	5.284445249	4.918389316	7.546609974	9.038809793	12.31561087	10.25968353	Promoter (<=1kb)	5	180603089	180611716	8628	2	2324	ENST00000502603.5	0	ENSG00000037280	fms related receptor tyrosine kinase 4
HRH1	histamine receptor H1	89.57609035	310.5684685	6.485041794	1.184969071	5.472751952	4.43E-08	7.07E-08	0.415414816	0.10942859	0	15.3952574	16.48654673	14.53863429	chr3	11136844	11137717	874	*	39.95044232	226.896059	5.320139571	0.272285965	19.53879474	5.14E-85	1.61E-82	1.8222225	1.861012174	2.00216183	78.456869	78.57047945	62.88806017	Promoter (<=1kb)	3	11137093	11260775	123683	1	3269	ENST00000438284.2	0	ENSG00000196639	histamine receptor H1
NCAM1	neural cell adhesion molecule 1	89.54769064	105.8943335	6.484584322	0.570997429	11.3565911	6.88E-30	1.99E-29	0.051926852	0.082071442	0.046929476	5.95409801	4.953248208	4.918678142	chr11	112961135	112961518	384	*	3.614301101	22.98126773	1.8537167	0.465734574	3.98019989	6.89E-05	0.000128091	1.64000025	1.063435528	2.464199175	4.519404897	7.638796613	5.699824185	Promoter (<=1kb)	11	112961247	113265195	303949	1	4684	ENST00000621518.4	0	ENSG00000149294	neural cell adhesion molecule 1
CYP24A1	cytochrome P450; family 24; subfamily A; polypeptide 1	88.87483722	1186.304221	6.473703107	0.171069601	37.8425102	0	0	0.675049076	0.62921439	0.70394214	57.47720907	58.56487588	61.27966414	chr20	54176704	54177001	298	*	7.035892606	37.84988271	2.814733462	0.393291744	7.156858758	8.25E-13	4.55E-12	0.91111125	2.126871056	1.694136933	11.20812414	12.31561087	9.499706975	Promoter (2-3kb)	20	54153446	54173986	20541	2	1591	ENST00000216862.8	-2718	ENSG00000019186	cytochrome P450 family 24 subfamily A member 1
APCDD1L	adenomatosis polyposis coli down-regulated 1-like	88.81647545	75.02085869	6.472755416	0.67661725	9.566347022	1.11E-21	2.71E-21	0.051926852	0.027357147	0.046929476	3.1549603	4.200548726	3.858852465	chr20	58457301	58457563	263	*	37.94130012	46.94348286	5.245697211	0.578375117	9.069714541	1.19E-19	1.26E-18	0.728889	0.265858882	0.308024897	13.0158861	18.70725701	13.67957804	Promoter (4-5kb)	20	58461125	58461980	856	2	164284	ENST00000491015.1	4417	ENSG00000198768	APC down-regulated 1 like
KRT8	keratin 8; type II	85.8305466	11863.58557	6.423419281	0.095494634	67.26471461	0	0	7.866918076	7.112858324	5.913113979	579.706164	586.9356321	605.839837	chr12	52924969	52926630	1662	*	14.73284188	353.5922925	3.88096384	0.161155853	24.08205335	3.85E-128	6.80E-125	5.102222999	8.507484222	9.086734458	116.6006463	107.8785154	104.6867709	Promoter (<=1kb)	12	52897297	52926469	29173	2	3856	ENST00000552150.5	0	ENSG00000170421	keratin 8
BASP1	brain abundant; membrane attached signal protein 1	84.9196487	830.6078619	6.408026498	1.211828353	5.287899465	1.24E-07	1.94E-07	1.324134726	0.082071442	0.070394214	40.96704089	42.51538046	40.59947593	chr5	17070025	17071024	1000	*	1.762582954	39.29348735	0.817691158	0.327090024	2.499896355	0.012422965	0.018199491	4.920000749	3.722024347	6.006485489	8.677257401	7.638796613	8.549736277	Promoter (4-5kb)	5	17065598	17275353	209756	1	10409	ENST00000606445.1	4427	ENSG00000176788	brain abundant membrane attached signal protein 1
CDA	cytidine deaminase	83.7321998	112.9795268	6.387710623	0.53512376	11.93688469	7.60E-33	2.31E-32	0.077890278	0	0.11732369	5.361060359	5.924473347	5.598053576	chr1	20589608	20590859	1252	*	9.620203374	49.11278094	3.266067393	0.382316547	8.542835555	1.31E-17	1.17E-16	0.728889	1.063435528	2.92623652	14.82364806	14.96580561	14.4395546	Promoter (<=1kb)	1	20589097	20618903	29807	1	978	ENST00000375071.4	511	ENSG00000158825	cytidine deaminase
THY1	Thy-1 cell surface antigen	83.45131651	3612.27402	6.382862904	0.096380474	66.22568459	0	0	1.843403245	2.489500413	2.205685373	180.2597242	179.8951764	179.3551146	chr11	119417074	119418025	952	*	29.92157427	64.70720308	4.903114177	0.450093805	10.89353847	1.24E-27	2.32E-26	0.3644445	0.531717764	1.232099588	22.23547209	22.1369208	17.85944911	Promoter (4-5kb)	11	119418820	119422562	3743	2	7070	ENST00000528522.5	4537	ENSG00000154096	Thy-1 cell surface antigen
HSPB8	heat shock 22kDa protein 8	83.35294894	281.9427859	6.381161336	0.339061577	18.82006622	5.17E-79	2.85E-78	0.103853704	0.218857179	0.187717904	14.35151114	13.11153938	14.64733436	chr12	119178509	119179012	504	*	7.239567129	25.1500834	2.855903438	0.521738793	5.473818461	4.40E-08	1.30E-07	0.728889	1.993941615	0.308024897	8.496481206	8.418265655	5.129841766	Promoter (<=1kb)	12	119178642	119194748	16107	1	26353	ENST00000281938.6	0	ENSG00000152137	heat shock protein family B (small) member 8
RFTN1	raftlin; lipid raft linker 1	83.09324674	1630.102979	6.376659324	0.142748071	44.67072135	0	0	1.2981713	0.820714422	0.844730568	77.90142575	83.88957137	81.66092716	chr3	16478595	16478982	388	*	897.1006192	74.59368695	9.809125997	1.200102975	8.173570271	2.99E-16	2.35E-15	0	0	0	23.50090546	30.71108026	19.94938465	Promoter (3-4kb)	3	16315845	16482865	167021	2	23180	ENST00000432519.5	3883	ENSG00000131378	raftlin; lipid raft linker 1
NOG	noggin	81.98769747	470.7226903	6.35733554	0.261290449	24.33053163	9.32E-131	7.67E-130	0.25963426	0.191500032	0.398900546	22.63031674	24.9847667	22.69113949	chr17	56592581	56594820	2240	*	1.913890501	181.0350598	0.936508292	0.164581708	5.690233146	1.27E-08	4.06E-08	24.60000375	19.67355726	19.7135934	33.80514863	42.87079732	41.22872827	Promoter (<=1kb)	17	56593699	56595598	1900	1	9241	ENST00000332822.5	0	ENSG00000183691	noggin
CCBE1	collagen and calcium binding EGF domains 1	78.93422753	253.5323469	6.302579114	0.348451583	18.08738838	4.01E-73	2.08E-72	0.285597686	0.027357147	0.164253166	12.2165756	12.94157498	12.69073311	chr18	59662179	59662694	516	*	25.33545717	15.99491383	4.663085957	0.851296288	5.477629852	4.31E-08	1.27E-07	0.3644445	0	0.308024897	4.338628701	6.547539954	4.369865208	Promoter (3-4kb)	18	59448046	59666162	218117	2	147372	ENST00000589419.1	3468	ENSG00000183287	collagen and calcium binding EGF domains 1
PKP3	plakophilin 3	78.62117647	1250.443116	6.296846047	0.158007634	39.85153047	0	0	0.726975928	0.848071569	0.82126583	60.03913172	64.22226231	62.36666484	chr11	393323	394966	1644	*	7.253411693	128.1051708	2.858659736	0.213555495	13.38602755	7.30E-41	2.97E-39	4.737778499	5.583036521	5.544448144	36.87834396	40.06470877	34.95892167	Promoter (<=1kb)	11	393449	397655	4207	1	11187	ENST00000533249.5	0	ENSG00000184363	plakophilin 3
SYNPO	synaptopodin	78.5419038	850.7188392	6.295390663	0.190465479	33.05265971	1.42E-239	2.10E-238	0.701012502	0.465071506	0.46929476	41.22797745	42.85530925	42.88217739	chr5	150640301	150641537	1237	*	22.22170528	149.9880615	4.473897628	0.265423019	16.85572581	9.52E-64	1.21E-61	2.5511115	1.993941615	2.156174278	47.54413951	49.73012489	45.2186052	Promoter (<=1kb)	5	150640660	150659207	18548	1	11346	ENST00000307662.5	0	ENSG00000171992	synaptopodin
IGF2	insulin-like growth factor 2	77.78517496	145.1676274	6.281423314	0.457242804	13.73761001	6.04E-43	2.17E-42	0.103853704	0.164142884	0.023464738	7.329945359	6.822856601	7.500304791	chr11	2137143	2137693	551	*	5.777251746	26.91350244	2.530383362	0.459435852	5.507587944	3.64E-08	1.09E-07	2.00444475	1.196364969	0.924074691	8.31570501	5.456283295	8.929724556	Promoter (<=1kb)	11	2129112	2137290	8179	2	3481	ENST00000381395.5	0	ENSG00000167244	insulin like growth factor 2
ADAM23	ADAM metallopeptidase domain 23	77.25759172	157.1034099	6.271604801	0.439375398	14.2739098	3.18E-46	1.20E-45	0.181743982	0.082071442	0.046929476	7.069008792	8.352536195	8.016630121	chr2	206443312	206444318	1007	*	2.999956236	20.60075298	1.584941454	0.467984729	3.38673755	0.00070729	0.001180484	1.8222225	1.32929441	2.156174278	6.327166855	4.053239019	4.939847627	Promoter (<=1kb)	2	206443532	206621127	177596	1	8745	ENST00000264377.8	0	ENSG00000114948	ADAM metallopeptidase domain 23
ZNF429	zinc finger protein 429	76.84132654	26.07701739	6.26381052	1.075754844	5.822711891	5.79E-09	9.59E-09	0.025963426	0.027357147	0	1.613062409	0.971225139	1.304400833	chr19	21505507	21506082	576	*	90.32400966	14.84140972	6.497037626	1.26584085	5.132586474	2.86E-07	7.44E-07	0	0	0.154012448	5.24250968	4.209132828	5.129841766	Promoter (<=1kb)	19	21505602	21540668	35067	1	353088	ENST00000358491.9	0	ENSG00000197013	zinc finger protein 429
FOXN3	forkhead box N3	76.70342484	550.3640605	6.261219091	0.777809053	8.049815142	8.29E-16	1.73E-15	0.804866206	0.136785737	0.140788428	25.90388457	28.38405468	27.82721778	chr14	89617920	89618244	325	*	2.322289251	31.30062613	1.215547677	0.410151468	2.963655558	0.003040084	0.004763822	2.73333375	3.323236024	3.542286314	8.31570501	3.741451402	9.689701114	Promoter (<=1kb)	14	89156172	89619130	462959	2	1112	ENST00000345097.8	886	ENSG00000053254	forkhead box N3
MPP7	membrane protein; palmitoylated 7 (MAGUK p55 subfamily member 7)	75.30828697	190.8961427	6.234736724	0.397706088	15.67674448	2.18E-55	9.26E-55	0.155780556	0.054714295	0.164253166	8.444856141	11.09624721	8.940580711	chr10	28202929	28203147	219	*	6.031396572	13.25643793	2.592492097	0.65300793	3.970077513	7.18E-05	0.000133337	0.3644445	1.196364969	0.308024897	3.796300113	4.520920444	3.039906232	Promoter (<=1kb)	10	28125010	28203232	78223	2	143098	ENST00000474731.1	85	ENSG00000150054	membrane palmitoylated protein 7
KRT86	keratin 86; type II	75.04293145	25.29373361	6.229644281	1.075827101	5.790562698	7.02E-09	1.16E-08	0	0	0.046929476	1.328404337	1.11690891	1.331575851	chr12	52279073	52281417	2345	*	6.322268901	399.5707732	2.660442398	0.125371646	21.22044718	6.18E-100	3.82E-97	17.1288915	21.00285167	17.55741912	107.9233889	117.5439316	117.4163782	Promoter (3-4kb)	12	52275821	52277736	1916	1	3892	ENST00000642573.1	3252	ENSG00000170442	keratin 86
SOX9-AS1	SOX9 antisense RNA 1	75.01842842	37.99478035	6.229173135	0.878476506	7.090881874	1.33E-12	2.52E-12	0	0.027357147	0.046929476	1.850277469	2.160975934	1.657676059	chr17	72120087	72122198	2112	*	9.538960076	142.3831307	3.253831994	0.219567085	14.81930676	1.10E-49	7.18E-48	3.2800005	5.715965962	4.620373453	41.21697266	41.93543447	45.02861106	Promoter (<=1kb)	17	72067099	72120805	53707	2	400618	ENST00000662263.1	0	ENSG00000234899	SOX9 antisense RNA 1
GPR85	G protein-coupled receptor 85	74.93393378	215.8652988	6.227547285	0.368760797	16.88776934	5.54E-64	2.62E-63	0.077890278	0.218857179	0.140788428	10.60351319	10.36782836	11.22328217	chr7	113086464	113088038	1575	*	1.684399043	125.2683453	0.752233961	0.194291438	3.871678391	0.000108089	0.000196313	17.67555825	17.01496844	13.24507057	28.38186275	27.59320409	22.03932018	Promoter (<=1kb)	7	113080247	113087755	7509	2	54329	ENST00000297146.7	0	ENSG00000164604	G protein-coupled receptor 85
DUSP8	dual specificity phosphatase 8	73.00744011	531.7594257	6.18997159	0.234343615	26.41408251	9.44E-154	9.05E-153	0.493305094	0.355642916	0.258112118	27.13740288	27.67991646	24.45751562	chr11	1558340	1560772	2433	*	26.07941887	320.8512893	4.704839817	0.193191403	24.35325666	5.35E-131	1.02E-127	4.19111175	3.854953788	4.158336108	100.8731173	105.8518959	100.1269115	Promoter (<=1kb)	11	1557523	1559443	1921	2	1850	ENST00000528778.1	0	ENSG00000184545	dual specificity phosphatase 8
CCDC80	coiled-coil domain containing 80	72.97796578	3644.882461	6.189389032	0.090848287	68.12884712	0	0	2.726159729	2.243286087	2.534191705	181.61185	183.6829544	178.1865888	chr3	112653558	112654311	754	*	116.5724124	123.2183968	6.865082595	0.571632834	12.00960159	3.16E-33	8.34E-32	0	0.265858882	0.770062242	44.65172038	38.50577068	38.18882204	Promoter (4-5kb)	3	112640721	112649447	8727	2	151887	ENST00000473959.5	-4111	ENSG00000091986	coiled-coil domain containing 80
TP53I11	tumor protein p53 inducible protein 11	71.4319893	218.0809106	6.158498394	0.359269718	17.14171298	7.25E-66	3.51E-65	0.233670834	0.136785737	0.093858952	10.48490566	10.6591959	11.35915726	chr11	44955112	44955547	436	*	40.46147678	24.5277652	5.338477072	0.811867212	6.575554468	4.85E-11	2.16E-10	0	0.398788323	0.154012448	7.954152618	9.041840889	6.839789022	Promoter (3-4kb)	11	44932348	44951306	18959	2	9537	ENST00000616990.4	-3806	ENSG00000175274	tumor protein p53 inducible protein 11
ADORA1	adenosine A1 receptor	70.04887376	35.50353927	6.13028995	0.879644162	6.969056599	3.19E-12	5.96E-12	0.025963426	0	0.046929476	1.755391445	1.772485879	1.766376128	chr1	203153952	203154752	801	*	5.884017528	42.3903829	2.556801544	0.357918724	7.143525544	9.10E-13	4.99E-12	2.186667	1.861012174	2.310186727	13.37743849	13.09507991	9.499706975	Promoter (1-2kb)	1	203152646	203166115	13470	1	134	ENST00000467253.1	1306	ENSG00000163485	adenosine A1 receptor
COL13A1	collagen; type XIII; alpha 1	69.99908586	343.7791217	6.129264176	0.28374979	21.60094703	1.76E-103	1.20E-102	0.077890278	0.328285769	0.328506332	17.3641424	17.02072056	16.84851076	chr10	69800219	69802254	2036	*	2.631229209	57.38213839	1.395736929	0.305125007	4.574311824	4.78E-06	1.04E-05	5.648889749	3.987883229	6.622535283	13.91976708	9.821309931	17.47946083	Promoter (<=1kb)	10	69801867	69959144	157278	1	1305	ENST00000645393.1	0	ENSG00000197467	collagen type XIII alpha 1 chain
NR5A2	nuclear receptor subfamily 5; group A; member 2	69.76258968	59.0994865	6.124381691	0.680771662	8.996234757	2.34E-19	5.42E-19	0.025963426	0.054714295	0.046929476	2.91774524	3.035078559	2.853376823	chr1	200028185	200029839	1655	*	2.129192367	28.43999286	1.0903063	0.408006675	2.672275641	0.007533874	0.011313052	3.09777825	3.854953788	2.310186727	4.700181092	5.612177103	8.929724556	Promoter (<=1kb)	1	200027883	200039769	11887	1	2494	ENST00000447034.1	302	ENSG00000116833	nuclear receptor subfamily 5 group A member 2
PADI3	peptidyl arginine deiminase; type III	69.57509076	341.7285804	6.12049898	0.284088863	21.54431156	5.99E-103	4.07E-102	0.337524538	0.136785737	0.258112118	17.53019294	16.19517919	17.20178599	chr1	17250636	17251095	460	*	10.7250391	34.85099153	3.422911002	0.443617689	7.71590287	1.20E-14	8.07E-14	0.54666675	1.063435528	1.386112036	11.38890034	10.44488516	9.879695254	Promoter (1-2kb)	1	17249098	17284233	35136	1	51702	ENST00000375460.3	1538	ENSG00000142619	peptidyl arginine deiminase 3
ZNF878	zinc finger protein 878	69.42956941	35.18920664	6.117478319	0.883459954	6.924454575	4.38E-12	8.14E-12	0.025963426	0	0.046929476	1.470733373	2.06385342	1.712026094	chr19	12052618	12053119	502	*	36.10905808	44.95115266	5.174288882	0.580403676	8.914982955	4.88E-19	4.93E-18	0.54666675	0	0.770062242	16.81218622	13.25097372	13.29958976	Promoter (<=1kb)	19	12017888	12052967	35080	2	729747	ENST00000547473.1	0	ENSG00000257446	zinc finger protein 878
ADGRF4	adhesion G protein-coupled receptor F4	68.94324442	23.38356086	6.107337287	1.077742154	5.666788912	1.45E-08	2.38E-08	0	0.027357147	0.023464738	1.020024759	1.214031424	1.250050798	chr6	47698375	47698803	429	*	16.87943978	27.12110301	4.077195118	0.595854332	6.8426038	7.78E-12	3.82E-11	1.0933335	0.531717764	0	7.592600226	11.53614182	6.269806603	Promoter (<=1kb)	6	47698553	47722021	23469	1	221393	ENST00000283303.2	0	ENSG00000153294	adhesion G protein-coupled receptor F4
TMEM63C	transmembrane protein 63C	68.44535599	34.89666992	6.096880753	0.880898065	6.921210293	4.48E-12	8.32E-12	0.051926852	0.027357147	0	1.921441987	1.481118337	1.793551146	chr14	77097685	77098462	778	*	1.356197672	193.4809001	0.439567473	0.150214889	2.926257684	0.003430666	0.0053484	27.51555975	27.9151826	28.95434031	37.23989635	40.84417781	32.48899785	Promoter (<=1kb)	14	77098311	77225462	127152	1	57156	ENST00000557752.1	0	ENSG00000165548	transmembrane protein 63C
ZNF790	zinc finger protein 790	67.69655884	57.35226768	6.081010595	0.682474185	8.91024266	5.09E-19	1.17E-18	0.025963426	0.054714295	0.046929476	2.846580722	3.059359188	2.635976684	chr19	36838002	36838923	922	*	16.09363134	101.0746942	4.008417985	0.297178905	13.48823188	1.83E-41	7.72E-40	2.915556	1.196364969	2.156174278	28.56263895	32.89359358	32.86898613	Promoter (<=1kb)	19	36817428	36838387	20960	2	388536	ENST00000356725.9	0	ENSG00000197863	zinc finger protein 790
PDGFRB	platelet-derived growth factor receptor; beta polypeptide	67.09831562	1956.847635	6.068204645	0.11915254	50.92803414	0	0	1.609732411	1.395214517	1.384419543	101.0773371	93.79606779	96.55283667	chr5	150138612	150139576	965	*	36.82847872	79.89983717	5.2027499	0.441631717	11.78074332	4.91E-32	1.20E-30	1.0933335	0.531717764	0.616049794	31.09350569	23.07228365	22.98929088	Promoter (1-2kb)	5	150134857	150137437	2581	2	5159	ENST00000517957.1	-1175	ENSG00000113721	platelet derived growth factor receptor beta
GABRE	gamma-aminobutyric acid (GABA) A receptor; epsilon	67.04013409	451.7102747	6.06695313	1.779235393	3.409865358	0.00064995	0.000864302	0.986610188	0.027357147	0	25.07363186	22.41102008	19.78341264	chrX	151970715	151971028	314	*	18.92524257	51.09539327	4.242239887	0.434939512	9.753631869	1.78E-22	2.35E-21	1.0933335	0.531717764	1.078087139	17.89684339	17.14831893	13.10959563	Promoter (<=1kb)	23	151969399	151970552	1154	2	2564	ENST00000465405.1	-163	ENSG00000102287	gamma-aminobutyric acid type A receptor subunit epsilon
LINC01204	long intergenic non-protein coding RNA 1204	66.71645085	124.5186381	6.059970638	0.460083968	13.17144492	1.28E-39	4.38E-39	0.103853704	0.10942859	0.070394214	6.215034576	6.264402146	6.060028871	chrX	45506856	45507579	724	*	1.970452321	79.24500967	0.978526841	0.230600792	4.243380224	2.20E-05	4.36E-05	8.382223499	9.969708073	8.93272201	16.08908143	16.99242512	19.18940809	Promoter (1-2kb)	23	45505412	45527239	21828	1	101927528	ENST00000609127.1	1444	ENSG00000229563	long intergenic non-protein coding RNA 1204
DBH-AS1	DBH antisense RNA 1	65.91061316	33.63770235	6.042438887	0.88069978	6.860951969	6.84E-12	1.26E-11	0.025963426	0.054714295	0	1.755391445	1.699643993	1.548975989	chr9	133658499	133659295	797	*	8.165120548	40.1109534	3.029474186	0.393757812	7.693750054	1.43E-14	9.53E-14	2.00444475	1.32929441	1.232099588	10.84657175	14.34223038	10.25968353	Promoter (1-2kb)	9	133654586	133657313	2728	2	138948	ENST00000425189.1	-1186	ENSG00000225756	DBH antisense RNA 1
NEURL1B	neuralized E3 ubiquitin protein ligase 1B	65.73957568	424.7767584	6.038690239	0.908379116	6.64776428	2.98E-11	5.38E-11	0.752939354	0.054714295	0.164253166	21.61029198	21.43979494	20.1910379	chr5	172640897	172641780	884	*	2.132476194	26.76504666	1.092529636	0.40402551	2.704110527	0.00684875	0.010330617	3.46222275	3.323236024	2.00216183	5.24250968	7.327008996	5.509830045	Promoter (<=1kb)	5	172641263	172691540	50278	1	54492	ENST00000369800.6	0	ENSG00000214357	neuralized E3 ubiquitin protein ligase 1B
CALB2	calbindin 2	65.38402438	22.13548401	6.030866273	1.083040681	5.568457749	2.57E-08	4.15E-08	0.025963426	0	0.023464738	1.257239819	0.898383253	1.141350729	chr16	71360466	71360794	329	*	2.390423367	85.8075019	1.257266156	0.239523989	5.24901977	1.53E-07	4.15E-07	8.746667999	9.836778632	7.392597525	18.07761959	24.94300935	17.09947255	Promoter (1-2kb)	16	71358794	71389826	31033	1	794	ENST00000562305.5	1672	ENSG00000172137	calbindin 2
LRRC2	leucine rich repeat containing 2	64.92352859	66.09794804	6.020669507	0.624269855	9.644338035	5.19E-22	1.28E-21	0.051926852	0.054714295	0.046929476	3.083795782	3.520691129	3.233827066	chr3	46565736	46566714	979	*	4.377721426	24.55355041	2.130180152	0.442938544	4.809200242	1.52E-06	3.54E-06	2.00444475	1.196364969	1.540124484	6.146390659	6.235752337	7.40977144	Promoter (<=1kb)	3	46515385	46566302	50918	2	79442	ENST00000395905.8	0	ENSG00000163827	leucine rich repeat containing 2
CD163L1	CD163 molecule-like 1	64.00738627	43.46780309	6.000166493	0.765097184	7.842358619	4.42E-15	9.03E-15	0.025963426	0.054714295	0.023464738	2.206100059	2.330940333	1.929426232	chr12	7369379	7369657	279	*	2.740976308	16.2364236	1.454689858	0.540415784	2.691797501	0.007106808	0.010701571	2.5511115	1.063435528	0.924074691	3.07319533	4.676814253	3.989876929	Promoter (<=1kb)	12	7368837	7369493	657	2	283316	ENST00000545597.1	0	ENSG00000177675	CD163 molecule like 1
LPAR1	lysophosphatidic acid receptor 1	63.54226986	97.04456169	5.989644722	0.511084509	11.71948007	1.01E-31	3.02E-31	0.12981713	0.054714295	0.046929476	5.171288311	4.783283809	4.483877864	chr9	111037562	111038468	907	*	6.537598789	14.83721957	2.708760842	0.640739299	4.227555335	2.36E-05	4.66E-05	0.91111125	0.797576646	0.308024897	4.519404897	2.338407126	5.889818324	Promoter (<=1kb)	9	110873263	111038043	164781	2	1902	ENST00000374431.7	0	ENSG00000198121	lysophosphatidic acid receptor 1
MAGI1	membrane associated guanylate kinase; WW and PDZ domain containing 1	63.10769626	902.190166	5.979744054	0.358427208	16.68328718	1.73E-62	8.05E-62	1.16835417	0.465071506	0.516224236	44.47782378	44.91916267	44.83877864	chr3	66038456	66039769	1314	*	2.206727703	148.5717311	1.141908621	0.188949142	6.043470803	1.51E-09	5.50E-09	19.3155585	13.69173242	14.78519505	39.58998689	33.04948739	28.68911506	Promoter (<=1kb)	3	65360371	66038550	678180	2	9223	ENST00000483466.5	0	ENSG00000151276	membrane associated guanylate kinase; WW and PDZ domain containing 1
KRT7	keratin 7; type II	60.55733419	125.448148	5.920229792	1.808674996	3.273241354	0.001063216	0.001396222	0.311561112	0	0	6.499692648	5.87591209	6.27742901	chr12	52243413	52244781	1369	*	19.72793273	140.3747451	4.30216788	0.275073615	15.64006011	3.88E-55	3.26E-53	3.09777825	2.126871056	1.848149381	47.54413951	49.57423108	35.52890409	Promoter (<=1kb)	12	52244378	52248855	4478	1	3855	ENST00000552322.5	0	ENSG00000135480	keratin 7
LOXL1-AS1	LOXL1 antisense RNA 1	60.1807801	1655.244452	5.911230903	0.122609791	48.21173616	0	0	1.220281022	1.36785737	1.525207971	83.71319473	79.76186453	82.63922779	chr15	73927227	73928386	1160	*	3.507972044	76.2257256	1.810637251	0.255320833	7.09161578	1.33E-12	7.13E-12	6.377778749	5.184248198	5.852473041	23.86245785	17.30421274	17.66945497	Promoter (<=1kb)	15	73909772	73927942	18171	2	100287616	ENST00000568087.5	0	ENSG00000261801	LOXL1 antisense RNA 1
UNC13D	unc-13 homolog D (C. elegans)	59.89456071	1648.520399	5.904353086	0.123162496	47.93953741	0	0	1.791476393	1.176357338	1.173236901	83.85552376	79.22769071	81.98702737	chr17	75844222	75845864	1643	*	5.325222495	223.9324973	2.412841804	0.162048964	14.88958491	3.85E-50	2.57E-48	12.20889075	14.09052074	9.8567967	64.71787812	58.92785959	63.64803673	Promoter (<=1kb)	17	75827225	75844717	17493	2	201294	ENST00000207549.8	0	ENSG00000092929	unc-13 homolog D
SLC9A9	solute carrier family 9; subfamily A (NHE9; cation proton antiporter 9); member 9	59.77167947	30.38833739	5.901390175	0.888381993	6.64285209	3.08E-11	5.56E-11	0.051926852	0	0.023464738	1.684226927	1.529679594	1.304400833	chr3	143698064	143698279	216	*	5.433070141	21.96420399	2.441767672	0.489415378	4.989151917	6.06E-07	1.50E-06	1.0933335	1.462223851	0.924074691	4.700181092	7.482902805	6.269806603	Promoter (<=1kb)	3	143552419	143698149	145731	2	285195	ENST00000483124.1	0	ENSG00000181804	solute carrier family 9 member A9
KCNG1	potassium channel; voltage gated modifier subfamily G; member 1	58.76001476	1936.403545	5.876762853	0.115158953	51.03174952	0	0	1.583768985	1.668785991	1.689461137	92.79853153	102.5613747	92.42223404	chr20	51022701	51023773	1073	*	2.404477551	51.60440791	1.265723457	0.29679829	4.264591471	2.00E-05	3.99E-05	5.648889749	5.583036521	4.312348556	14.82364806	10.91256659	10.44967767	Promoter (<=1kb)	20	51003656	51023107	19452	2	3755	ENST00000371571.5	0	ENSG00000026559	potassium voltage-gated channel modifier subfamily G member 1
SLC8A1	solute carrier family 8 (sodium/calcium exchanger); member 1	58.24299612	662.3674189	5.864012667	0.373563628	15.69749362	1.57E-55	6.69E-55	0.934683336	0.300928621	0.46929476	33.75570306	32.87597095	31.79477031	chr2	40434814	40435337	524	*	20.39280739	96.63553744	4.349988494	0.322114281	13.50448816	1.47E-41	6.22E-40	1.8222225	1.063435528	1.848149381	28.92419134	33.04948739	29.44909162	Promoter (4-5kb)	2	40115045	40430304	315260	2	6546	ENST00000405901.7	-4510	ENSG00000183023	solute carrier family 8 member A1
INHBA	inhibin; beta A	58.23592788	2266.469984	5.863837574	0.104362783	56.18705637	0	0	2.103037505	1.887643171	1.853714303	115.6186203	108.6072512	112.5589219	chr7	41703017	41703284	268	*	28.89153186	58.33510552	4.852574794	0.464797482	10.44019166	1.62E-25	2.66E-24	0.54666675	0.398788323	1.078087139	17.535291	19.64261986	18.80941981	Promoter (<=1kb)	7	41685114	41703090	17977	2	3624	ENST00000242208.5	0	ENSG00000122641	inhibin subunit beta A
GLIS3	GLIS family zinc finger 3	56.13931442	1459.477071	5.810939541	0.128196394	45.32841652	0	0	1.376061578	0.984857306	1.501743233	71.71011268	69.00554612	76.06287359	chr9	4293302	4293938	637	*	30.88368747	58.09806899	4.948773114	0.483914429	10.22654588	1.51E-24	2.32E-23	1.457778	0.531717764	0	17.71606719	18.08368178	19.94938465	Promoter (4-5kb)	9	4118745	4298496	179752	2	169792	ENST00000478844.5	4558	ENSG00000107249	GLIS family zinc finger 3
KIAA1217	KIAA1217	55.37006697	654.9637517	5.791034362	0.255743693	22.64389901	1.60E-113	1.18E-112	0.441378242	0.930143012	0.422365284	34.39618372	30.37506622	32.44697073	chr10	24463913	24464562	650	*	40.68284495	55.8043676	5.346348665	0.542633506	9.852595915	6.68E-23	9.11E-22	0.3644445	0.930506087	0	19.16227676	18.08368178	16.90947842	Promoter (1-2kb)	10	24466531	24545316	78786	1	56243	ENST00000396446.5	-1969	ENSG00000120549	KIAA1217
IFNLR1	interferon; lambda receptor 1	55.29755471	37.68376064	5.78914378	0.771959305	7.499286225	6.42E-14	1.26E-13	0.051926852	0.027357147	0.023464738	1.826555963	1.675363365	2.092476337	chr1	24191937	24192192	256	*	2.344727969	14.33862266	1.229420553	0.589954416	2.083924656	0.037167021	0.051343827	2.915556	0.664647205	0.924074691	3.07319533	3.585557594	3.229900371	Promoter (3-4kb)	1	24159000	24187959	28960	2	163702	ENST00000374419.1	-3978	ENSG00000185436	interferon lambda receptor 1
FAP	fibroblast activation protein; alpha	54.22016337	793.4541043	5.760757555	0.167522757	34.38791029	3.82E-259	6.07E-258	0.856793058	0.656571538	0.680477402	39.18792794	39.16465373	39.40377517	chr2	162245744	162246162	419	*	204.3999683	61.52980156	7.675251162	1.046857122	7.331708409	2.27E-13	1.33E-12	0	0	0.308024897	17.89684339	22.60460222	20.32937293	Promoter (2-3kb)	2	162170718	162243456	72739	2	2191	ENST00000443424.5	-2288	ENSG00000078098	fibroblast activation protein alpha
CLIC3	chloride intracellular channel 3	53.33973943	72.52645379	5.737138872	0.546741077	10.49333792	9.27E-26	2.49E-25	0.051926852	0.054714295	0.093858952	3.653111926	3.4964105	3.614277309	chr9	136996166	136997213	1048	*	2.013358768	66.23880289	1.009604275	0.260264235	3.879151031	0.000104822	0.000190708	6.560000999	6.77940149	9.240746907	16.81218622	14.8099118	12.34961907	Promoter (<=1kb)	9	136994608	136996568	1961	2	9022	ENST00000494426.2	0	ENSG00000169583	chloride intracellular channel 3
CLU	clusterin	52.06249065	5460.816266	5.702172426	0.065743021	86.73426217	0	0	5.426356032	5.115786564	5.162242363	274.5289891	264.9987792	270.3098977	chr8	27616868	27617609	742	*	11.855968	380.3353422	3.567541554	0.144023936	24.77047677	1.87E-135	3.94E-132	11.2977795	10.10263751	9.086734458	108.1041651	121.7530644	118.3663489	Promoter (2-3kb)	8	27608541	27614700	6160	2	1191	ENST00000518050.1	-2168	ENSG00000120885	clusterin
SERPINE1	serpin peptidase inhibitor; clade E (nexin; plasminogen activator inhibitor type 1); member 1	51.56380615	37348.04806	5.688286854	0.030818909	184.5713222	0	0	35.64778389	35.37279159	37.2854687	1857.915794	1827.165854	1852.738333	chr7	101126242	101127379	1138	*	2.718161184	352.9702237	1.442631009	0.123889053	11.64453982	2.45E-31	5.78E-30	28.60889325	32.70064248	36.03891294	79.36074998	94.47164791	82.64745068	Promoter (<=1kb)	7	101127089	101139266	12178	1	5054	ENST00000223095.4	0	ENSG00000106366	serpin family E member 1
ROBO4	roundabout guidance receptor 4	51.53648833	175.4303261	5.687522331	0.348062132	16.34053754	5.08E-60	2.29E-59	0.077890278	0.218857179	0.211182642	9.251387346	8.255413681	8.505780433	chr11	124898300	124899088	789	*	12.13616412	72.94322266	3.601240596	0.323168941	11.14352322	7.70E-29	1.56E-27	1.64000025	1.728082733	2.310186727	24.40478644	18.5513632	23.93926158	Promoter (<=1kb)	11	124895800	124898494	2695	2	54538	ENST00000526899.5	0	ENSG00000154133	roundabout guidance receptor 4
FAM131C	family with sequence similarity 131; member C	50.65215865	138.2112833	5.662551849	0.390192556	14.51219854	1.01E-47	3.92E-47	0.103853704	0.164142884	0.140788428	6.120148552	6.919979115	7.445954756	chr1	16076094	16077160	1067	*	5.263913188	93.32483557	2.396135696	0.242934681	9.863292003	6.00E-23	8.20E-22	4.19111175	5.184248198	5.852473041	29.46651993	26.65784124	21.84932604	Promoter (2-3kb)	1	16057769	16073651	15883	2	348487	ENST00000375662.5	-2443	ENSG00000185519	family with sequence similarity 131 member C
AIG1	androgen-induced 1	49.70980197	262.7581041	5.635458451	0.280917072	20.06093261	1.62E-89	9.76E-89	0.233670834	0.273571474	0.281576856	12.31146162	12.60164618	14.02230896	chr6	143059711	143061107	1397	*	1.666853655	80.62313447	0.737127445	0.231076199	3.189975637	0.001422848	0.002304525	8.200001249	10.90021416	11.85895853	16.63141002	17.92778797	15.57951944	Promoter (<=1kb)	6	143060496	143333356	272861	1	51390	ENST00000367601.8	0	ENSG00000146416	androgen induced 1
GPR17	G protein-coupled receptor 17	48.97824724	49.9435559	5.614069241	0.636201897	8.824351626	1.10E-18	2.51E-18	0	0.054714295	0.093858952	2.609365662	2.428062847	2.36422651	chr2	127647226	127648125	900	*	20.00845582	27.81228669	4.322537925	0.598974294	7.216566668	5.33E-13	3.00E-12	0	0.797576646	0.462037345	10.30424316	8.106478038	7.979753859	Promoter (<=1kb)	2	127648117	127651061	2945	1	2840	ENST00000423019.1	0	ENSG00000144230	G protein-coupled receptor 17
SFN	stratifin	48.24645925	238.9229892	5.592351164	0.290525459	19.24909159	1.44E-82	8.18E-82	0.25963426	0.300928621	0.187717904	11.00677879	12.40740115	11.95700764	chr1	26862899	26863155	257	*	4.298166348	15.1698331	2.103721319	0.562922952	3.737139002	0.000186126	0.000329223	1.0933335	0.797576646	1.078087139	3.07319533	5.144495678	3.989876929	Promoter (<=1kb)	1	26863149	26864456	1308	1	2810	ENST00000339276.6	0	ENSG00000175793	stratifin
ZNF563	zinc finger protein 563	48.13956135	65.69887958	5.589151091	0.55403836	10.08802188	6.24E-24	1.61E-23	0.155780556	0	0.046929476	2.846580722	3.350726729	3.532752257	chr19	12333284	12334063	780	*	992.3331257	82.6296549	9.954680704	1.195178441	8.329033023	8.15E-17	6.76E-16	0	0	0	27.11642938	30.08750503	24.88923227	Promoter (<=1kb)	19	12317477	12333633	16157	2	147837	ENST00000293725.10	0	ENSG00000188868	zinc finger protein 563
OLFML2A	olfactomedin-like 2A	47.86929249	7876.18037	5.581028578	0.053971721	103.4065333	0	0	8.593894003	7.660001272	8.306517257	392.0453299	389.7283676	384.3634455	chr9	124779286	124779935	650	*	7.638411714	38.62638017	2.933272684	0.392435026	7.47454353	7.75E-14	4.78E-13	1.27555575	1.595153292	1.694136933	12.83510991	12.00382325	9.119718696	Promoter (2-3kb)	9	124777158	124804236	27079	1	169611	ENST00000331715.13	2128	ENSG00000185585	olfactomedin like 2A
IL15	interleukin 15	46.98042272	39.92141077	5.553987789	0.698956508	7.94611356	1.92E-15	3.98E-15	0.051926852	0	0.070394214	2.111214035	1.845327764	1.95660125	chr4	141636174	141637282	1109	*	3.278039617	27.19525048	1.71283329	0.40428728	4.236673705	2.27E-05	4.48E-05	2.73333375	1.993941615	1.848149381	6.327166855	7.482902805	6.839789022	Promoter (<=1kb)	4	141636583	141733987	97405	1	3600	ENST00000320650.9	0	ENSG00000164136	interleukin 15
FAM83A	family with sequence similarity 83; member A	46.81060322	23.81812054	5.548763451	0.909842856	6.098595391	1.07E-09	1.82E-09	0	0	0.070394214	0.925138735	1.165470167	1.44027592	chr8	123182234	123182915	682	*	17.03766758	37.46248742	4.090655942	0.499119688	8.195741511	2.49E-16	1.97E-15	0.728889	1.196364969	0.154012448	12.83510991	13.25097372	9.119718696	Promoter (<=1kb)	8	123182681	123210074	27394	1	84985	ENST00000276699.10	0	ENSG00000147689	family with sequence similarity 83 member A
C7orf69	chromosome 7 open reading frame 69	46.64687455	310.5427294	5.543708515	0.250943634	22.09144906	3.82E-108	2.70E-107	0.181743982	0.465071506	0.35197107	15.72735849	15.02970902	15.1908347	chr7	47799639	47800298	660	*	20.69811053	19.14497803	4.371427169	0.721877041	6.055639559	1.40E-09	5.13E-09	0	0.531717764	0.308024897	6.146390659	6.547539954	5.509830045	Promoter (4-5kb)	7	47795424	47819847	24424	1	80099	ENST00000418326.3	4215	ENSG00000136275	chromosome 7 putative open reading frame 69
UPK1B	uroplakin 1B	46.57679103	31.91545788	5.541539341	0.788151425	7.031059214	2.05E-12	3.85E-12	0.051926852	0.054714295	0	2.063771023	1.214031424	1.44027592	chr3	119181840	119182218	379	*	135.744238	40.75018045	7.084747151	1.061145498	6.6765087	2.45E-11	1.13E-10	0	0.265858882	0	14.10054328	14.34223038	11.77963665	Promoter (4-5kb)	3	119186738	119205141	18404	1	7348	ENST00000460625.1	-4520	ENSG00000114638	uroplakin 1B
LINC01444	long intergenic non-protein coding RNA 1444	46.49197598	547.1011023	5.538909839	0.1901207	29.13364951	1.35E-186	1.53E-185	0.493305094	0.519785801	0.727406878	26.09365662	26.34448189	28.53376823	chr18	14974665	14975182	518	*	39.74290343	36.41652069	5.312625368	0.664023014	8.000664514	1.24E-15	9.17E-15	0	0.398788323	0.462037345	13.0158861	10.13309755	12.15962493	Promoter (4-5kb)	18	14969606	14970468	863	2	101927642	ENST00000580867.1	-4197	ENSG00000264301	long intergenic non-protein coding RNA 1444
GLIPR1	GLI pathogenesis-related 1	46.07044702	863.6078878	5.525769691	0.152461181	36.24378134	1.25E-287	2.21E-286	0.701012502	0.766000127	1.290560591	42.10567318	40.88857835	44.81160362	chr12	75480609	75480907	299	*	20.12161323	56.64373317	4.330674071	0.430775767	10.05319797	8.89E-24	1.29E-22	0.728889	1.196364969	0.770062242	12.83510991	19.33083225	21.46933776	Promoter (<=1kb)	12	75480753	75499293	18541	1	11010	ENST00000536703.5	0	ENSG00000139278	GLI pathogenesis related 1
FGFR3	fibroblast growth factor receptor 3	45.74028698	866.2874183	5.515393512	0.15007419	36.75111298	1.12E-295	2.05E-294	0.752939354	1.012214454	1.055913211	42.76987534	43.87509565	41.49625151	chr4	1788440	1788815	376	*	14.84085504	23.80149982	3.891502309	0.585206088	6.649798064	2.93E-11	1.34E-10	0.54666675	0.398788323	0.616049794	5.965614463	8.574159464	7.59976558	Promoter (4-5kb)	4	1793293	1808872	15580	1	2261	ENST00000440486.7	-4478	ENSG00000068078	fibroblast growth factor receptor 3
ARHGEF4	Rho guanine nucleotide exchange factor (GEF) 4	45.20172968	293.2105548	5.498306074	0.256167766	21.46369218	3.40E-102	2.29E-101	0.493305094	0.218857179	0.258112118	15.30037138	14.4955352	13.56033366	chr2	130834129	130834547	419	*	17.065284	29.64882895	4.092992519	0.553725409	7.391736872	1.45E-13	8.68E-13	0.728889	0.930506087	0	9.581138381	9.509522314	8.739730417	Promoter (2-3kb)	2	130836916	131046189	209274	1	50649	ENST00000409359.6	-2369	ENSG00000136002	Rho guanine nucleotide exchange factor 4
ADAMTS3	ADAM metallopeptidase with thrombospondin type 1 motif; 3	44.62096674	208.850676	5.479649866	0.949847749	5.768977049	7.98E-09	1.32E-08	0.571195372	0.082071442	0.046929476	10.57979168	9.615128875	10.67978182	chr4	72567886	72568331	446	*	14.60837279	39.52403438	3.868723582	0.465172197	8.316755833	9.04E-17	7.47E-16	0.728889	1.063435528	0.770062242	8.496481206	14.03044276	14.24956046	Promoter (<=1kb)	4	72441676	72568045	126370	2	9508	ENST00000505193.1	0	ENSG00000156140	ADAM metallopeptidase with thrombospondin type 1 motif 3
NKX2-4	NK2 homeobox 4	43.8393014	74.79630043	5.454152903	0.495650954	11.00401978	3.65E-28	1.02E-27	0.051926852	0.082071442	0.11732369	3.724276444	3.690655528	3.641452326	chr20	21396737	21397466	730	*	2.867327355	21.24949684	1.519706623	0.45527997	3.337960646	0.000843957	0.001397425	1.457778	2.126871056	2.00216183	4.700181092	4.520920444	6.459800743	Promoter (<=1kb)	20	21395365	21397526	2162	2	644524	ENST00000351817.5	60	ENSG00000125816	NK2 homeobox 4
SLC4A8	solute carrier family 4; sodium bicarbonate cotransporter; member 8	43.31569145	259.2607802	5.436817842	0.266508303	20.40018184	1.67E-92	1.04E-91	0.25963426	0.383000064	0.258112118	13.45009391	12.72304932	12.12005774	chr12	51424637	51425377	741	*	2.283615174	106.3914905	1.191319554	0.203719804	5.847833797	4.98E-09	1.69E-08	12.0266685	11.96364969	9.240746907	24.94711503	24.0076465	24.509244	Promoter (<=1kb)	12	51424831	51515763	90933	1	9498	ENST00000453097.7	0	ENSG00000050438	solute carrier family 4 member 8
STC2	stanniocalcin 2	42.7098313	4480.726099	5.416496295	0.067753365	79.94431401	0	0	5.426356032	5.772358102	4.528694437	224.2868394	222.5562406	214.8185122	chr5	173327671	173328662	992	*	5.848717818	69.12044863	2.548120385	0.289676559	8.796432812	1.41E-18	1.37E-17	4.737778499	2.126871056	3.696298763	19.16227676	18.5513632	20.70936121	Promoter (<=1kb)	5	173322969	173328053	5085	2	8614	ENST00000520648.1	0	ENSG00000113739	stanniocalcin 2
ALOX5AP	arachidonate 5-lipoxygenase-activating protein	42.43134171	21.76522882	5.407058393	0.906641203	5.963834839	2.46E-09	4.14E-09	0.025963426	0.027357147	0.023464738	1.209796807	0.971225139	1.03265066	chr13	30743327	30744571	1245	*	15.01519832	193.2604835	3.908351625	0.210901655	18.53163093	1.15E-76	2.66E-74	3.2800005	5.184248198	3.696298763	57.66760648	59.55143482	62.88806017	Promoter (<=1kb)	13	30742336	30744396	2061	1	241	ENST00000479597.1	991	ENSG00000132965	arachidonate 5-lipoxygenase activating protein
PKIB	protein kinase (cAMP-dependent; catalytic) inhibitor beta	40.58954489	271.5853419	5.343036259	0.255178738	20.93840696	2.39E-97	1.55E-96	0.233670834	0.519785801	0.258112118	12.40634765	14.10704514	13.53315864	chr6	122610126	122610992	867	*	1.355010889	123.6805955	0.438304445	0.184602895	2.374309711	0.017581796	0.025298013	17.31111375	16.2173918	20.48365564	23.50090546	25.09890316	22.03932018	Promoter (<=1kb)	6	122610232	122725892	115661	1	5570	ENST00000368448.5	0	ENSG00000135549	cAMP-dependent protein kinase inhibitor beta
NHS	Nance-Horan syndrome (congenital cataracts and dental anomalies)	39.87775752	396.8637623	5.317512379	0.209056113	25.43581391	1.01E-142	9.02E-142	0.467341668	0.711285832	0.328506332	19.92606505	19.81299283	18.75076198	chrX	17377460	17377628	169	*	6.771880956	8.219619979	2.759556612	0.817946954	3.373759874	0.00074149	0.0012351	0.54666675	0.398788323	0.154012448	2.16931435	2.650194743	2.279929674	Promoter (2-3kb)	23	17375420	17735994	360575	1	4810	ENST00000380060.7	2040	ENSG00000188158	NHS actin remodeling regulator
TNS1	tensin 1	39.11470617	1608.777344	5.289639222	0.223267939	23.69188901	4.37E-124	3.46E-123	2.804050007	1.532000254	1.783320089	79.49076666	78.20790431	79.40540072	chr2	217934343	217934760	418	*	167.2511963	50.28123738	7.38587272	1.053035478	7.013887826	2.32E-12	1.21E-11	0	0.265858882	0	16.81218622	15.74527465	17.09947255	Promoter (2-3kb)	2	217897795	217937162	39368	2	7145	ENST00000423413.1	2402	ENSG00000079308	tensin 1
KCNH1	potassium channel; voltage gated eag related subfamily H; member 1	38.74738427	305.2924868	5.276027016	0.234210527	22.52685689	2.26E-112	1.65E-111	0.337524538	0.410357211	0.422365284	15.53758644	14.90830588	14.53863429	chr1	211133616	211134482	867	*	1.583321215	125.3618585	0.662953971	0.196795545	3.368744805	0.000755113	0.001256368	15.48889125	19.1418395	15.09321995	21.15081492	29.77571741	25.45921469	Promoter (<=1kb)	1	210676823	211134129	457307	2	3756	ENST00000367007.5	0	ENSG00000143473	potassium voltage-gated channel subfamily H member 1
ACTC1	actin; alpha; cardiac muscle 1	38.63218292	37.80639759	5.271731295	1.153258835	4.571160555	4.85E-06	7.14E-06	0	0	0.140788428	2.016328011	2.06385342	1.494625955	chr15	34795405	34795701	297	*	3.305422656	24.02122299	1.724834757	0.476161078	3.622376621	0.000291909	0.000506075	1.8222225	1.728082733	2.156174278	8.496481206	2.96198236	6.839789022	Promoter (<=1kb)	15	34790230	34795549	5320	2	70	ENST00000290378.6	0	ENSG00000159251	actin alpha cardiac muscle 1
PLEKHG4B	pleckstrin homology domain containing; family G (with RhoGef domain) member 4B	38.22207168	281.6255587	5.256334071	0.243941932	21.5474807	5.59E-103	3.80E-102	0.25963426	0.437714358	0.398900546	13.8059165	14.73834148	12.93530826	chr5	169366	169880	515	*	5.747966948	30.26100734	2.523051766	0.420795839	5.99590474	2.02E-09	7.25E-09	1.64000025	1.728082733	1.232099588	9.761914577	9.197734697	6.649794882	Promoter (<=1kb)	5	169053	182589	13537	1	153478	ENST00000504041.1	313	ENSG00000153404	pleckstrin homology and RhoGEF domain containing G4B
TAGLN	transgelin	37.87949552	4283.990645	5.243345212	0.065509006	80.04006657	0	0	5.660026866	6.045929576	5.162242363	205.3807991	211.9941672	213.4325863	chr11	117198853	117199757	905	*	9.8493805	67.58080694	3.300032986	0.32577206	10.12988341	4.07E-24	6.08E-23	3.2800005	1.595153292	1.694136933	19.70460535	24.0076465	17.09947255	Promoter (<=1kb)	11	117199370	117207464	8095	1	6876	ENST00000392951.9	0	ENSG00000149591	transgelin
LINC00665	long intergenic non-protein coding RNA 665	37.58637983	135.1898359	5.232138063	0.347554651	15.05414484	3.24E-51	1.31E-50	0.077890278	0.191500032	0.258112118	6.404806624	6.604330945	6.902454409	chr19	36331527	36332108	582	*	36.72380992	16.86234273	5.198643834	0.941425648	5.522097091	3.35E-08	1.01E-07	0	0.132929441	0.308024897	4.700181092	5.92396472	5.699824185	Promoter (<=1kb)	19	36313067	36331707	18641	2	100506930	ENST00000585356.5	0	ENSG00000232677	long intergenic non-protein coding RNA 665
SRMS	src-related kinase lacking C-terminal regulatory tyrosine and N-terminal myristylation sites	37.24583948	38.60116918	5.219007374	0.649932551	8.030075375	9.74E-16	2.03E-15	0.025963426	0.136785737	0	2.063771023	1.869608392	1.739201111	chr20	63544307	63545646	1340	*	4.202528654	71.32999485	2.071257656	0.278969723	7.424668279	1.13E-13	6.85E-13	3.644445	4.253742111	6.160497938	22.23547209	20.4220889	14.62954874	Promoter (1-2kb)	20	63540810	63547504	6695	2	6725	ENST00000217188.1	1858	ENSG00000125508	src-related kinase lacking C-terminal regulatory tyrosine and N-terminal myristylation sites
ADTRP	androgen-dependent TFPI-regulating protein	36.84595468	227.3093321	5.203434329	0.26589211	19.56972072	2.80E-85	1.63E-84	0.25963426	0.246214327	0.398900546	10.95933578	10.92628281	11.57655739	chr6	11770625	11771838	1214	*	3.127418389	354.7502633	1.644972237	0.130919902	12.5647225	3.30E-36	1.04E-34	24.96444825	33.49821913	29.41637765	86.77257401	99.46024978	81.12749757	Promoter (2-3kb)	6	11714321	11767804	53484	2	84830	ENST00000512139.5	-2821	ENSG00000111863	androgen dependent TFPI regulating protein
INHBE	inhibin; beta E	36.67219235	1649.403178	5.196614611	0.100512106	51.7013804	0	0	2.103037505	2.407428971	2.182220635	82.69316997	78.86348128	81.11742682	chr12	57454577	57455511	935	*	15.81746039	163.6663915	3.983446078	0.241528863	16.49262959	4.15E-61	4.64E-59	3.644445	4.12081267	2.156174278	59.11381605	44.89741683	48.82849385	Promoter (<=1kb)	12	57454703	57456782	2080	1	83729	ENST00000547970.1	0	ENSG00000139269	inhibin subunit beta E
SLC4A4	solute carrier family 4 (sodium bicarbonate cotransporter); member 4	36.51693846	263.6274483	5.190493911	0.24640352	21.06501523	1.67E-98	1.09E-97	0.441378242	0.383000064	0.258112118	12.43006915	13.35434566	12.9896583	chr4	71186431	71188052	1622	*	4.381548728	48.02305772	2.131440903	0.335127952	6.36008096	2.02E-10	8.29E-10	1.8222225	2.65858882	4.620373453	13.0158861	12.00382325	13.86957218	Promoter (<=1kb)	4	71187259	71572083	384825	1	8671	ENST00000264485.11	0	ENSG00000080493	solute carrier family 4 member 4
B3GALNT1	beta-1;3-N-acetylgalactosaminyltransferase 1 (globoside blood group)	35.508473	184.8469587	5.150091415	0.739917542	6.960358589	3.39E-12	6.33E-12	0.571195372	0.10942859	0.093858952	8.800678732	9.105235677	9.266680919	chr3	161108799	161109201	403	*	8.849544778	27.53970009	3.145603245	0.496489216	6.335692989	2.36E-10	9.62E-10	0.18222225	1.063435528	1.540124484	6.507943051	8.262371847	9.879695254	Promoter (3-4kb)	3	161084303	161105411	21109	2	8706	ENST00000652593.1	-3388	ENSG00000169255	beta-1;3-N-acetylgalactosaminyltransferase 1 (globoside blood group)
KIAA1755	KIAA1755	35.46546448	305.1647522	5.148342937	0.229275883	22.4547949	1.15E-111	8.32E-111	0.363487964	0.601857243	0.328506332	16.24923162	13.86423886	14.72885941	chr20	38217444	38218357	914	*	18.92178977	147.1205958	4.241976651	0.255888027	16.57747217	1.01E-61	1.17E-59	3.2800005	2.259800497	2.156174278	47.72491571	43.96205398	46.92855246	Promoter (<=1kb)	20	38212472	38218183	5712	2	85449	ENST00000460881.5	0	ENSG00000149633	KIAA1755
PGM5P2	phosphoglucomutase 5 pseudogene 2	34.85368891	2060.677389	5.123239454	0.163827541	31.27215009	1.12E-214	1.46E-213	2.648269451	3.36492913	2.768839086	116.7809741	93.09192956	92.88420933	chr9	41074546	41075460	915	*	1.935832577	24.61040282	0.952954185	0.402436131	2.367963788	0.017886286	0.02570945	2.73333375	2.924447701	2.92623652	5.784838268	4.832708061	5.509830045	Promoter (<=1kb)	9	41006999	41074617	67619	2	595135	ENST00000613141.1	0	ENSG00000277778	phosphoglucomutase 5 pseudogene 2
ADRB2	adrenoceptor beta 2; surface	34.35629835	241.9172122	5.1025027	0.251381491	20.29784566	1.34E-91	8.29E-91	0.337524538	0.328285769	0.375435808	12.45379066	12.01891109	11.06023206	chr5	148825886	148826844	959	*	2.186039	249.4825433	1.12831914	0.135593631	8.321328437	8.70E-17	7.20E-16	23.87111475	27.64932372	28.64631541	58.57148746	54.40693914	57.18823599	Promoter (<=1kb)	5	148825245	148828687	3443	1	154	ENST00000305988.5	641	ENSG00000169252	adrenoceptor beta 2
PDE1A	phosphodiesterase 1A; calmodulin-dependent	33.92939976	64.1031366	5.084464003	0.484431142	10.49574141	9.04E-26	2.42E-25	0	0.136785737	0.140788428	3.083795782	3.205042958	3.125126996	chr2	182426699	182427069	371	*	4.012155188	9.898860227	2.00437741	0.684683155	2.927452496	0.003417513	0.005329092	0.728889	0.398788323	0.924074691	2.350090546	2.650194743	2.849912092	Promoter (<=1kb)	2	182147036	182427031	279996	2	5136	ENST00000409365.5	0	ENSG00000115252	phosphodiesterase 1A
BDNF	brain-derived neurotrophic factor	33.72056771	1288.786966	5.07555692	0.109221387	46.47035765	0	0	1.817439819	2.133857497	1.736390613	62.62477588	62.5954602	63.94281584	chr11	27718132	27719481	1350	*	2.407385024	97.50259316	1.267466897	0.211878004	5.98205984	2.20E-09	7.85E-09	10.38666825	10.3684964	8.624697113	20.97003872	24.63122173	22.79929674	Promoter (<=1kb)	11	27654893	27719747	64855	2	627	ENST00000532997.5	266	ENSG00000176697	brain derived neurotrophic factor
LOC728392	NA	33.60914975	265.5203745	5.07078214	0.237485143	21.35199735	3.74E-101	2.50E-100	0.441378242	0.246214327	0.46929476	12.64356271	13.35434566	12.9896583	chr17	5500647	5501344	698	*	2.702444202	35.81023911	1.43426483	0.353287365	4.059768259	4.91E-05	9.30E-05	4.0088895	3.190306583	2.772224072	6.869495443	9.353628506	9.689701114	Promoter (<=1kb)	17	5499439	5501145	1707	2	728392	ENST00000568641.1	0	ENSG00000286190	uncharacterized LOC728392
MUC4	mucin 4; cell surface associated	33.23139157	62.36541924	5.054474802	0.494757703	10.21606085	1.68E-24	4.39E-24	0.051926852	0.027357147	0.187717904	3.62939042	3.059359188	2.47292658	chr3	195815061	195815794	734	*	25.77803711	99.65808676	4.688070508	0.347924768	13.4743799	2.21E-41	9.27E-40	0.728889	1.462223851	1.540124484	27.11642938	36.9468326	31.34903302	Promoter (3-4kb)	3	195809644	195811973	2330	2	4585	ENST00000478685.1	-3088	ENSG00000145113	mucin 4; cell surface associated
LIMS2	LIM and senescent cell antigen-like domains 2	33.02975813	226.7697768	5.0456945	0.255844403	19.72173105	1.40E-86	8.28E-86	0.311561112	0.191500032	0.492759498	10.76956373	10.9991247	11.52220736	chr2	127637728	127638720	993	*	4.125560315	160.4188961	2.044590073	0.174072041	11.74565465	7.43E-32	1.81E-30	10.204446	10.50142584	11.39692118	45.19404897	42.40311589	40.65874585	Promoter (1-2kb)	2	127638426	127640403	1978	2	55679	ENST00000494613.5	1683	ENSG00000072163	LIM zinc finger domain containing 2
SULF2	sulfatase 2	32.54108064	50.10471433	5.024190256	0.540224959	9.300181661	1.40E-20	3.35E-20	0	0.054714295	0.164253166	2.585644156	2.37950159	2.391401528	chr20	47663464	47664326	863	*	1.597582667	72.89914314	0.675890586	0.253748151	2.663627632	0.007730308	0.011591699	10.204446	7.709907577	10.93488384	13.91976708	12.31561087	18.23943739	Promoter (<=1kb)	20	47661434	47663554	2121	2	55959	ENST00000433632.1	0	ENSG00000196562	sulfatase 2
DNAH11	dynein; axonemal; heavy chain 11	31.85786964	345.9109116	4.993577891	0.203422995	24.54775522	4.57E-133	3.83E-132	0.467341668	0.601857243	0.539688974	17.10320584	16.65651113	16.93003581	chr7	21617123	21618424	1302	*	104.9307811	95.53735426	6.71329414	0.620794607	10.81403425	2.95E-27	5.43E-26	0.728889	0.265858882	0	32.90126765	35.2320007	25.83920297	Promoter (<=1kb)	7	21618194	21636078	17885	1	8701	ENST00000465593.1	0	ENSG00000105877	dynein axonemal heavy chain 11
F2RL1	coagulation factor II (thrombin) receptor-like 1	31.36953852	783.5537989	4.971292401	0.13717009	36.24181042	1.34E-287	2.37E-286	1.324134726	0.984857306	1.360954805	36.22273968	38.6304799	39.94727552	chr5	76814157	76814489	333	*	81.18291037	73.8625563	6.343104156	0.626629158	10.1225806	4.39E-24	6.54E-23	0.3644445	0.531717764	0	24.76633883	22.60460222	25.07922641	Promoter (4-5kb)	5	76818933	76833227	14295	1	2150	ENST00000514165.1	-4444	ENSG00000164251	F2R like trypsin receptor 1
ZNF844	zinc finger protein 844	31.34002726	64.84980388	4.96993453	0.46915395	10.59339802	3.20E-26	8.66E-26	0.103853704	0.10942859	0.093858952	3.653111926	2.719430389	3.125126996	chr19	12059547	12059820	274	*	6.399939518	24.13737946	2.678058271	0.473827847	5.651964717	1.59E-08	5.00E-08	0.728889	1.196364969	1.386112036	6.869495443	7.638796613	6.269806603	Promoter (4-5kb)	19	12064731	12075881	11151	1	284391	ENST00000550826.1	-4911	ENSG00000223547	zinc finger protein 844
CPE	carboxypeptidase E	31.20998824	190.5655369	4.963935908	1.608142584	3.086751112	0.002023569	0.002613098	0.856793058	0	0.046929476	8.587185177	10.02789956	9.293855937	chr4	165378785	165379449	665	*	2.302503786	50.28396806	1.203203529	0.302170175	3.981873882	6.84E-05	0.000127234	3.46222275	5.583036521	6.468522835	11.93122893	10.44488516	12.53961321	Promoter (<=1kb)	4	165379008	165498547	119540	1	1363	ENST00000402744.9	0	ENSG00000109472	carboxypeptidase E
C3	complement component 3	30.96925954	472.8966331	4.952764984	1.094786846	4.523953684	6.07E-06	8.89E-06	1.895330097	0.082071442	0.281576856	23.46056945	22.41102008	23.37051493	chr19	6674915	6675154	240	*	5.294600881	28.12586189	2.404521935	0.429497526	5.59845352	2.16E-08	6.68E-08	1.457778	1.861012174	1.232099588	6.327166855	8.262371847	8.929724556	Promoter (3-4kb)	19	6677835	6678330	496	2	718	ENST00000601475.1	3176	ENSG00000125730	complement C3
SAMD11	sterile alpha motif domain containing 11	30.93933086	58.38328003	4.95137009	0.498021123	9.942088529	2.73E-23	6.93E-23	0.155780556	0	0.11732369	3.534504396	2.573746618	2.445751562	chr1	938186	938813	628	*	3.584368846	62.64255084	1.841719104	0.280914276	6.556160595	5.52E-11	2.44E-10	4.373333999	5.981824844	3.542286314	16.99296241	14.8099118	16.90947842	Promoter (<=1kb)	1	939275	944259	4985	1	148398	ENST00000455979.1	-462	ENSG00000187634	sterile alpha motif domain containing 11
IFT27	intraflagellar transport 27	30.9318496	42.37832728	4.951021198	0.575358205	8.605110961	7.62E-18	1.69E-17	0.077890278	0	0.11732369	2.206100059	2.185256563	1.820726163	chr22	36776067	36776606	540	*	1.7620458	143.7449922	0.817251424	0.176449085	4.631655765	3.63E-06	8.00E-06	16.035558	17.94547453	19.4055685	26.3933246	33.2053812	31.53902716	Promoter (<=1kb)	22	36758202	36776153	17952	2	11020	ENST00000340630.9	0	ENSG00000100360	intraflagellar transport 27
STYK1	serine/threonine/tyrosine kinase 1	30.91237864	149.331751	4.950112765	0.308077477	16.06775286	4.29E-58	1.88E-57	0.207707408	0.300928621	0.211182642	7.543438913	7.818362368	6.494829149	chr12	10634472	10634980	509	*	27.75709502	42.88111448	4.794784683	0.536869224	8.931010504	4.22E-19	4.29E-18	0.3644445	0.797576646	0.308024897	13.1966623	12.15971706	15.76951358	Promoter (4-5kb)	12	10627640	10629638	1999	2	55359	ENST00000542924.1	-4834	ENSG00000060140	serine/threonine/tyrosine kinase 1
PLAGL1	pleiomorphic adenoma gene-like 1	30.73983203	926.1584854	4.942037377	0.322667446	15.31619453	5.96E-53	2.46E-52	2.258818061	1.094285896	1.102842687	47.11091095	45.55045901	42.90935241	chr6	144008000	144008445	446	*	3.208761981	17.35986403	1.682016777	0.504560608	3.333626826	0.000857216	0.001418203	1.0933335	1.861012174	1.232099588	4.519404897	4.676814253	3.989876929	Promoter (<=1kb)	6	143940300	144008259	67960	2	5325	ENST00000649307.1	0	ENSG00000118495	PLAG1 like zinc finger 1
GATA2	GATA binding protein 2	30.46404072	173.2594111	4.929035407	0.281836523	17.48898742	1.74E-68	8.64E-68	0.285597686	0.218857179	0.328506332	8.326248611	8.449658708	8.587305485	chr3	128482356	128483288	933	*	16.24816197	33.18006418	4.022204621	0.515076878	7.808940357	5.77E-15	4.00E-14	0.18222225	0.930506087	0.770062242	9.400362185	9.353628506	12.34961907	Promoter (<=1kb)	3	128480146	128482078	1933	2	2624	ENST00000489987.1	-278	ENSG00000179348	GATA binding protein 2
SPON1	spondin 1; extracellular matrix protein	30.38789156	188.5614458	4.925424673	0.273431171	18.01339857	1.53E-72	7.89E-72	0.337524538	0.273571474	0.305041594	10.15280457	9.178077563	8.261205277	chr11	14258199	14258802	604	*	93.05222702	84.17149191	6.539968774	0.624334355	10.47510636	1.12E-25	1.87E-24	0	0.531717764	0.308024897	30.91272949	26.96962886	24.88923227	Promoter (3-4kb)	11	14262447	14265999	3553	1	10418	ENST00000591785.1	-3645	ENSG00000262655	spondin 1
TNFSF15	tumor necrosis factor (ligand) superfamily; member 15	30.36051445	62.83869403	4.924124332	0.46700804	10.54398192	5.42E-26	1.46E-25	0.12981713	0.082071442	0.093858952	3.27356783	2.986517302	2.934901875	chr9	114804400	114804822	423	*	6.998370216	12.37434636	2.807018986	0.695571176	4.03555967	5.45E-05	0.000102529	0.91111125	0.132929441	0.616049794	2.530866742	4.365026636	3.79988279	Promoter (1-2kb)	9	114784652	114806039	21388	2	9966	ENST00000374045.5	1217	ENSG00000181634	TNF superfamily member 15
PLAC8	placenta-specific 8	29.67717071	739.6109294	4.891281653	1.364226816	3.585387413	0.000336578	0.000453902	3.427172231	0.136785737	0.11732369	35.43992999	35.66824323	37.03954866	chr4	83112938	83113580	643	*	128.2285118	39.05088399	7.002573273	1.057434573	6.622228414	3.54E-11	1.60E-10	0.3644445	0	0	12.11200512	12.62739848	13.67957804	Promoter (1-2kb)	4	83092861	83114715	21855	2	51316	ENST00000426923.2	1135	ENSG00000145287	placenta associated 8
CAND2	cullin-associated and neddylation-dissociated 2 (putative)	29.6702223	855.950437	4.890943831	0.127177765	38.4575387	0	0	1.402025004	1.532000254	1.337490067	42.01078715	42.61250297	40.51795088	chr3	12796460	12797059	600	*	4.487914828	18.01093302	2.166045297	0.551866235	3.924946227	8.67E-05	0.000159391	2.00444475	0.531717764	0.924074691	5.965614463	3.429663785	5.129841766	Promoter (<=1kb)	3	12796472	12834802	38331	1	23066	ENST00000295989.9	0	ENSG00000144712	cullin associated and neddylation dissociated 2 (putative)
EVL	Enah/Vasp-like	29.60767755	300.9680934	4.887899423	0.614173446	7.958500086	1.74E-15	3.61E-15	0.960646762	0.355642916	0.187717904	16.24923162	14.3255708	13.42445858	chr14	100096505	100096966	462	*	99.31495565	16.34409666	6.633939082	1.259385991	5.267597964	1.38E-07	3.78E-07	0.18222225	0	0	5.784838268	4.365026636	5.889818324	Promoter (<=1kb)	14	100096947	100135968	39022	1	51466	ENST00000557384.5	0	ENSG00000196405	Enah/Vasp-like
ZNF799	zinc finger protein 799	29.60290344	109.223164	4.887666777	2.067739367	2.36377314	0.018089886	0.02186968	0.545231946	0	0	6.381085118	4.831845066	4.755628038	chr19	12400904	12401455	552	*	190.2614903	57.14302474	7.571839773	1.049731356	7.213121459	5.47E-13	3.08E-12	0	0.265858882	0	20.60848633	18.39546939	17.47946083	Promoter (<=1kb)	19	12379189	12401274	22086	2	90576	ENST00000435033.1	0	ENSG00000196466	zinc finger protein 799
AKR1C3	aldo-keto reductase family 1; member C3	29.60253491	35.71155215	4.887648816	0.617774638	7.911701968	2.54E-15	5.23E-15	0.12981713	0	0.046929476	1.992606505	1.626802108	1.603326024	chr10	5094308	5094865	558	*	2.100834602	70.73680323	1.070962584	0.2597249	4.123449782	3.73E-05	7.17E-05	5.466667499	7.709907577	10.1648216	17.3545148	15.90116846	14.4395546	Promoter (<=1kb)	10	5094414	5098176	3763	1	8644	ENST00000480697.6	0	ENSG00000196139	aldo-keto reductase family 1 member C3
NEURL1	neuralized E3 ubiquitin protein ligase 1	29.51592907	132.4527821	4.883421849	0.319356907	15.29142394	8.72E-53	3.59E-52	0.25963426	0.164142884	0.23464738	6.713186202	5.997315233	6.657879253	chr10	103491907	103492552	646	*	11.01953997	68.54028508	3.461992093	0.317244177	10.91270491	1.00E-27	1.90E-26	2.186667	1.993941615	1.694136933	21.15081492	21.66923937	19.56939637	Promoter (1-2kb)	10	103493979	103592552	98574	1	9148	ENST00000369780.8	-1427	ENSG00000107954	neuralized E3 ubiquitin protein ligase 1
PARP11	poly (ADP-ribose) polymerase family; member 11	29.3318722	207.7251659	4.874397254	0.256898614	18.97401146	2.80E-80	1.56E-79	0.181743982	0.437714358	0.422365284	10.41374114	9.299480705	10.6526068	chr12	3873058	3873736	679	*	3.226828949	54.27324206	1.690117104	0.307742513	5.491984468	3.97E-08	1.18E-07	2.915556	4.918389316	5.236423247	10.48501936	14.8099118	15.95950772	Promoter (<=1kb)	12	3791047	3873436	82390	2	57097	ENST00000416739.5	0	ENSG00000111224	poly(ADP-ribose) polymerase family member 11
HTR1D	5-hydroxytryptamine (serotonin) receptor 1D; G protein-coupled	28.85961765	50.0143845	4.850980281	0.514167958	9.434621908	3.92E-21	9.51E-21	0.12981713	0.082071442	0.046929476	2.490758132	2.258098448	2.554451632	chr1	23196882	23197260	379	*	59.60002268	81.32757612	5.897240975	0.524302493	11.24778359	2.37E-29	4.97E-28	0.3644445	0.930506087	0	28.38186275	26.03426601	25.07922641	Promoter (2-3kb)	1	23191895	23194729	2835	2	3352	ENST00000374619.1	-2153	ENSG00000179546	5-hydroxytryptamine receptor 1D
PRKAG2	protein kinase; AMP-activated; gamma 2 non-catalytic subunit	28.42153406	823.9598099	4.828912522	0.272217492	17.73917057	2.09E-70	1.06E-69	2.077074079	1.121643043	1.079377949	40.08934517	38.33911236	41.87670175	chr7	151736137	151736873	737	*	3.523064387	166.9680437	1.816830842	0.179282657	10.13389064	3.91E-24	5.84E-23	14.76000225	9.703849191	13.70710791	41.21697266	41.31185923	46.35857004	Promoter (<=1kb)	7	151556161	151736314	180154	2	51422	ENST00000492843.6	0	ENSG00000106617	protein kinase AMP-activated non-catalytic subunit gamma 2
ZNF763	zinc finger protein 763	28.06101344	24.22719821	4.810495208	0.729036116	6.598431961	4.16E-11	7.48E-11	0.051926852	0.027357147	0.046929476	1.138632289	1.311153938	1.087000694	chr19	11963824	11965283	1460	*	2.882539729	35.4420152	1.527340492	0.398783488	3.829999332	0.000128144	0.000230828	2.00444475	5.051318757	2.156174278	6.327166855	9.665416123	10.25968353	Promoter (<=1kb)	19	11965037	11978395	13359	1	284390	ENST00000592625.5	0	ENSG00000197054	zinc finger protein 763
CACNA1C	calcium channel; voltage-dependent; L type; alpha 1C subunit	27.83163323	29.04370802	4.798653667	0.667015228	7.194219056	6.28E-13	1.20E-12	0.103853704	0.054714295	0	1.447011867	1.481118337	1.304400833	chr12	2640457	2641403	947	*	3.222718757	158.0009197	1.688278291	0.168997	9.989989724	1.69E-23	2.40E-22	12.7555575	13.2929441	12.32099588	39.95153929	40.688284	39.13879274	Promoter (<=1kb)	12	2641458	2651747	10290	1	775	ENST00000483136.1	-55	ENSG00000151067	calcium voltage-gated channel subunit alpha1 C
ZNF253	zinc finger protein 253	27.68792213	62.22830185	4.791184884	0.45715255	10.48049471	1.06E-25	2.85E-25	0.155780556	0.082071442	0.093858952	3.368453854	3.18076233	2.527276614	chr19	19865694	19866206	513	*	13.80228141	29.77561959	3.786834848	0.550322093	6.881124516	5.94E-12	2.96E-11	1.27555575	0	0.924074691	6.146390659	10.28899136	11.01966009	Promoter (<=1kb)	19	19865882	19894674	28793	1	56242	ENST00000589717.2	0	ENSG00000256771	zinc finger protein 253
PGBD5	piggyBac transposable element derived 5	27.4603466	75.70715198	4.77927793	0.412689973	11.5807949	5.16E-31	1.52E-30	0.103853704	0.054714295	0.23464738	3.463339878	3.569252385	4.021902569	chr1	230381773	230382480	708	*	10.27663353	21.53821077	3.361295831	0.573060697	5.865514507	4.48E-09	1.53E-08	0	0.664647205	1.232099588	6.507943051	7.171115188	5.889818324	Promoter (4-5kb)	1	230323248	230377645	54398	2	79605	ENST00000525115.1	-4128	ENSG00000177614	piggyBac transposable element derived 5
SP6	Sp6 transcription factor	27.24550498	211.8857391	4.767946325	0.245078088	19.45480461	2.65E-84	1.53E-83	0.285597686	0.328285769	0.516224236	10.15280457	10.3192671	10.43520667	chr17	47850561	47851448	888	*	3.384898449	53.91481714	1.759112552	0.295641864	5.950147001	2.68E-09	9.44E-09	4.737778499	3.057377142	4.92839835	13.0158861	13.40686752	14.81954288	Promoter (<=1kb)	17	47844908	47851163	6256	2	80320	ENST00000536300.2	0	ENSG00000189120	Sp6 transcription factor
CD34	CD34 molecule	26.93516655	23.38888645	4.751419081	0.731835154	6.492471773	8.44E-11	1.50E-10	0.077890278	0.027357147	0.023464738	1.043746265	1.141189538	1.222875781	chr1	207890292	207890923	632	*	3.341944841	15.07464716	1.740687922	0.648369206	2.68471714	0.007259121	0.010918219	1.8222225	1.728082733	0	5.24250968	2.650194743	3.60988865	Promoter (<=1kb)	1	207886539	207890492	3954	2	947	ENST00000367036.7	0	ENSG00000174059	CD34 molecule
PTGES	prostaglandin E synthase	26.68665129	212.5316819	4.738046379	0.24202554	19.57663798	2.45E-85	1.43E-84	0.38945139	0.328285769	0.445830022	10.2714121	10.3192671	10.38085663	chr9	129752874	129753542	669	*	2.430474794	49.02461343	1.281238172	0.313508991	4.086766917	4.37E-05	8.33E-05	3.46222275	5.45010708	5.698460592	12.47355751	13.56276133	8.549736277	Promoter (<=1kb)	9	129738331	129753019	14689	2	9536	ENST00000481476.1	0	ENSG00000148344	prostaglandin E synthase
NRP1	neuropilin 1	26.33727684	3847.500171	4.71903428	0.060029777	78.61155787	0	0	6.958198166	7.57792983	6.96902719	183.9840007	186.7908748	189.464221	chr10	33263583	33264822	1240	*	30.56486653	140.9479205	4.933802362	0.640758765	7.699937375	1.36E-14	9.09E-14	0.18222225	1.861012174	2.464199175	40.85542026	46.3004611	48.44850557	Promoter (<=1kb)	10	33249414	33263704	14291	2	8829	ENST00000455749.1	0	ENSG00000099250	neuropilin 1
EDIL3	EGF-like repeats and discoidin I-like domains 3	26.10290419	1371.162338	4.706138424	0.102567576	45.88329579	0	0	2.778086581	2.188571792	2.72190961	64.09550925	62.935389	72.61164638	chr5	84383696	84385100	1405	*	2.316564853	46.11070634	1.211987072	0.313647174	3.864173414	0.000111466	0.000202137	4.920000749	4.12081267	5.236423247	9.581138381	8.88594708	13.4895839	Promoter (<=1kb)	5	83940554	84384880	444327	2	10085	ENST00000296591.10	0	ENSG00000164176	EGF like repeats and discoidin domains 3
GPX3	glutathione peroxidase 3	25.64102383	1156.813366	4.680381964	0.104078277	44.96982551	0	0	2.154964357	2.133857497	2.323009063	56.74184239	54.65569469	56.90448635	chr5	151020313	151020992	680	*	6.255506077	31.40618256	2.645126605	0.414271558	6.385006532	1.71E-10	7.11E-10	1.457778	1.595153292	1.386112036	8.677257401	10.44488516	7.789759719	Promoter (<=1kb)	5	151020438	151028992	8555	1	2878	ENST00000622181.4	0	ENSG00000211445	glutathione peroxidase 3
CRHBP	corticotropin releasing hormone binding protein	25.32370998	52.70236458	4.662416873	0.478687342	9.740004522	2.04E-22	5.07E-22	0.051926852	0.10942859	0.140788428	2.229821565	2.719430389	2.717501736	chr5	76960107	76960542	436	*	1.711848621	60.10028568	0.77555513	0.265920418	2.916493349	0.003539903	0.005512411	6.195556499	9.039201986	7.392597525	11.56967654	13.09507991	13.10959563	Promoter (1-2kb)	5	76958697	76981158	22462	1	1393	ENST00000514258.1	1410	ENSG00000145708	corticotropin releasing hormone binding protein
F2R	coagulation factor II (thrombin) receptor	24.91891827	13755.42835	4.639169537	0.035654402	130.1149182	0	0	26.95003618	27.68543317	26.39783026	659.7662468	661.1129521	677.9623331	chr5	76715714	76716656	943	*	2.84888368	68.44156276	1.510396717	0.252988425	5.970220637	2.37E-09	8.41E-09	6.195556499	5.184248198	6.93056018	16.45063382	16.52474369	17.28946669	Promoter (<=1kb)	5	76716126	76735770	19645	1	2149	ENST00000319211.5	0	ENSG00000181104	coagulation factor II thrombin receptor
OXTR	oxytocin receptor	24.7267039	875.5337367	4.627998034	0.118339034	39.10795862	0	0	1.42798843	1.641428844	2.088361683	41.51263553	43.04955428	42.66477725	chr3	8769189	8769750	562	*	1.65961412	39.2265984	0.730847837	0.33474521	2.183295878	0.029014028	0.040628181	5.831111999	5.051318757	4.312348556	5.965614463	10.13309755	8.169747998	Promoter (<=1kb)	3	8750408	8769617	19210	2	5021	ENST00000316793.7	0	ENSG00000180914	oxytocin receptor
EPB41L4B	erythrocyte membrane protein band 4.1 like 4B	24.66898406	455.4187082	4.624626397	0.163431026	28.29711417	3.75E-176	4.07E-175	1.246244448	0.848071569	0.633547926	21.6814565	22.1682138	22.28351423	chr9	109316221	109316644	424	*	111.8166368	67.55264569	6.804991048	0.75646204	8.995812988	2.34E-19	2.43E-18	0	0	0.616049794	21.33159111	25.25479697	19.94938465	Promoter (4-5kb)	9	109171975	109320964	148990	2	54566	ENST00000374566.7	4320	ENSG00000095203	erythrocyte membrane protein band 4.1 like 4B
FHL1	four and a half LIM domains 1	24.44239611	1920.957616	4.611313816	0.082733536	55.7369363	0	0	3.946440751	3.611143457	3.942075986	88.14911635	94.2331191	96.58001169	chrX	136169314	136170712	1399	*	4.324383848	32.09844091	2.112494588	0.409898276	5.153704494	2.55E-07	6.70E-07	1.8222225	3.057377142	1.232099588	7.231047834	10.75667278	7.979753859	Promoter (<=1kb)	23	136169637	136211359	41723	1	2273	ENST00000394153.6	0	ENSG00000022267	four and a half LIM domains 1
RBM24	RNA binding motif protein 24	24.29283991	668.3682546	4.60245925	0.134076331	34.32715682	3.09E-258	4.88E-257	1.064500466	1.696143139	1.290560591	31.76309655	32.85169032	32.39262069	chr6	17278404	17279206	803	*	36.24128302	66.03279054	5.179562126	0.480682742	10.77542769	4.50E-27	8.16E-26	0	1.063435528	0.616049794	19.70460535	25.09890316	19.18940809	Promoter (2-3kb)	6	17281361	17293871	12511	1	221662	ENST00000379052.10	-2155	ENSG00000112183	RNA binding motif protein 24
SLC26A9	solute carrier family 26 (anion exchanger); member 9	24.05526033	21.04499633	4.588280508	0.740343144	6.197505232	5.74E-10	9.85E-10	0.025963426	0.082071442	0.023464738	0.925138735	1.092628281	1.03265066	chr1	205937308	205937496	189	*	8.621066833	14.45240701	3.10786641	0.66765627	4.654889874	3.24E-06	7.20E-06	0.728889	0.664647205	0.154012448	5.604062072	4.209132828	3.039906232	Promoter (1-2kb)	1	205913048	205935822	22775	2	115019	ENST00000340781.8	-1486	ENSG00000174502	solute carrier family 26 member 9
CDS1	CDP-diacylglycerol synthase (phosphatidate cytidylyltransferase) 1	24.0415926	25.11110502	4.587460564	0.683907226	6.707723489	1.98E-11	3.60E-11	0.12981713	0	0.023464738	1.091189277	1.383995823	1.168525746	chr4	84582481	84583296	816	*	3.297296756	25.49137418	1.721283735	0.417309038	4.12472192	3.71E-05	7.13E-05	2.5511115	1.595153292	2.00216183	6.327166855	6.391646146	6.649794882	Promoter (<=1kb)	4	84583127	84651334	68208	1	1040	ENST00000295887.6	0	ENSG00000163624	CDP-diacylglycerol synthase 1
WFDC3	WAP four-disulfide core domain 3	23.92526571	116.5979593	4.580463042	0.313412598	14.61480191	2.26E-48	8.83E-48	0.25963426	0.218857179	0.23464738	5.455946383	5.754508948	5.706753645	chr20	45778948	45779933	986	*	5.455647453	476.6556796	2.44775042	0.121829265	20.09164555	8.73E-90	3.36E-87	30.9777825	21.66749888	23.71791706	126.1817847	131.8861619	141.3556398	Promoter (<=1kb)	20	45774213	45779893	5681	2	140686	ENST00000474942.5	0	ENSG00000124116	WAP four-disulfide core domain 3
PTPRN	protein tyrosine phosphatase; receptor type; N	23.88465545	1514.096516	4.57801216	0.09057525	50.54374296	0	0	2.778086581	3.501714867	3.026951204	75.81393322	71.06939954	72.74752147	chr2	219308264	219309573	1310	*	3.363470995	81.16916932	1.749950817	0.254394589	6.878883797	6.03E-12	3.00E-11	7.471112249	4.12081267	7.700622422	22.41624829	19.79851367	19.75939051	Promoter (<=1kb)	2	219289623	219309401	19779	2	5798	ENST00000295718.7	0	ENSG00000054356	protein tyrosine phosphatase receptor type N
AMPD3	adenosine monophosphate deaminase 3	23.32098561	468.2536828	4.543556857	0.156903912	28.95757539	2.25E-184	2.54E-183	1.03853704	1.176357338	0.750871616	23.00986083	22.21677505	22.60961444	chr11	10454886	10456716	1831	*	14.62978882	188.903531	3.870837039	0.218722953	17.6974432	4.39E-70	7.67E-68	5.102222999	2.924447701	4.620373453	64.89865431	60.17501005	50.34844697	Promoter (<=1kb)	11	10455320	10507126	51807	1	272	ENST00000396553.6	0	ENSG00000133805	adenosine monophosphate deaminase 3
NUAK1	NUAK family; SNF1-like kinase; 1	23.31017769	2628.327075	4.542888097	0.069350585	65.50612512	0	0	4.829197234	5.991215281	5.678466599	125.5579313	125.3608848	130.005283	chr12	106083836	106084689	854	*	3.691015194	115.9082152	1.884017676	0.203725374	9.247830264	2.29E-20	2.56E-19	9.840001499	8.24162534	7.392597525	28.56263895	32.27001834	29.63908576	Promoter (<=1kb)	12	106067579	106084033	16455	2	9891	ENST00000553094.1	0	ENSG00000074590	NUAK family kinase 1
LINC00707	long intergenic non-protein coding RNA 707	23.07360755	934.4787939	4.528171681	0.112638628	40.20087763	0	0	2.388635191	1.942357465	1.619066923	44.02711516	44.7734789	46.55080474	chr10	6737142	6737567	426	*	19.49826387	33.73968279	4.285273767	0.533898681	8.026380138	1.00E-15	7.52E-15	0.3644445	0.398788323	0.924074691	10.66579556	11.53614182	9.689701114	Promoter (<=1kb)	10	6737418	6840712	103295	1	100507127	ENST00000648995.1	0	ENSG00000238266	long intergenic non-protein coding RNA 707
KCNT2	potassium channel; sodium activated subfamily T; member 2	23.05854448	96.35582044	4.527229544	0.342551999	13.21618195	7.08E-40	2.43E-39	0.12981713	0.246214327	0.23464738	4.744301203	5.001809465	4.212127691	chr1	196608547	196609539	993	*	7.137891078	72.2993525	2.835497887	0.290956452	9.745437398	1.93E-22	2.54E-21	2.186667	3.987883229	2.772224072	23.68168166	18.70725701	20.70936121	Promoter (<=1kb)	1	196228139	196609225	381087	2	343450	ENST00000294725.13	0	ENSG00000162687	potassium sodium-activated channel subfamily T member 2
NMNAT2	nicotinamide nucleotide adenylyltransferase 2	22.99975298	79.84094668	4.523546462	0.378980837	11.9360823	7.68E-33	2.33E-32	0.207707408	0.082071442	0.211182642	4.459643131	3.714936156	3.39687717	chr1	183281152	183282079	928	*	1.513453685	68.1291404	0.597844526	0.253834187	2.355256133	0.018509942	0.026562206	6.742223249	10.63435528	10.31883405	13.37743849	14.18633657	13.29958976	Promoter (2-3kb)	1	183252424	183278685	26262	2	23057	ENST00000464047.1	-2467	ENSG00000157064	nicotinamide nucleotide adenylyltransferase 2
TGM4	transglutaminase 4	22.84600825	39.80629963	4.513870208	0.533213184	8.465413734	2.55E-17	5.60E-17	0.051926852	0.082071442	0.11732369	1.613062409	1.845327764	2.309876475	chr3	44885655	44885912	258	*	19.89022331	44.21794255	4.313987569	0.485785188	8.880442784	6.66E-19	6.66E-18	1.27555575	0.797576646	0.154012448	17.71606719	12.62739848	11.39964837	Promoter (4-5kb)	3	44890339	44896739	6401	1	7047	ENST00000495844.1	-4427	ENSG00000163810	transglutaminase 4
TPM1	tropomyosin 1 (alpha)	22.81875697	21223.62318	4.512148299	0.030115141	149.8298924	0	0	44.39745845	44.48272167	46.95294076	1023.772757	1030.154224	1019.416426	chr15	63042170	63043004	835	*	12.0567312	76.08987669	3.591766914	0.311896078	11.51590919	1.10E-30	2.49E-29	2.00444475	2.525659379	1.386112036	23.50090546	21.98102699	24.31924986	Promoter (<=1kb)	15	63042632	63066093	23462	1	7168	ENST00000288398.10	0	ENSG00000140416	tropomyosin 1
MEGF6	multiple EGF-like-domains 6	22.71436206	490.5429658	4.505532883	0.156619218	28.7674332	5.48E-182	6.11E-181	1.03853704	0.957500159	1.149772163	26.30715017	22.19249442	22.52808939	chr1	3613520	3614220	701	*	3.546991952	18.36434073	1.826596057	0.507275873	3.60079427	0.000317247	0.000547946	1.64000025	1.728082733	0.770062242	3.796300113	5.300389487	5.129841766	Promoter (2-3kb)	1	3487951	3611508	123558	2	1953	ENST00000356575.9	-2012	ENSG00000162591	multiple EGF like domains 6
ZDHHC15	zinc finger; DHHC-type containing 15	22.65765071	31.60210531	4.501926376	0.595159405	7.564236304	3.90E-14	7.74E-14	0.051926852	0.082071442	0.070394214	1.873998975	1.286873309	1.413100903	chrX	75522920	75523407	488	*	14.86394715	14.071923	3.893745372	0.766853303	5.077562236	3.82E-07	9.77E-07	0	0.265858882	0.616049794	4.880957288	4.832708061	3.419894511	Promoter (<=1kb)	23	75368427	75523037	154611	2	158866	ENST00000373367.8	0	ENSG00000102383	zinc finger DHHC-type palmitoyltransferase 15
LAMA5	laminin; alpha 5	22.47233819	38937.92566	4.490078336	0.074130749	60.56971492	0	0	81.1097428	86.55801438	85.41164637	2037.819696	1865.966298	1730.695331	chr20	62369044	62370742	1699	*	11.48205445	348.2697811	3.521308897	0.147450361	23.88131755	4.79E-126	7.75E-123	8.017778999	10.3684964	10.01080915	103.0424316	110.684604	104.6867709	Promoter (1-2kb)	20	62309065	62367312	58248	2	3911	ENST00000252999.7	-1732	ENSG00000130702	laminin subunit alpha 5
TGM2	transglutaminase 2	22.1882671	20364.58363	4.471725093	0.032886103	135.9761334	0	0	43.35892141	44.26386449	46.27246336	984.6797147	954.7385922	1006.046318	chr20	38167879	38168520	642	*	76.15946087	231.5731599	6.250951361	0.34574045	18.07989594	4.59E-73	9.05E-71	1.457778	1.063435528	0.616049794	71.40659737	80.12941753	75.42767338	Promoter (1-2kb)	20	38151012	38166578	15567	2	7052	ENST00000453095.1	-1301	ENSG00000198959	transglutaminase 2
EPS8L2	EPS8-like 2	21.86339322	612.3126708	4.450445421	0.137803319	32.29563295	8.06E-229	1.12E-227	1.505878708	1.559357402	1.055913211	31.66821053	28.72398348	28.07179293	chr11	727793	728543	751	*	2.251557679	185.5966961	1.170923436	0.163863645	7.145718238	8.95E-13	4.92E-12	15.6711135	21.66749888	20.94569299	40.85542026	40.84417781	46.1685759	Promoter (1-2kb)	11	726627	727722	1096	1	64787	ENST00000534449.1	1166	ENSG00000177106	EPS8 like 2
ZNF625-ZNF20	ZNF625-ZNF20 readthrough (NMD candidate)	21.74708424	108.4044238	4.442750078	2.15521647	2.061393897	0.039265477	0.046289666	0	0	0.727406878	5.574553913	4.467635639	5.625228593	chr19	12156194	12157037	844	*	2.311299534	48.20152764	1.208704238	0.293781354	4.114298689	3.88E-05	7.44E-05	5.102222999	5.051318757	4.774385902	10.30424316	10.75667278	12.34961907	Promoter (<=1kb)	19	12132117	12156731	24615	2	100529855	ENST00000430024.5	0	NA	ZNF625-ZNF20 readthrough (NMD candidate)
F3	coagulation factor III (thromboplastin; tissue factor)	21.60907993	1884.869216	4.433565742	0.079040013	56.09267452	0	0	4.335892141	4.267714995	4.12979389	94.38787243	89.81404472	88.07423126	chr1	94539666	94539772	107	*	30.39748454	9.45146524	4.925880037	1.180790825	4.171678787	3.02E-05	5.88E-05	0.18222225	0.132929441	0	4.338628701	2.650194743	2.089935534	Promoter (1-2kb)	1	94529310	94541637	12328	2	2152	ENST00000370207.4	1865	ENSG00000117525	coagulation factor III; tissue factor
NUAK2	NUAK family; SNF1-like kinase; 2	21.3885209	676.9100983	4.418764813	0.126513432	34.92723842	2.87E-267	4.73E-266	1.531842134	1.47728596	1.595602185	32.16636216	32.02614896	33.56114644	chr1	205324908	205325664	757	*	2.964579067	47.018561	1.567827275	0.738514747	2.12294647	0.033758338	0.046884594	0.91111125	3.722024347	7.546609974	9.400362185	13.40686752	12.15962493	Promoter (3-4kb)	1	205303450	205321760	18311	2	81788	ENST00000664933.1	-3148	ENSG00000163545	NUAK family kinase 2
COL12A1	collagen; type XII; alpha 1	21.34226237	17519.60997	4.415641211	0.032595513	135.4677632	0	0	41.1520302	40.26972097	38.31791718	848.1387261	828.552166	852.7520447	chr6	75204826	75206378	1553	*	3.485174295	138.5248277	1.801230808	0.184305313	9.773081284	1.47E-22	1.95E-21	9.475556999	11.0331436	11.08889629	33.08204384	36.47915117	37.42884548	Promoter (<=1kb)	6	75084326	75205907	121582	2	1303	ENST00000615798.4	0	ENSG00000111799	collagen type XII alpha 1 chain
ZNF433	zinc finger protein 433	21.32997057	160.8119129	4.41481007	0.257167602	17.16705384	4.69E-66	2.27E-65	0.38945139	0.437714358	0.281576856	7.448552889	7.769801111	7.989455103	chr19	12015755	12016198	444	*	47.68119943	14.50642974	5.575348622	1.122825996	4.965460935	6.85E-07	1.68E-06	0	0.132929441	0.154012448	4.700181092	4.676814253	4.749853487	Promoter (2-3kb)	19	12016548	12018677	2130	2	163059	ENST00000478765.5	2479	ENSG00000197647	zinc finger protein 433
TMEM52B	transmembrane protein 52B	21.12638504	29.74981979	4.400974022	0.597180356	7.369589399	1.71E-13	3.33E-13	0.077890278	0.10942859	0.023464738	1.304682831	1.651082736	1.331575851	chr12	10182788	10182936	149	*	2.145186394	50.08582087	1.101103008	0.288339038	3.818778809	0.000134114	0.000241024	4.555556249	5.583036521	6.160497938	12.11200512	11.22435421	10.63967181	Promoter (3-4kb)	12	10186397	10190263	3867	1	120939	ENST00000546153.1	-3461	ENSG00000165685	transmembrane protein 52B
OASL	2'-5'-oligoadenylate synthetase-like	21.12373236	29.81440883	4.400792862	0.609529517	7.219983182	5.20E-13	9.97E-13	0.025963426	0.136785737	0.046929476	1.328404337	1.068347653	1.902251215	chr12	121036757	121037068	312	*	9.033224223	25.19565502	3.17524102	0.504701544	6.291324162	3.15E-10	1.26E-09	0.54666675	1.196364969	0.770062242	5.965614463	8.262371847	8.359742138	Promoter (1-2kb)	12	121023739	121038947	15209	2	8638	ENST00000543677.1	1879	ENSG00000135114	2'-5'-oligoadenylate synthetase like
ISLR	immunoglobulin superfamily containing leucine-rich repeat	21.05028491	322.7154016	4.395767855	0.186241786	23.60247901	3.63E-123	2.86E-122	0.545231946	0.574500095	1.079377949	16.5813327	14.6654996	15.35388481	chr15	74177749	74178228	480	*	18.69383962	70.3980186	4.224491016	0.366333934	11.5318037	9.12E-31	2.08E-29	0.728889	1.32929441	1.540124484	20.24693394	24.16354031	22.03932018	Promoter (3-4kb)	15	74174501	74176872	2372	1	3671	ENST00000395118.1	3248	ENSG00000129009	immunoglobulin superfamily containing leucine rich repeat
IKZF2	IKAROS family zinc finger 2 (Helios)	21.034336	107.0091521	4.394674371	0.314739578	13.96289085	2.63E-44	9.59E-44	0.311561112	0.246214327	0.187717904	4.720579697	5.171773865	5.543703541	chr2	213151577	213152486	910	*	1.703054438	161.2863912	0.768124551	0.166411286	4.615820049	3.92E-06	8.59E-06	22.2311145	19.1418395	20.0216183	37.05912015	34.29663785	29.44909162	Promoter (<=1kb)	2	212999691	213151609	151919	2	22807	ENST00000451136.6	0	ENSG00000030419	IKAROS family zinc finger 2
SFRP1	secreted frizzled-related protein 1	20.93333885	14505.09471	4.387730533	0.03448206	127.2467621	0	0	31.88308712	34.55207717	34.4462354	689.7265089	708.5815807	694.1586434	chr8	41308329	41309656	1328	*	2.104393231	62.01707789	1.073404314	0.277954106	3.861804135	0.000112553	0.000203998	7.653334499	4.652530434	8.316672216	14.10054328	12.15971706	15.3895253	Promoter (<=1kb)	8	41261962	41309473	47512	2	6422	ENST00000220772.8	0	ENSG00000104332	secreted frizzled related protein 1
BEST3	bestrophin 3	20.47307859	43.02293794	4.355656155	0.490086797	8.887519891	6.25E-19	1.44E-18	0.155780556	0.054714295	0.093858952	2.182378553	1.845327764	2.174001389	chr12	69689012	69689555	544	*	4.183588576	98.90290074	2.06474098	0.233703635	8.834868932	1.00E-18	9.86E-18	7.288889999	7.178189813	5.082410799	24.40478644	23.85175269	30.96904474	Promoter (<=1kb)	12	69653609	69689276	35668	2	144453	ENST00000488961.5	0	ENSG00000127325	bestrophin 3
PAK1	p21 protein (Cdc42/Rac)-activated kinase 1	20.43043355	852.3368945	4.352647914	0.976844273	4.455825798	8.36E-06	1.22E-05	4.751306956	0.383000064	0.938589521	42.48521727	38.94612807	41.38755144	chr11	77473126	77474507	1382	*	3.607755059	30.95552577	1.851101393	0.389012216	4.758465975	1.95E-06	4.48E-06	1.8222225	1.993941615	3.080248969	8.677257401	8.574159464	6.839789022	Promoter (<=1kb)	11	77321707	77474062	152356	2	5058	ENST00000356341.7	0	ENSG00000149269	p21 (RAC1) activated kinase 1
COX6B2	cytochrome c oxidase subunit VIb polypeptide 2 (testis)	20.23578562	142.1156174	4.338836955	0.269672971	16.0892541	3.03E-58	1.33E-57	0.38945139	0.383000064	0.258112118	7.163894816	7.017101629	6.27742901	chr19	55353621	55354464	844	*	1.668803352	33.20346042	0.73881396	0.353382856	2.090689881	0.036555873	0.050553544	4.0088895	5.317177639	3.388273866	6.869495443	7.327008996	6.459800743	Promoter (<=1kb)	19	55352179	55353689	1511	2	125965	ENST00000586191.1	0	ENSG00000160471	cytochrome c oxidase subunit 6B2
OLFML2B	olfactomedin-like 2B	20.16286161	85.31979504	4.333628502	0.351109925	12.34265452	5.34E-35	1.69E-34	0.25963426	0.273571474	0.093858952	4.435921625	3.544971757	4.293652743	chr1	162023580	162024485	906	*	1.496478842	57.92375676	0.581571882	0.273068152	2.129768253	0.033190751	0.046135933	7.288889999	8.640413663	7.854634871	13.73899089	11.84792944	8.929724556	Promoter (<=1kb)	1	161983192	162023854	40663	2	25903	ENST00000294794.7	0	ENSG00000162745	olfactomedin like 2B
LINC01605	long intergenic non-protein coding RNA 1605	20.10187204	84.39851707	4.329257958	0.346204797	12.50490458	7.02E-36	2.25E-35	0.181743982	0.164142884	0.258112118	4.008934517	4.12770684	4.021902569	chr8	37515223	37515847	625	*	50.91612586	100.8283803	5.670050746	0.446049305	12.71171299	5.09E-37	1.68E-35	0.3644445	0.531717764	1.078087139	29.64729612	39.59702734	29.06910334	Promoter (1-2kb)	8	37516410	37517021	612	2	100507420	ENST00000521989.2	1174	ENSG00000253414	long intergenic non-protein coding RNA 1605
VDR	vitamin D (1;25- dihydroxyvitamin D3) receptor	19.75735863	590.1161697	4.30431818	0.132345143	32.52343151	4.97E-232	7.06E-231	1.453951856	1.532000254	1.360954805	28.08626312	27.2914264	29.51206885	chr12	47881772	47882260	489	*	37.69720264	139.6716162	5.236385566	0.333801548	15.68712185	1.85E-55	1.57E-53	1.8222225	1.063435528	0.924074691	44.47094418	48.79476204	41.79871069	Promoter (<=1kb)	12	47857648	47882935	25288	2	7421	ENST00000550314.5	675	ENSG00000111424	vitamin D receptor
FN1	fibronectin 1	19.41535725	712746.2671	4.279126349	0.020529637	208.4365322	0	0	1779.792852	1758.654221	1787.801854	34595.9188	33385.20857	34473.19437	chr2	215435468	215436932	1465	*	1.699422557	169.9178437	0.76504462	0.162141036	4.718389847	2.38E-06	5.38E-06	21.137781	19.67355726	23.87192951	39.2284345	34.29663785	32.67899199	Promoter (<=1kb)	2	215360440	215436067	75628	2	2335	ENST00000421182.5	0	ENSG00000115414	fibronectin 1
LOC101928994	NA	19.28630852	23.66132029	4.269505127	0.652512613	6.543176393	6.02E-11	1.08E-10	0	0.082071442	0.093858952	1.280961325	0.898383253	1.222875781	chr10	69232249	69232617	369	*	27.65715977	51.58541285	4.789581103	0.490367113	9.767337522	1.55E-22	2.06E-21	0.728889	0.531717764	0.616049794	13.91976708	19.95440748	15.57951944	Promoter (<=1kb)	10	69215333	69232490	17158	2	101928994	ENST00000450995.1	0	ENSG00000229261	uncharacterized LOC101928994
AXL	AXL receptor tyrosine kinase	19.22700676	17208.75256	4.265062278	0.031966776	133.4217197	0	0	42.47616492	42.89600712	44.37181958	839.1245538	825.3714037	808.0219661	chr19	41225566	41226820	1255	*	1.392161805	187.4852899	0.477326899	0.154068386	3.098149545	0.001947331	0.003110243	24.4177815	25.65538211	30.34045234	39.04765831	34.60842547	34.76892753	Promoter (<=1kb)	19	41226755	41260204	33450	1	558	ENST00000593513.1	0	ENSG00000167601	AXL receptor tyrosine kinase
FBLN1	fibulin 1	19.10524229	1996.415487	4.255896648	0.209582176	20.30657729	1.12E-91	6.95E-91	6.67260048	4.021500668	4.458300222	94.50647996	94.54876727	97.6941874	chr22	45516775	45517417	643	*	46.25372925	112.8939332	5.531497784	0.400960468	13.79561884	2.71E-43	1.26E-41	0.728889	1.196364969	0.462037345	36.87834396	39.12934592	33.81895683	Promoter (<=1kb)	22	45517345	45518786	1442	1	2192	ENST00000450975.1	0	ENSG00000077942	fibulin 1
DLG1-AS1	DLG1 antisense RNA 1	19.02790133	29.89474592	4.250044544	0.578674985	7.344441443	2.07E-13	4.01E-13	0.051926852	0.027357147	0.140788428	1.162353795	1.481118337	1.657676059	chr3	197297542	197299400	1859	*	1.387107875	259.1857365	0.47207999	0.131924296	3.578415823	0.000345683	0.000594849	36.99111675	36.0238785	38.34909966	49.89423006	45.36509825	54.3383239	Promoter (<=1kb)	3	197298252	197302781	4530	1	100507086	ENST00000414529.5	0	ENSG00000227375	DLG1 antisense RNA 1
LFNG	LFNG O-fucosylpeptide 3-beta-N-acetylglucosaminyltransferase	18.86100689	517.7914139	4.237334791	0.139598858	30.35364939	2.25E-202	2.76E-201	1.583768985	1.231071633	1.173236901	25.78527704	24.69339916	23.83249022	chr7	2519270	2520948	1679	*	1.605276963	116.1013657	0.682822231	0.201364806	3.390971075	0.000696455	0.001163059	16.94666925	16.48325068	12.32099588	20.42771013	25.8783722	24.69923813	Promoter (<=1kb)	7	2519774	2528429	8656	1	3955	ENST00000222725.10	0	ENSG00000106003	LFNG O-fucosylpeptide 3-beta-N-acetylglucosaminyltransferase
IL11	interleukin 11	18.82744078	956.0143424	4.234765002	0.103559215	40.89220852	0	0	2.544415747	2.84514333	2.017967469	45.90111414	45.33193336	45.92577934	chr19	55368997	55370745	1749	*	2.632646917	101.1009529	1.396514045	0.208031607	6.712989751	1.91E-11	8.94E-11	10.02222375	9.305060868	9.240746907	24.40478644	22.29281461	26.02919711	Promoter (<=1kb)	19	55364382	55370463	6082	2	3589	ENST00000264563.7	0	ENSG00000095752	interleukin 11
LINC01119	long intergenic non-protein coding RNA 1119	18.63306517	85.17042095	4.219793115	0.341313426	12.3633962	4.12E-35	1.31E-34	0.25963426	0.191500032	0.211182642	4.127542047	4.637600038	3.451227205	chr2	46855302	46855841	540	*	18.26328883	100.51833	4.190874683	0.311546472	13.45184445	3.00E-41	1.25E-39	1.0933335	2.126871056	2.00216183	33.26282004	26.65784124	34.76892753	Promoter (<=1kb)	2	46855688	46858579	2892	1	100134259	ENST00000495449.1	0	ENSG00000239332	long intergenic non-protein coding RNA 1119
PCDHB2	protocadherin beta 2	18.45365654	318.5137274	4.205834805	0.178222354	23.59880629	3.96E-123	3.12E-122	0.77890278	0.930143012	0.797801092	15.94085204	16.07377605	13.64185871	chr5	141094442	141094909	468	*	10.58689854	31.27887573	3.404208105	0.463660511	7.342027244	2.10E-13	1.24E-12	1.0933335	1.063435528	0.616049794	9.400362185	9.665416123	9.309712835	Promoter (<=1kb)	5	141094615	141098703	4089	1	56133	ENST00000194155.7	0	ENSG00000112852	protocadherin beta 2
ESPNL	espin-like	18.40218369	64.80573826	4.201805068	0.382888485	10.97396562	5.10E-28	1.42E-27	0.207707408	0.136785737	0.164253166	3.131238794	3.035078559	3.125126996	chr2	238098370	238098865	496	*	2.550669224	31.80901533	1.350875819	0.382624925	3.530548408	0.000414699	0.00070831	3.09777825	1.861012174	4.312348556	8.134928814	7.482902805	7.029783161	Promoter (1-2kb)	2	238100340	238133287	32948	1	339768	ENST00000343063.8	-1475	ENSG00000144488	espin like
TRPM6	transient receptor potential cation channel; subfamily M; member 6	18.38875411	42.07552214	4.200751831	0.477847841	8.790982129	1.48E-18	3.36E-18	0.12981713	0.082071442	0.11732369	1.731669939	2.209537191	2.092476337	chr9	74887051	74887690	640	*	2.902042235	14.09377458	1.537068516	0.549329402	2.798081645	0.005140712	0.007864992	1.27555575	1.063435528	1.386112036	2.892419134	3.897345211	3.60988865	Promoter (<=1kb)	9	74722495	74887347	164853	2	140803	ENST00000361255.7	0	ENSG00000119121	transient receptor potential cation channel subfamily M member 6
CRABP2	cellular retinoic acid binding protein 2	18.30947207	235.5104778	4.194518289	0.202042868	20.7605363	9.85E-96	6.29E-95	0.752939354	0.547142948	0.563153712	11.22027235	11.60614041	10.92435698	chr1	156704889	156705202	314	*	17.66316789	11.072721	4.142672209	0.923856048	4.484110071	7.32E-06	1.55E-05	0.18222225	0.398788323	0	2.16931435	3.117876169	5.129841766	Promoter (<=1kb)	1	156699606	156705583	5978	2	1382	ENST00000368222.8	381	ENSG00000143320	cellular retinoic acid binding protein 2
P4HTM	prolyl 4-hydroxylase; transmembrane (endoplasmic reticulum)	18.3071379	45.456381	4.194334355	0.464638103	9.027099439	1.76E-19	4.10E-19	0.233670834	0.10942859	0.023464738	2.182378553	2.015292163	2.309876475	chr3	48989367	48990125	759	*	10.31910436	58.23633954	3.367245853	0.3528491	9.543019523	1.39E-21	1.70E-20	2.36888925	1.728082733	1.232099588	16.99296241	14.34223038	21.27934362	Promoter (<=1kb)	3	48989889	49007115	17227	1	54681	ENST00000343546.8	0	ENSG00000178467	prolyl 4-hydroxylase; transmembrane
HTRA3	HtrA serine peptidase 3	18.12533069	118.981635	4.179935412	0.628202395	6.653803691	2.86E-11	5.16E-11	0.467341668	0.054714295	0.422365284	5.95409801	5.633105806	5.462178489	chr4	8269621	8270342	722	*	3.896616122	19.62188365	1.96222181	0.566903592	3.461297188	0.000537579	0.000907961	0	1.861012174	2.156174278	6.507943051	5.300389487	3.79988279	Promoter (<=1kb)	4	8269754	8307098	37345	1	94031	ENST00000307358.7	0	ENSG00000170801	HtrA serine peptidase 3
KRT18	keratin 18; type I	18.07474579	37149.46515	4.175903451	0.029290647	142.5678111	0	0	99.56973868	96.05094452	101.391133	1711.36433	1794.289883	1815.23681	chr12	52945423	52946305	883	*	41.93202598	187.2403742	5.389980632	0.301039635	17.90455479	1.09E-71	2.04E-69	2.186667	1.32929441	1.078087139	63.27166855	62.20162956	56.04827115	Promoter (2-3kb)	12	52948871	52952900	4030	1	3875	ENST00000388837.6	-2566	ENSG00000111057	keratin 18
LINC00565	long intergenic non-protein coding RNA 565	17.98511405	260.0173331	4.168731403	0.194925969	21.38622898	1.79E-101	1.20E-100	0.597158798	0.766000127	0.727406878	11.69470247	13.76711634	11.76678252	chr13	113927561	113928560	1000	*	104.3847547	236.6301552	6.705767212	0.392726733	17.07489366	2.28E-65	3.14E-63	0.54666675	1.063435528	0.616049794	82.07239292	75.29670947	75.42767338	Promoter (<=1kb)	13	113926514	113928844	2331	2	100861555	ENST00000562710.1	284	NA	long intergenic non-protein coding RNA 565
ENTPD8	ectonucleoside triphosphate diphosphohydrolase 8	17.89219763	35.02085386	4.161258694	0.528091383	7.879807985	3.28E-15	6.73E-15	0.025963426	0.218857179	0.046929476	1.897720481	1.529679594	1.576151007	chr9	137435912	137436470	559	*	6.917226832	90.95746459	2.790193766	0.269931991	10.33665464	4.81E-25	7.63E-24	4.0088895	4.652530434	3.080248969	32.17816286	26.65784124	20.13937879	Promoter (1-2kb)	9	137436562	137438246	1685	2	377841	ENST00000493135.1	1776	ENSG00000188833	ectonucleoside triphosphate diphosphohydrolase 8
NEGR1	neuronal growth regulator 1	17.88293295	145.120208	4.160511465	0.257842994	16.13583292	1.43E-58	6.30E-58	0.38945139	0.355642916	0.422365284	6.238756082	6.822856601	7.71770493	chr1	72282327	72284039	1713	*	1.667354145	81.48823717	0.737560564	0.22883592	3.223097856	0.001268122	0.002064499	12.391113	9.969708073	9.086734458	18.07761959	16.83653131	15.57951944	Promoter (<=1kb)	1	71395943	72282539	886597	2	257194	ENST00000357731.10	0	ENSG00000172260	neuronal growth regulator 1
EHD2	EH-domain containing 2	17.87899667	4776.175852	4.160193873	0.048465073	85.83901056	0	0	12.61822503	13.10407361	12.88214117	226.5166609	225.1057066	232.0474732	chr19	47729009	47730733	1725	*	2.918411843	67.0042353	1.545183489	0.25771906	5.995611992	2.03E-09	7.26E-09	4.737778499	6.114754285	6.622535283	17.535291	16.52474369	15.57951944	Promoter (<=1kb)	19	47729617	47741865	12249	1	30846	ENST00000540884.1	0	ENSG00000024422	EH domain containing 2
ITGA3	integrin; alpha 3 (antigen CD49C; alpha 3 subunit of VLA-3 receptor)	17.81480958	62514.1865	4.155005158	0.026151784	158.8803722	0	0	162.8945347	171.3378142	172.6300776	3042.80502	2954.636837	2949.277459	chr17	50087203	50088191	989	*	1.69160124	110.3912685	0.758389523	0.211393737	3.587568562	0.000333776	0.000575216	15.306669	14.75516795	12.01297098	28.38186275	20.73387652	19.75939051	Promoter (<=1kb)	17	50088213	50089815	1603	1	3675	ENST00000514834.1	-22	ENSG00000005884	integrin subunit alpha 3
USP44	ubiquitin specific peptidase 44	17.74891501	276.0696637	4.14965893	0.186971699	22.19404838	3.92E-109	2.80E-108	0.934683336	0.683928685	0.633547926	12.52495518	12.86873309	14.10383401	chr12	95547584	95548980	1397	*	2.881615067	25.89151971	1.52687763	0.412833335	3.6985328	0.000216849	0.000380894	2.73333375	2.126871056	2.00216183	6.688719247	5.144495678	7.219777301	Promoter (<=1kb)	12	95517276	95548844	31569	2	84101	ENST00000393091.6	0	ENSG00000136014	ubiquitin specific peptidase 44
AMZ1	archaelysin family metallopeptidase 1	17.63603593	31.2495435	4.140454416	0.559275091	7.403251966	1.33E-13	2.59E-13	0.103853704	0.10942859	0.046929476	1.280961325	2.015292163	1.168525746	chr7	2687296	2687650	355	*	6.135513015	25.4438691	2.617183978	0.505782484	5.174524746	2.28E-07	6.04E-07	1.8222225	0.398788323	1.540124484	9.942690772	4.832708061	6.839789022	Promoter (<=1kb)	7	2688202	2713100	24899	1	155185	ENST00000407112.1	-552	ENSG00000174945	archaelysin family metallopeptidase 1
ZNF256	zinc finger protein 256	17.61173021	170.9870821	4.138464744	0.235069868	17.60525404	2.24E-69	1.12E-68	0.467341668	0.465071506	0.46929476	8.800678732	7.502714198	8.152505208	chr19	57947540	57947983	444	*	27.6706074	34.3579446	4.790282408	0.594977989	8.051192638	8.20E-16	6.19E-15	0.54666675	0.531717764	0.154012448	11.20812414	11.84792944	9.879695254	Promoter (<=1kb)	19	57940833	57947706	6874	2	10172	ENST00000282308.4	0	ENSG00000152454	zinc finger protein 256
IQGAP2	IQ motif containing GTPase activating protein 2	17.53125793	152.4180714	4.131857613	0.45424434	9.09611248	9.36E-20	2.19E-19	0.752939354	0.246214327	0.258112118	6.974122768	6.992821	7.826404999	chr5	76701112	76701665	554	*	5.531586868	86.71729605	2.467693411	0.247622998	9.96552594	2.16E-23	3.05E-22	4.19111175	4.785459875	4.620373453	24.40478644	27.12552267	21.46933776	Promoter (<=1kb)	5	76701707	76707624	5918	1	10788	ENST00000508410.1	-42	ENSG00000145703	IQ motif containing GTPase activating protein 2
GLI1	GLI family zinc finger 1	17.51906478	526.2227742	4.130853857	0.133491942	30.94459341	3.00E-210	3.84E-209	1.479915282	1.47728596	1.384419543	25.33456842	24.54771539	25.3542912	chr12	57459037	57459685	649	*	1.536670248	170.0174737	0.619807612	0.160471365	3.862418761	0.00011227	0.000203523	23.14222575	20.73699279	25.1040291	33.62437243	37.41451402	31.15903888	Promoter (<=1kb)	12	57459785	57472268	12484	1	2735	ENST00000228682.7	-100	ENSG00000111087	GLI family zinc finger 1
ANKRD20A5P	ankyrin repeat domain 20 family; member A5; pseudogene	17.43212985	298.607242	4.123676943	0.178865068	23.0546802	1.32E-117	9.95E-117	0.90871991	0.793357275	0.774336354	15.15804234	14.42269331	13.09835837	chr18	14178566	14179188	623	*	1.853352361	33.96979162	0.890137194	0.373895147	2.380713418	0.017279149	0.024889115	2.915556	4.519600993	4.774385902	5.784838268	10.28899136	5.889818324	Promoter (<=1kb)	18	14179097	14185401	6305	1	440482	ENST00000581935.5	0	NA	ankyrin repeat domain 20 family member A5; pseudogene
ZNF420	zinc finger protein 420	17.42336253	98.66838035	4.122951171	0.307845447	13.39292559	6.65E-41	2.32E-40	0.181743982	0.383000064	0.258112118	5.028959275	4.394793754	4.674102986	chr19	37077950	37078644	695	*	21.87264183	47.93409303	4.451055578	0.472044511	9.429313278	4.13E-21	4.89E-20	0.3644445	0.531717764	1.232099588	13.0158861	14.65401799	17.85944911	Promoter (<=1kb)	19	37078418	37127139	48722	1	147923	ENST00000589461.5	0	ENSG00000197050	zinc finger protein 420
FOXD1	forkhead box D1	17.41267746	1883.791668	4.122066151	0.075258688	54.77196374	0	0	5.608100014	5.088429417	4.927594983	85.1839281	92.4363526	91.63415853	chr5	73447092	73449058	1967	*	1.251443388	186.969634	0.323593028	0.159805545	2.024917395	0.042875847	0.058718585	30.79556025	29.24447701	25.1040291	32.72049145	31.33465549	39.13879274	Promoter (<=1kb)	5	73446266	73448777	2512	2	2297	ENST00000615637.3	0	ENSG00000251493	forkhead box D1
PCLO	piccolo presynaptic cytomatrix protein	17.30253381	4829.868475	4.112911419	0.050705439	81.11381092	0	0	13.63079865	12.44750207	14.10230755	229.4818492	222.2405924	238.5151274	chr7	83162006	83163229	1224	*	2.657974774	217.4965098	1.410327412	0.145171426	9.714910542	2.60E-22	3.40E-21	20.0444475	21.00285167	19.86760585	54.23285876	48.79476204	53.95833562	Promoter (<=1kb)	7	82754012	83162884	408873	2	27445	ENST00000333891.14	0	ENSG00000186472	piccolo presynaptic cytomatrix protein
RNF165	ring finger protein 165	16.96672153	67.00116946	4.084635915	1.223740233	3.337829227	0.000844356	0.001115314	0.51926852	0.027357147	0.023464738	3.321010842	3.035078559	3.206652048	chr18	46333456	46334108	653	*	4.575264911	17.97551268	2.193855279	0.5474699	4.007261914	6.14E-05	0.000114947	0.91111125	1.861012174	0.462037345	3.977076309	4.832708061	5.889818324	Promoter (<=1kb)	18	46333968	46337647	3680	1	494470	ENST00000587853.1	0	ENSG00000141622	ring finger protein 165
LOC284581	uncharacterized LOC284581	16.9523674	53.99797049	4.083414855	0.412502762	9.899121246	4.20E-23	1.06E-22	0.155780556	0.136785737	0.164253166	2.538201144	2.209537191	2.962076892	chr1	205889777	205890026	250	*	69.69836044	42.07578671	6.123052814	0.778058322	7.869657888	3.56E-15	2.51E-14	0	0.265858882	0.308024897	12.65433371	16.83653131	11.77963665	Promoter (<=1kb)	1	205890047	205896072	6026	1	284581	ENST00000653906.1	-21	NA	uncharacterized LOC284581
TNXB	tenascin XB	16.76401702	663.0606177	4.067295986	0.120837942	33.65909671	2.30E-248	3.49E-247	2.258818061	1.969714613	1.501743233	32.97289336	30.86067879	30.70776962	chr6	32113996	32114364	369	*	19.53961486	86.76273453	4.288330126	0.336795826	12.73272941	3.89E-37	1.30E-35	2.186667	1.32929441	0.924074691	24.94711503	28.99624837	27.92913851	Promoter (<=1kb)	6	32098176	32115334	17159	2	7148	ENST00000442721.1	970	ENSG00000168477	tenascin XB
HKDC1	hexokinase domain containing 1	16.63543023	300.6086744	4.056187273	0.173080687	23.43523906	1.87E-121	1.45E-120	0.986610188	0.793357275	0.82126583	14.23290361	14.03420326	14.59298432	chr10	69222191	69222945	755	*	2.477129403	50.52099669	1.308669236	0.349473204	3.744691216	0.000180616	0.000319896	6.013334249	2.126871056	6.93056018	12.11200512	9.821309931	13.67957804	Promoter (1-2kb)	10	69220332	69267552	47221	1	80201	ENST00000354624.6	1859	ENSG00000156510	hexokinase domain containing 1
GALNT18	polypeptide N-acetylgalactosaminyltransferase 18	16.58397386	240.885788	4.051717843	0.509129914	7.958121744	1.75E-15	3.62E-15	1.246244448	0.328285769	0.516224236	11.90819602	11.53329852	10.89718196	chr11	11620519	11621386	868	*	6.255001099	32.09846753	2.645010138	0.430979952	6.137199951	8.40E-10	3.17E-09	2.00444475	0.930506087	1.694136933	12.11200512	8.262371847	7.029783161	Promoter (<=1kb)	11	11475177	11621758	146582	2	374378	ENST00000526064.1	372	ENSG00000110328	polypeptide N-acetylgalactosaminyltransferase 18
PROM2	prominin 2	16.54219462	32.21991192	4.048078741	0.525077831	7.709483246	1.26E-14	2.54E-14	0.103853704	0.082071442	0.093858952	1.684226927	1.359715194	1.548975989	chr2	95278156	95278415	260	*	14.05742815	22.86312071	3.813260768	0.586391905	6.502921909	7.88E-11	3.41E-10	0.728889	0.265858882	0.616049794	7.41182403	6.703433762	7.029783161	Promoter (<=1kb)	2	95277816	95279939	2124	1	150696	ENST00000478295.1	340	ENSG00000155066	prominin 2
HOXC11	homeobox C11	16.17701398	83.19710815	4.015873429	0.324362454	12.38082083	3.32E-35	1.05E-34	0.311561112	0.191500032	0.23464738	3.937769998	3.884900556	4.021902569	chr12	53973374	53973974	601	*	4.228615503	24.11094386	2.080185386	0.477073403	4.360304665	1.30E-05	2.65E-05	1.64000025	1.993941615	1.078087139	9.038809793	6.547539954	3.79988279	Promoter (<=1kb)	12	53973128	53976419	3292	1	3227	ENST00000243082.4	246	ENSG00000123388	homeobox C11
KCNMA1	potassium channel; calcium activated large conductance subfamily M alpha; member 1	16.16570637	2766.61601	4.014864643	0.060955565	65.86543245	0	0	7.347649556	8.043001336	9.127783087	130.8003842	132.2323027	130.8477086	chr10	77350667	77351539	873	*	5.937636603	105.6191916	2.5698888	0.243056794	10.57320292	3.97E-26	6.79E-25	4.737778499	3.456165465	7.546609974	28.74341514	31.33465549	29.63908576	Promoter (<=1kb)	10	76877761	77350761	473001	2	3778	ENST00000639851.1	0	ENSG00000156113	potassium calcium-activated channel subfamily M alpha 1
SLC12A8	solute carrier family 12; member 8	16.15746758	599.1209885	4.014129192	0.12349986	32.50310731	9.64E-232	1.37E-230	1.55780556	1.915000318	1.853714303	27.23228891	29.40384108	28.6424683	chr3	125110445	125111128	684	*	5.909759169	137.8758833	2.56309934	0.211974526	12.09154414	1.17E-33	3.17E-32	5.466667499	9.039201986	5.698460592	41.75930124	40.06470877	35.52890409	Promoter (<=1kb)	3	125107881	125110718	2838	2	84561	ENST00000479231.1	0	ENSG00000221955	solute carrier family 12 member 8
ST6GALNAC5	ST6 (alpha-N-acetyl-neuraminyl-2;3-beta-galactosyl-1;3)-N-acetylgalactosaminide alpha-2;6-sialyltransferase 5	16.11403298	71.35095477	4.010245708	0.352231007	11.38527167	4.95E-30	1.44E-29	0.25963426	0.136785737	0.23464738	3.51078289	3.035078559	3.614277309	chr1	76998693	76999046	354	*	9.490559562	33.14868389	3.246493151	0.449493827	7.222553359	5.10E-13	2.88E-12	1.0933335	1.063435528	1.078087139	9.761914577	7.638796613	12.34961907	Promoter (3-4kb)	1	76995457	77050316	54860	1	81849	ENST00000488940.1	3236	ENSG00000117069	ST6 N-acetylgalactosaminide alpha-2;6-sialyltransferase 5
RPL13AP20	ribosomal protein L13a pseudogene 20	15.9749486	93.04966803	3.997739384	0.317458997	12.59293146	2.31E-36	7.48E-36	0.38945139	0.082071442	0.35197107	5.005237769	3.787778042	4.456702847	chr12	12872122	12873134	1013	*	17.98757025	101.6098332	4.168928416	0.308932821	13.49461156	1.68E-41	7.09E-40	0.728889	2.126871056	2.464199175	32.17816286	28.37267313	35.14891581	Promoter (2-3kb)	12	12875499	12876107	609	1	387841	ENST00000459725.1	-2365	ENSG00000234498	ribosomal protein L13a pseudogene 20
IRS1	insulin receptor substrate 1	15.70016491	5829.319298	3.972707808	0.044538417	89.19732777	0	0	16.95411717	17.48121719	18.74832567	280.9337957	269.3935729	278.0819526	chr2	226799423	226800229	807	*	1.845326377	40.48606244	0.883876003	0.321569558	2.748630837	0.005984475	0.009090256	3.82666725	5.45010708	5.236423247	8.31570501	7.95058423	9.879695254	Promoter (<=1kb)	2	226731317	226799759	68443	2	3667	ENST00000305123.5	0	ENSG00000169047	insulin receptor substrate 1
FBXO2	F-box protein 2	15.64103798	146.7394049	3.967264352	0.24447025	16.22800462	3.20E-59	1.42E-58	0.337524538	0.383000064	0.610083188	6.997844274	7.259907913	6.603529218	chr1	11653131	11653655	525	*	12.6126231	52.88113756	3.656796445	0.387868549	9.427927202	4.18E-21	4.96E-20	1.64000025	1.728082733	0.616049794	15.90830524	19.48672605	13.29958976	Promoter (<=1kb)	1	11650737	11653529	2793	2	26232	ENST00000475961.1	0	ENSG00000116661	F-box protein 2
ZDBF2	zinc finger; DBF-type containing 2	15.56891337	649.3625942	3.96059635	0.119688167	33.09095991	4.01E-240	5.91E-239	1.817439819	2.516857561	1.689461137	32.04775463	30.15654056	29.97404415	chr2	206274305	206275386	1082	*	3.89725637	25.3962937	1.962458838	0.433078339	4.531417666	5.86E-06	1.25E-05	1.457778	1.993941615	1.848149381	5.423285876	8.418265655	6.269806603	Promoter (<=1kb)	2	206274663	206314427	39765	1	57683	ENST00000374423.9	0	ENSG00000204186	zinc finger DBF-type containing 2
C14orf132	chromosome 14 open reading frame 132	15.51752251	1158.995063	3.955826334	0.087473373	45.22320569	0	0	3.453135657	3.638500604	3.613569654	54.63062835	54.99562349	54.9478851	chr14	96037863	96039955	2093	*	3.326351305	81.30755173	1.733940544	0.243203488	7.129587475	1.01E-12	5.50E-12	7.106667749	6.380613167	5.852473041	23.86245785	20.88977033	17.28946669	Promoter (<=1kb)	14	96039324	96093889	54566	1	56967	ENST00000555004.2	0	ENSG00000227051	chromosome 14 open reading frame 132
AJUBA	ajuba LIM protein	15.34082592	6013.601053	3.939304252	0.043870332	89.79426573	0	0	17.55127597	18.49343164	20.01542153	281.1235678	289.255127	283.0278058	chr14	22982278	22983730	1453	*	1.831707162	116.8773963	0.873188876	0.210273149	4.152640896	3.29E-05	6.36E-05	17.1288915	12.09657913	13.24507057	28.56263895	19.95440748	26.40918539	Promoter (<=1kb)	14	22971177	22982551	11375	2	84962	ENST00000262713.7	0	ENSG00000129474	ajuba LIM protein
THSD4	thrombospondin; type I; domain containing 4	14.96479032	2234.333795	3.90350016	0.064360224	60.65081642	0	0	7.139942148	6.894001145	7.297533522	106.8653846	102.9498647	106.7706432	chr15	71093211	71093785	575	*	35.89324548	60.67308588	5.165640473	0.493114365	10.47554247	1.12E-25	1.86E-24	0.3644445	0.531717764	0.770062242	18.07761959	21.20155795	19.37940223	Promoter (3-4kb)	15	71096952	71783383	686432	1	79875	ENST00000355327.7	-3167	ENSG00000187720	thrombospondin type 1 domain containing 4
RAB27B	RAB27B; member RAS oncogene family	14.9272912	338.3442388	3.899880484	0.158106887	24.6661012	2.47E-134	2.09E-133	0.986610188	1.231071633	1.032448473	15.51386493	16.07377605	16.33218543	chr18	54828288	54828893	606	*	2.342251685	69.21134995	1.227896108	0.260401667	4.715392655	2.41E-06	5.46E-06	9.111112499	5.715965962	6.622535283	14.46209567	18.5513632	15.00953702	Promoter (<=1kb)	18	54828477	54895516	67040	1	5874	ENST00000262094.10	0	ENSG00000041353	RAB27B; member RAS oncogene family
EPHA4	EPH receptor A4	14.61561775	65.49599617	3.869438902	0.355260701	10.89182929	1.26E-27	3.49E-27	0.181743982	0.300928621	0.164253166	2.965188252	3.059359188	3.233827066	chr2	221571907	221573892	1986	*	2.502491367	138.823787	1.323365092	0.204166353	6.481798178	9.06E-11	3.90E-10	17.1288915	13.55880298	10.1648216	35.25135819	36.32325736	26.78917367	Promoter (<=1kb)	2	221418027	221572304	154278	2	2043	ENST00000281821.7	0	ENSG00000116106	EPH receptor A4
FOXL2NB	FOXL2 neighbor	14.57427098	67.55432659	3.865351815	0.349642568	11.05515223	2.07E-28	5.81E-28	0.285597686	0.164142884	0.211182642	3.415896866	3.205042958	2.934901875	chr3	138946341	138947806	1466	*	2.186231359	30.85763477	1.128446083	0.373307138	3.022835537	0.002504183	0.003957103	3.2800005	2.392729938	4.312348556	7.231047834	6.547539954	7.219777301	Promoter (<=1kb)	3	138947217	138953990	6774	1	401089	ENST00000383165.4	0	ENSG00000206262	FOXL2 neighbor
REEP1	receptor accessory protein 1	14.40751987	56.3333148	3.848750104	0.386080985	9.968763698	2.09E-23	5.32E-23	0.207707408	0.082071442	0.258112118	2.704251686	2.306659705	2.962076892	chr2	86222993	86223826	834	*	3.121984406	22.81648715	1.642463331	0.435128257	3.774664836	0.000160223	0.000285445	1.8222225	1.861012174	2.00216183	6.146390659	6.079858529	4.939847627	Promoter (<=1kb)	2	86214251	86223785	9535	2	65055	ENST00000646181.1	0	ENSG00000068615	receptor accessory protein 1
TINCR	tissue differentiation-inducing non-protein coding RNA	14.315075	140.6978713	3.839463324	0.241600954	15.89175562	7.23E-57	3.12E-56	0.545231946	0.383000064	0.46929476	6.42852813	6.36152466	7.092679531	chr19	5563957	5564385	429	*	1.914170508	32.26934883	0.936719346	0.376235203	2.489717437	0.012784469	0.018696628	3.644445	4.12081267	3.542286314	5.423285876	5.768070912	9.879695254	Promoter (1-2kb)	19	5561034	5562298	1265	2	257000	ENST00000590789.1	-1659	ENSG00000223573	TINCR ubiquitin domain containing
TMEM92	transmembrane protein 92	14.27947147	51.32822306	3.835870676	0.402579812	9.528224117	1.60E-21	3.91E-21	0.25963426	0.191500032	0.070394214	2.633087168	2.37950159	2.228351423	chr17	50270213	50270964	752	*	2.695739287	187.4249735	1.430680976	0.158988676	8.998634419	2.29E-19	2.37E-18	16.21778025	17.01496844	18.78951871	40.13231548	47.23582395	48.44850557	Promoter (<=1kb)	17	50271406	50281485	10080	1	162461	ENST00000300433.7	-442	ENSG00000167105	transmembrane protein 92
LOXL2	lysyl oxidase-like 2	14.17835778	14831.27637	3.825618536	0.029529788	129.55117	0	0	49.66803392	49.54379394	49.86256828	700.187693	697.5096141	696.3326448	chr8	23345117	23346017	901	*	23.25801342	330.0909115	4.539655969	0.183826071	24.69538703	1.20E-134	2.42E-131	4.19111175	5.184248198	4.466361005	104.6694174	108.5020907	101.2668764	Promoter (3-4kb)	8	23319885	23341176	21292	2	4017	ENST00000518878.5	-3941	ENSG00000134013	lysyl oxidase like 2
PAPSS2	3'-phosphoadenosine 5'-phosphosulfate synthase 2	13.9788107	2014.018029	3.805169718	0.067272716	56.56334278	0	0	6.906271314	7.112858324	6.523197168	92.56131647	93.21333271	98.29203779	chr10	87657497	87657628	132	*	104.3821018	8.727094943	6.705730547	1.328446497	5.047798735	4.47E-07	1.13E-06	0	0	0	3.434747721	2.182513318	3.039906232	Promoter (1-2kb)	10	87659613	87747705	88093	1	9060	ENST00000361175.8	-1985	ENSG00000198682	3'-phosphoadenosine 5'-phosphosulfate synthase 2
SYTL1	synaptotagmin-like 1	13.96438237	148.0177023	3.803679861	0.604718443	6.290001414	3.17E-10	5.51E-10	0.986610188	0.218857179	0.305041594	7.02156578	7.332749799	6.522004166	chr1	27341491	27342643	1153	*	5.530675587	52.90586566	2.46745572	0.323862318	7.618841658	2.56E-14	1.66E-13	2.73333375	2.392729938	3.234261417	16.45063382	16.83653131	11.20965423	Promoter (<=1kb)	1	27342020	27353901	11882	1	84958	ENST00000618673.4	0	ENSG00000142765	synaptotagmin like 1
TNFAIP2	tumor necrosis factor; alpha-induced protein 2	13.9595259	3435.600636	3.803178039	0.109713724	34.66456072	2.70E-263	4.36E-262	13.65676207	10.66928749	10.72338527	166.9756808	160.5920767	156.9900753	chr14	103129630	103130121	492	*	52.16187022	78.81264576	5.704923692	0.509768008	11.19121562	4.50E-29	9.26E-28	0	0.797576646	0.616049794	23.86245785	31.64644311	21.46933776	Promoter (<=1kb)	14	103131096	103133765	2670	1	7127	ENST00000561156.1	-975	ENSG00000185215	TNF alpha induced protein 2
LINC01351	long intergenic non-protein coding RNA 1351	13.94304502	27.28923609	3.80147376	0.547519869	6.943079104	3.84E-12	7.15E-12	0.077890278	0.054714295	0.140788428	1.020024759	1.529679594	1.304400833	chr1	190477711	190479351	1641	*	1.692790953	39.22876247	0.759403822	0.337029047	2.253229593	0.024244676	0.034282646	5.102222999	5.317177639	4.466361005	8.134928814	5.92396472	10.44967767	Promoter (<=1kb)	1	190478551	190480735	2185	1	101929120	ENST00000436905.5	0	NA	long intergenic non-protein coding RNA 1351
MXRA8	matrix-remodelling associated 8	13.82640639	531.6842409	3.78935433	0.124899221	30.33929525	3.48E-202	4.27E-201	1.661659263	1.750857434	2.041432207	24.90758132	26.02883372	24.02271534	chr1	1359494	1360932	1439	*	9.512632708	127.209341	3.249844675	0.239358208	13.57732706	5.46E-42	2.37E-40	2.5511115	5.45010708	4.158336108	36.69756776	43.33847874	34.57893339	Promoter (<=1kb)	1	1352689	1358794	6106	2	54587	ENST00000342753.8	-700	ENSG00000162576	matrix remodeling associated 8
FOSL2	FOS-like antigen 2	13.78742415	3616.137464	3.785281044	0.051680452	73.2439611	0	0	11.81335883	13.21350219	12.31898746	172.9060573	166.4679888	170.1971337	chr2	28390167	28391073	907	*	1.828158964	125.627377	0.870391523	0.184618587	4.714538971	2.42E-06	5.48E-06	16.94666925	14.09052074	14.6311826	27.29720558	24.94300935	28.30912679	Promoter (1-2kb)	2	28392448	28408802	16355	1	2355	ENST00000460736.1	-1375	ENSG00000075426	FOS like 2; AP-1 transcription factor subunit
RAB3B	RAB3B; member RAS oncogene family	13.77188514	1051.697925	3.783654149	0.091763185	41.23281187	0	0	3.349281953	3.282857688	4.176723366	50.02865619	47.25010301	50.98033256	chr1	51990474	51991128	655	*	2.211318592	28.27528682	1.144906894	0.390132704	2.934660136	0.003339132	0.005212516	4.0088895	2.924447701	2.156174278	6.688719247	6.703433762	5.889818324	Promoter (<=1kb)	1	51907956	51990700	82745	2	5865	ENST00000371655.4	0	ENSG00000169213	RAB3B; member RAS oncogene family
DOCK2	dedicator of cytokinesis 2	13.76663791	1476.463724	3.783104362	0.503801176	7.509121733	5.95E-14	1.17E-13	8.931418541	2.927214772	3.402387012	70.09705027	67.57298904	70.38329496	chr5	169695928	169697478	1551	*	1.248056241	261.1268341	0.319682947	0.147604394	2.165809148	0.030325774	0.042371456	39.90667275	41.87277391	37.57903742	47.00181092	57.99249674	38.9487986	Promoter (<=1kb)	5	169695849	169702623	6775	1	1794	ENST00000519223.1	79	ENSG00000134516	dedicator of cytokinesis 2
STX1B	syntaxin 1B	13.70523483	139.8002428	3.776655143	0.243636185	15.50120782	3.40E-54	1.43E-53	0.441378242	0.492428653	0.516224236	6.831793732	7.235627285	5.625228593	chr16	30997152	30998713	1562	*	4.064428252	95.76396821	2.023052421	0.234592379	8.623692009	6.48E-18	5.95E-17	5.284445249	6.646472049	7.392597525	20.78926252	27.12552267	28.49912092	Promoter (<=1kb)	16	30996199	30997044	846	2	112755	ENST00000566211.1	-108	ENSG00000099365	syntaxin 1B
SYTL2	synaptotagmin-like 2	13.55405362	1421.979815	3.760652479	0.077220624	48.70010465	0	0	4.959014364	5.416715185	4.575623913	66.6337104	65.89762567	67.58426817	chr11	85718931	85719569	639	*	1.94888784	203.3505377	0.962651065	0.156652507	6.145136678	7.99E-10	3.03E-09	28.426671	19.93941615	22.79384237	44.29016799	47.07993015	41.79871069	Promoter (<=1kb)	11	85694275	85719075	24801	2	54843	ENST00000532995.5	0	ENSG00000137501	synaptotagmin like 2
SH2D4A	SH2 domain containing 4A	13.55297032	1021.335944	3.760537168	0.090296776	41.64641665	0	0	3.531025935	3.665857752	3.519710702	47.08718944	49.65388523	47.01278003	chr8	19313344	19314617	1274	*	3.280915279	50.39225266	1.714098341	0.311308688	5.506105061	3.67E-08	1.09E-07	3.09777825	5.45010708	3.388273866	14.10054328	12.78329229	11.58964251	Promoter (<=1kb)	8	19313693	19396218	82526	1	63898	ENST00000265807.8	0	ENSG00000104611	SH2 domain containing 4A
PCDHB11	protocadherin beta 11	13.53967886	169.9037353	3.759121616	0.217570482	17.27771884	6.92E-67	3.38E-66	0.701012502	0.519785801	0.563153712	8.349970117	8.279694309	7.282904652	chr5	141199498	141200047	550	*	3.389724334	18.21858444	1.761167952	0.503781997	3.495892989	0.000472478	0.000802842	1.27555575	1.595153292	1.386112036	4.338628701	6.235752337	3.419894511	Promoter (<=1kb)	5	141199627	141203779	4153	1	56125	ENST00000354757.5	0	ENSG00000197479	protocadherin beta 11
SCNN1A	sodium channel; non voltage gated 1 alpha subunit	13.44254201	77.49808719	3.748734075	0.319893859	11.71868097	1.02E-31	3.05E-31	0.25963426	0.355642916	0.211182642	3.86660548	3.277884844	3.750152395	chr12	6370872	6371494	623	*	6.520284709	181.1990394	2.704934961	0.194606934	13.89947882	6.38E-44	3.08E-42	8.928890249	8.906272545	6.93056018	53.69053017	60.79858529	41.60871655	Promoter (3-4kb)	12	6347509	6374803	27295	2	6337	ENST00000338748.9	3309	ENSG00000111319	sodium channel epithelial 1 subunit alpha
KCNH3	potassium channel; voltage gated eag related subfamily H; member 3	13.38383438	288.1891253	3.742419592	0.174414661	21.45702416	3.93E-102	2.64E-101	0.726975928	1.203714486	1.126307425	15.20548536	12.33455926	12.9896583	chr12	49538011	49539079	1069	*	2.030301474	46.69586997	1.021693965	0.315113622	3.242303392	0.001185677	0.001936259	3.644445	6.77940149	5.236423247	12.11200512	9.197734697	9.879695254	Promoter (<=1kb)	12	49539030	49558337	19308	1	23416	ENST00000257981.7	0	ENSG00000135519	potassium voltage-gated channel subfamily H member 3
FLNB	filamin B; beta	13.27140036	30873.27424	3.730248702	0.028477544	130.9891275	0	0	111.2532804	111.4803757	107.4215706	1491.347362	1418.814244	1429.161338	chr3	58161106	58162235	1130	*	3.0531698	43.41534467	1.610307826	0.332252164	4.846643603	1.26E-06	2.97E-06	2.73333375	3.722024347	4.466361005	9.219585989	9.821309931	13.4895839	Promoter (3-4kb)	3	58165476	58170978	5503	1	2317	ENST00000484981.1	-3241	ENSG00000136068	filamin B
FGF18	fibroblast growth factor 18	13.26569503	23.88492691	3.72962836	0.579291262	6.438261039	1.21E-10	2.13E-10	0.103853704	0.082071442	0.070394214	0.806531205	1.408276451	1.141350729	chr5	171418571	171419717	1147	*	1.461835541	107.0773685	0.547781015	0.204728737	2.675643014	0.007458604	0.011204882	17.67555825	15.02102683	12.01297098	20.06615774	21.51334556	21.46933776	Promoter (<=1kb)	5	171419647	171457626	37980	1	8817	ENST00000274625.6	0	ENSG00000156427	fibroblast growth factor 18
DNM1	dynamin 1	13.20914739	1928.614379	3.723465443	0.067522298	55.1442344	0	0	7.58132039	6.182715313	6.922097714	92.11060786	89.95972849	88.94383181	chr9	128191435	128193410	1976	*	1.52065018	185.1110967	0.604688304	0.15585496	3.8798143	0.000104536	0.000190211	24.96444825	25.78831155	24.64199175	40.67464407	38.50577068	31.7290213	Promoter (<=1kb)	9	128191655	128218281	26627	1	1759	ENST00000635766.1	0	ENSG00000106976	dynamin 1
FAIM2	Fas apoptotic inhibitory molecule 2	13.14688435	61.47479046	3.716649034	0.358812357	10.35819686	3.84E-25	1.02E-24	0.181743982	0.246214327	0.23464738	2.419593614	3.253604215	2.962076892	chr12	49894209	49895507	1299	*	1.804528619	82.73208679	0.851622024	0.237390286	3.587434171	0.000333948	0.000575502	13.120002	9.437990309	7.854634871	18.07761959	17.92778797	16.71948428	Promoter (1-2kb)	12	49870573	49897069	26497	2	23017	ENST00000552863.5	1562	ENSG00000135472	Fas apoptotic inhibitory molecule 2
WNT6	wingless-type MMTV integration site family; member 6	13.1301134	33.22449914	3.714807471	0.484669157	7.664625281	1.79E-14	3.59E-14	0.12981713	0.164142884	0.070394214	1.423290361	1.796766507	1.44027592	chr2	218860912	218861369	458	*	1.392106324	141.3499884	0.477269403	0.199662758	2.390377691	0.016831054	0.024276468	14.2133355	24.19315826	22.02378013	24.22401025	30.71108026	26.97916781	Promoter (<=1kb)	2	218859965	218871739	11775	1	7475	ENST00000486233.1	947	ENSG00000115596	Wnt family member 6
FZD2	frizzled class receptor 2	13.11476922	1884.237963	3.713120515	0.067712153	54.83683989	0	0	6.15333196	6.729858261	7.43832195	88.26772388	89.08562587	87.31333077	chr17	44556653	44557869	1217	*	1.981357482	122.9373493	0.986489199	0.199139017	4.953771563	7.28E-07	1.78E-06	15.85333575	15.68567404	10.78087139	28.38186275	28.21677933	24.509244	Promoter (<=1kb)	17	44557484	44561262	3779	1	2535	ENST00000315323.5	0	ENSG00000180340	frizzled class receptor 2
RGS9	regulator of G-protein signaling 9	13.03893486	25.88792755	3.704754116	0.546829543	6.774970673	1.24E-11	2.28E-11	0.155780556	0.082071442	0.046929476	1.280961325	1.262592681	1.087000694	chr17	65191920	65192538	619	*	16.48938305	21.0186681	4.043465517	0.643901878	6.279629946	3.39E-10	1.35E-09	0.54666675	0.531717764	0.154012448	7.592600226	5.612177103	6.459800743	Promoter (3-4kb)	17	65188704	65227692	38989	1	8787	ENST00000577595.1	3216	ENSG00000108370	regulator of G protein signaling 9
GPER1	G protein-coupled estrogen receptor 1	12.8882927	134.6722108	3.687989258	0.239007829	15.43041191	1.02E-53	4.27E-53	0.623122224	0.437714358	0.422365284	6.54713566	6.142999004	6.195903958	chr7	1086729	1088383	1655	*	1.499533321	112.2609479	0.584513581	0.190280285	3.071855707	0.002127325	0.003385688	15.48889125	15.68567404	14.9392075	23.32012927	23.22817746	20.32937293	Promoter (<=1kb)	7	1086807	1091949	5143	1	2852	ENST00000413368.5	0	ENSG00000164850	G protein-coupled estrogen receptor 1
ZNF699	zinc finger protein 699	12.88419764	296.8472438	3.687530792	0.162054272	22.75491252	1.28E-114	9.47E-114	1.142390744	1.039571601	1.079377949	13.30776487	14.71406085	13.6146837	chr19	9309378	9310268	891	*	1.796098767	92.47517833	0.844866686	0.243542864	3.469067706	0.000522268	0.000883254	12.93777975	11.56486136	9.394759355	24.58556264	14.03044276	20.32937293	Promoter (<=1kb)	19	9291140	9309838	18699	2	374879	ENST00000591998.6	0	ENSG00000196110	zinc finger protein 699
STAC2	SH3 and cysteine rich domain 2	12.88018179	345.6906408	3.68708105	0.148870948	24.76696167	2.04E-135	1.73E-134	1.2981713	1.285785928	1.220166377	16.27295313	15.90381165	16.30501042	chr17	39222932	39223644	713	*	6.780752471	36.41480677	2.76144538	0.418862253	6.592729132	4.32E-11	1.93E-10	1.27555575	0.930506087	2.618211624	12.47355751	7.794690421	11.20965423	Promoter (2-3kb)	17	39211241	39225668	14428	2	342667	ENST00000584501.1	2024	ENSG00000141750	SH3 and cysteine rich domain 2
JDP2	Jun dimerization protein 2	12.71324758	518.6533837	3.668260707	0.125268233	29.28324778	1.70E-188	1.95E-187	2.284781487	1.832928876	1.665996399	23.12846836	23.9649803	25.57169133	chr14	75427466	75428141	676	*	2.0923292	35.43044053	1.065109858	0.369835329	2.879957035	0.003977294	0.006164046	5.466667499	3.722024347	2.618211624	10.12346697	6.391646146	7.219777301	Promoter (<=1kb)	14	75427716	75469798	42083	1	122953	ENST00000419727.6	0	ENSG00000140044	Jun dimerization protein 2
SPON2	spondin 2; extracellular matrix protein	12.61755469	43.11767086	3.657360435	0.419400151	8.720455687	2.77E-18	6.23E-18	0.233670834	0.082071442	0.164253166	1.921441987	2.136695306	1.983776267	chr4	1191876	1193041	1166	*	7.178132795	147.646382	2.843608613	0.207796561	13.68457977	1.26E-42	5.64E-41	8.017778999	5.184248198	5.544448144	44.47094418	38.34987687	45.59859348	Promoter (2-3kb)	4	1171879	1195134	23256	2	10417	ENST00000515004.5	2093	ENSG00000159674	spondin 2
ITGA11	integrin; alpha 11	12.53417541	56.6233777	3.647795183	0.369094471	9.883093536	4.93E-23	1.24E-22	0.25963426	0.191500032	0.187717904	2.751694698	2.185256563	2.989251909	chr15	68334273	68335692	1420	*	3.22296236	37.30328833	1.68838734	0.347779561	4.854762984	1.21E-06	2.86E-06	3.2800005	3.456165465	2.310186727	10.30424316	9.041840889	8.929724556	Promoter (<=1kb)	15	68331078	68336100	5023	2	22801	ENST00000569346.5	408	ENSG00000137809	integrin subunit alpha 11
LINC00960	long intergenic non-protein coding RNA 960	12.51987411	83.15717851	3.646148151	0.304832404	11.96115669	5.68E-33	1.73E-32	0.311561112	0.218857179	0.398900546	3.74799795	4.394793754	3.505577239	chr3	75672125	75672618	494	*	8.958377664	14.50337132	3.163237488	0.665149654	4.755677864	1.98E-06	4.54E-06	0.18222225	0.930506087	0.308024897	3.977076309	4.676814253	4.369865208	Promoter (<=1kb)	3	75672300	75742048	69749	1	401074	ENST00000668145.1	0	ENSG00000242516	long intergenic non-protein coding RNA 960
COL6A2	collagen; type VI; alpha 2	12.32451868	10997.27182	3.623459399	0.037551877	96.49209746	0	0	41.69726214	39.66786373	44.41874906	524.3164474	518.6099435	494.666841	chr21	46116783	46117239	457	*	10.84473467	35.41962869	3.438922851	0.438709865	7.838717861	4.55E-15	3.19E-14	0.91111125	1.063435528	1.078087139	11.93122893	10.60077897	9.689701114	Promoter (3-4kb)	21	46113617	46117521	3905	1	1292	ENST00000485591.1	3166	ENSG00000142173	collagen type VI alpha 2 chain
MYL9	myosin; light chain 9; regulatory	12.28205456	6396.498964	3.618480012	0.041544229	87.09946253	0	0	24.30176673	25.00443272	24.19214489	288.3823486	297.6562244	307.9744717	chr20	36541169	36543404	2236	*	1.717834235	146.6389694	0.780590828	0.184254257	4.236487339	2.27E-05	4.49E-05	20.59111425	16.74910956	18.17346892	37.05912015	28.84035456	26.02919711	Promoter (<=1kb)	20	36541497	36549825	8329	1	10398	ENST00000346786.2	0	ENSG00000101335	myosin light chain 9
NEXN-AS1	NEXN antisense RNA 1	12.27057259	31.17502136	3.617130666	0.488396296	7.406138611	1.30E-13	2.54E-13	0.103853704	0.164142884	0.093858952	1.541897891	1.262592681	1.548975989	chr1	77888233	77889997	1765	*	6.316886594	27.33621366	2.659213672	0.468026824	5.681754842	1.33E-08	4.25E-08	1.457778	1.462223851	0.924074691	5.061733484	10.60077897	7.789759719	Promoter (<=1kb)	1	77881348	77889539	8192	2	374987	ENST00000421331.1	0	ENSG00000235927	NEXN antisense RNA 1
TINAGL1	tubulointerstitial nephritis antigen-like 1	12.25105939	2129.318012	3.614834604	0.064250534	56.26154933	0	0	7.685174094	7.46850124	9.268571515	99.51171773	99.33205108	98.80836312	chr1	31575091	31576998	1908	*	5.797448583	196.0272949	2.53541812	0.172378885	14.70840302	5.69E-49	3.60E-47	8.382223499	9.836778632	11.24290874	60.19847322	50.82138155	55.09830045	Promoter (<=1kb)	1	31576485	31587682	11198	1	64129	ENST00000457433.6	0	ENSG00000142910	tubulointerstitial nephritis antigen like 1
MLPH	melanophilin	12.21232143	1788.748379	3.610265562	0.069328363	52.0748714	0	0	6.776454184	7.660001272	6.288549787	85.75324424	81.68003418	82.39465263	chr2	237487131	237487670	540	*	5.849992811	16.10503656	2.548434852	0.595949298	4.276261187	1.90E-05	3.79E-05	0.54666675	1.32929441	0.462037345	4.880957288	3.117876169	5.699824185	Promoter (<=1kb)	2	237487251	237510711	23461	1	79083	ENST00000477222.5	0	ENSG00000115648	melanophilin
KCNIP3	Kv channel interacting protein 3; calsenilin	12.08953439	242.6998002	3.595686777	0.177112667	20.30169179	1.24E-91	7.67E-91	0.701012502	1.066928749	1.055913211	10.91189277	11.07196658	11.9026576	chr2	95315001	95317355	2355	*	11.64828567	291.5090287	3.542045737	0.169353275	20.91512984	3.90E-97	2.11E-94	6.742223249	9.703849191	6.93056018	91.8343075	96.65416123	78.46757961	Promoter (4-5kb)	2	95310222	95386076	75855	1	30818	ENST00000360990.7	4779	ENSG00000115041	potassium voltage-gated channel interacting protein 3
ASS1	argininosuccinate synthase 1	12.07276223	166.5521303	3.593683895	0.216306079	16.61388306	5.53E-62	2.55E-61	0.934683336	0.601857243	0.422365284	7.638324937	8.012607396	7.581829843	chr9	130451559	130452234	676	*	5.43209063	45.18818599	2.44150755	0.351327595	6.949375978	3.67E-12	1.87E-11	2.00444475	2.126871056	3.080248969	9.400362185	14.65401799	13.86957218	Promoter (<=1kb)	9	130452223	130471514	19292	1	445	ENST00000443588.1	0	ENSG00000130707	argininosuccinate synthase 1
PALD1	phosphatase domain containing; paladin 1	12.06673878	211.5478375	3.592963914	0.85991095	4.178297662	2.94E-05	4.18E-05	1.791476393	0.164142884	0.516224236	10.31885512	9.833654531	9.375380989	chr10	70478370	70479185	816	*	13.78638074	19.83530706	3.785171858	0.630387011	6.004520707	1.92E-09	6.90E-09	0.18222225	0.398788323	0.770062242	5.24250968	5.92396472	7.219777301	Promoter (<=1kb)	10	70478767	70568450	89684	1	27143	ENST00000263563.7	0	ENSG00000107719	phosphatase domain containing paladin 1
FSTL3	follistatin-like 3 (secreted glycoprotein)	12.0441002	3935.978646	3.590254711	0.049823524	72.05942988	0	0	14.30584772	15.37471684	16.30799292	185.7631136	186.1595785	177.4256883	chr19	677284	678177	894	*	5.050518087	69.00098513	2.336431388	0.287462611	8.127774875	4.37E-16	3.39E-15	5.284445249	3.323236024	3.234261417	23.13935307	17.77189416	16.14950186	Promoter (<=1kb)	19	678061	681771	3711	1	10272	ENST00000592058.3	0	ENSG00000070404	follistatin like 3
STC1	stanniocalcin 1	11.94918011	2910.636238	3.578839726	0.054363226	65.83199726	0	0	11.21620003	11.73621624	11.3569332	132.010181	138.5209854	135.4131115	chr8	23854201	23854930	730	*	12.17454336	24.65808319	3.605795756	0.574376185	6.277759854	3.43E-10	1.37E-09	1.457778	0.132929441	0.462037345	8.31570501	5.612177103	8.549736277	Promoter (<=1kb)	8	23841929	23854806	12878	2	6781	ENST00000290271.7	0	ENSG00000159167	stanniocalcin 1
ZNF488	zinc finger protein 488	11.88555241	116.1005536	3.571137053	0.255492901	13.9774414	2.14E-44	7.84E-44	0.64908565	0.273571474	0.445830022	5.361060359	5.098931979	5.733928663	chr10	47384119	47384884	766	*	2.035071803	64.46613342	1.025079698	0.268567536	3.816841435	0.000135171	0.000242847	6.742223249	5.45010708	9.702784252	13.55821469	15.27759323	14.05956632	Promoter (<=1kb)	10	47365496	47384293	18798	2	118738	ENST00000585316.3	0	ENSG00000265763	zinc finger protein 488
HOXC5	homeobox C5	11.82901099	70.80212934	3.564257551	0.321218494	11.09605338	1.31E-28	3.69E-28	0.337524538	0.273571474	0.23464738	3.226124818	3.593533014	3.043601944	chr12	54017430	54019469	2040	*	1.237686889	188.8858956	0.307646387	0.152028077	2.023615595	0.043009719	0.058891118	30.613338	29.77619478	26.18211624	33.80514863	32.89359358	37.0488572	Promoter (<=1kb)	12	54017110	54035361	18252	1	3222	ENST00000512206.1	320	ENSG00000172789	homeobox C5
NR2F2	nuclear receptor subfamily 2; group F; member 2	11.82633315	7417.033807	3.563930919	0.037185433	95.84212498	0	0	28.45591489	30.09286214	29.68289359	339.7631307	349.2039987	344.6879202	chr15	96330133	96331436	1304	*	2.118176607	215.7291536	1.082822882	0.162424366	6.666628356	2.62E-11	1.21E-10	28.7911155	24.45901714	17.86544402	48.2672443	48.63886823	48.44850557	Promoter (<=1kb)	15	96330700	96340258	9559	1	7026	ENST00000394166.8	0	ENSG00000185551	nuclear receptor subfamily 2 group F member 2
EXPH5	exophilin 5	11.71138577	182.2117722	3.54983989	0.20304029	17.48342602	1.92E-68	9.52E-68	0.882756484	0.547142948	0.750871616	8.943007768	8.692464993	7.744879947	chr11	108593227	108593934	708	*	2.25611861	55.27642347	1.173842916	0.272783561	4.303202559	1.68E-05	3.39E-05	6.195556499	5.848895403	5.390435696	13.1966623	12.47150467	12.34961907	Promoter (<=1kb)	11	108505435	108593768	88334	2	23086	ENST00000265843.9	0	ENSG00000110723	exophilin 5
SLC16A3	solute carrier family 16 (monocarboxylate transporter); member 3	11.63499249	794.9230199	3.540398374	0.694552465	5.097380763	3.44E-07	5.31E-07	6.54278335	1.395214517	1.665996399	37.02927089	37.90206105	35.70797281	chr17	82234673	82235216	544	*	7.142330354	37.7489766	2.836394864	0.391769612	7.239956292	4.49E-13	2.55E-12	1.8222225	1.993941615	0.924074691	11.02734795	11.22435421	10.63967181	Promoter (<=1kb)	17	82234899	82237177	2279	1	9123	ENST00000578522.5	0	ENSG00000141526	solute carrier family 16 member 3
PRUNE2	prune homolog 2 (Drosophila)	11.61647329	197.6187432	3.538100234	0.200383827	17.65661571	9.05E-70	4.55E-69	0.623122224	0.73864298	1.008983735	8.705792707	8.328255566	10.4895567	chr9	76905772	76906796	1025	*	1.83332029	61.13213084	0.874458854	0.271034846	3.226370581	0.001253709	0.002042237	6.195556499	9.172131427	6.622535283	11.75045273	12.62739848	15.00953702	Promoter (<=1kb)	9	76611376	76906114	294739	2	158471	ENST00000376718.8	0	ENSG00000106772	prune homolog 2 with BCH domain
PGM5	phosphoglucomutase 5	11.58196153	42.46736806	3.533807705	0.432342288	8.173634182	2.99E-16	6.35E-16	0.155780556	0.300928621	0.070394214	2.538201144	1.699643993	1.657676059	chr9	68500704	68501351	648	*	13.45713472	34.74291788	3.75029936	0.487037725	7.700223554	1.36E-14	9.07E-14	0.728889	0.797576646	0.924074691	9.038809793	8.418265655	14.62954874	Promoter (3-4kb)	9	68496825	68531061	34237	1	5239	ENST00000496758.1	3879	ENSG00000154330	phosphoglucomutase 5
HOXC4	homeobox C4	11.57984988	155.17211	3.533544646	0.215588381	16.39023692	2.25E-60	1.02E-59	0.51926852	0.601857243	0.750871616	7.092730298	7.332749799	7.174204583	chr12	54036935	54037157	223	*	5.335742963	25.36876673	2.41568917	0.467668499	5.165387821	2.40E-07	6.32E-07	1.27555575	1.595153292	1.232099588	6.688719247	9.821309931	4.749853487	Promoter (<=1kb)	12	54037854	54053424	15571	1	3221	ENST00000507650.1	-697	ENSG00000198353	homeobox C4
PPARG	peroxisome proliferator-activated receptor gamma	11.56622916	401.5692483	3.531846687	0.13898318	25.41204409	1.86E-142	1.65E-141	1.687622689	1.203714486	1.947573255	17.90973704	19.57018655	18.42466177	chr3	12303526	12303878	353	*	16.2854153	51.78513754	4.025508606	0.42061066	9.570629059	1.06E-21	1.32E-20	0.91111125	0.930506087	1.232099588	11.56967654	18.08368178	18.80941981	Promoter (1-2kb)	3	12305773	12381392	75620	1	5468	ENST00000438682.6	-1895	ENSG00000132170	peroxisome proliferator activated receptor gamma
NALCN	sodium leak channel; non selective	11.43461253	68.23162737	3.515335574	0.324708601	10.82612398	2.59E-27	7.14E-27	0.311561112	0.164142884	0.35197107	3.27356783	2.986517302	3.233827066	chr13	101397841	101398087	247	*	421.978771	68.79589006	8.721026611	1.1994545	7.27082737	3.57E-13	2.05E-12	0.18222225	0	0	25.85099601	19.64261986	22.6093026	Promoter (1-2kb)	13	101368545	101399154	30610	2	259232	ENST00000376200.5	1067	ENSG00000102452	sodium leak channel; non-selective
CEP126	centrosomal protein 126kDa	11.36694927	165.5231659	3.506773201	0.212404262	16.50990032	3.11E-61	1.42E-60	0.830829632	0.601857243	0.610083188	6.831793732	7.79408174	8.369905346	chr11	101914718	101915413	696	*	1.562985871	130.5104463	0.644304737	0.192642833	3.344555971	0.000824144	0.001366186	18.76889175	16.882039	16.78735688	26.75487699	31.4905493	20.70936121	Promoter (<=1kb)	11	101915010	102001062	86053	1	57562	ENST00000263468.13	0	ENSG00000110318	centrosomal protein 126
PRR5L	proline rich 5 like	11.20391598	810.5550534	3.485931165	0.096752629	36.02931735	2.91E-284	5.11E-283	3.089647693	3.392286278	3.637034392	39.28281396	36.73659088	36.4688733	chr11	36455250	36456351	1102	*	5.663077186	332.1694686	2.501586193	0.135597408	18.44862834	5.35E-76	1.21E-73	13.66666875	18.21133341	18.94353116	89.12266456	94.47164791	97.08700528	Promoter (<=1kb)	11	36455289	36463676	8388	1	79899	ENST00000530627.1	0	ENSG00000135362	proline rich 5 like
SNPH	syntaphilin	11.1350776	216.8125889	3.477039707	0.183828065	18.91462935	8.64E-80	4.79E-79	0.752939354	1.012214454	0.962054259	9.844424996	10.90200218	9.321030954	chr20	1266032	1266933	902	*	5.507139376	51.35498249	2.461303121	0.325175614	7.569150375	3.76E-14	2.40E-13	2.5511115	3.456165465	2.00216183	14.46209567	12.78329229	15.95950772	Promoter (<=1kb)	20	1266280	1307051	40772	1	9751	ENST00000649598.1	0	ENSG00000101298	syntaphilin
EPHA2	EPH receptor A2	11.05426143	6823.64258	3.466530732	0.042001038	82.53440536	0	0	27.23563387	27.74014746	31.25503103	323.229241	312.6859335	310.039773	chr1	16144942	16147187	2246	*	14.84454768	288.7405453	3.89186123	0.177146142	21.96977696	5.60E-107	4.06E-104	6.377778749	7.576978136	4.620373453	93.09974087	94.00396648	81.69747998	Promoter (<=1kb)	1	16134560	16146450	11891	2	1969	ENST00000480202.1	0	ENSG00000142627	EPH receptor A2
ZNF680	zinc finger protein 680	11.01857836	497.900413	3.461866191	0.119805701	28.89567148	1.35E-183	1.52E-182	2.051110653	2.079143202	2.182220635	22.4879877	22.62954574	23.88684026	chr7	64562677	64563324	648	*	5.357769748	103.2668845	2.421632582	0.233652138	10.36426458	3.61E-25	5.77E-24	5.648889749	6.646472049	4.312348556	29.46651993	31.95823073	25.07922641	Promoter (<=1kb)	7	64519878	64563071	43194	2	340252	ENST00000309683.11	0	ENSG00000173041	zinc finger protein 680
IGFBP6	insulin-like growth factor binding protein 6	10.94538049	1220.739502	3.452250202	0.078642163	43.89821006	0	0	4.85516066	5.717643807	5.044918673	55.57948859	55.82116486	57.63821182	chr12	53097664	53099670	2007	*	3.128955766	180.0053311	1.645681263	0.212623566	7.739881766	9.95E-15	6.75E-14	16.035558	19.00891006	9.548771804	34.70902961	51.44495678	49.39847627	Promoter (<=1kb)	12	53097667	53101163	3497	1	3489	ENST00000548176.1	0	ENSG00000167779	insulin like growth factor binding protein 6
TGFBI	transforming growth factor; beta-induced; 68kDa	10.93189841	1646.326325	3.450472053	0.070821822	48.72046419	0	0	6.750490758	7.058144029	7.227139308	71.68639118	78.62067499	77.69337463	chr5	136058163	136058915	753	*	12.30914308	248.9882169	3.621658425	0.176338906	20.53805657	9.84E-94	4.48E-91	8.017778999	5.45010708	6.006485489	74.2990165	77.94690421	76.18764994	Promoter (<=1kb)	5	136058767	136061536	2770	1	7045	ENST00000513497.1	0	ENSG00000120708	transforming growth factor beta induced
JUP	junction plakoglobin	10.88744294	457.6473787	3.444593253	0.128883994	26.72630754	2.33E-157	2.29E-156	2.284781487	1.504643107	2.064896945	22.22705114	21.17270803	19.97363776	chr17	41786378	41787095	718	*	1.3476405	261.5981514	0.43043569	0.134194801	3.20754371	0.001338737	0.002174829	33.528894	38.68246732	42.04539843	53.50975398	49.41833727	46.35857004	Promoter (<=1kb)	17	41754604	41786698	32095	2	3728	ENST00000310706.9	0	ENSG00000173801	junction plakoglobin
CDC42EP1	CDC42 effector protein (Rho GTPase binding) 1	10.88736894	3386.837537	3.444583446	0.050566676	68.11963365	0	0	13.86446948	14.93700248	14.66546126	156.3247246	151.8996117	160.6315276	chr22	37563273	37563934	662	*	1.922557663	92.36576735	0.94302687	0.214550812	4.395354457	1.11E-05	2.28E-05	10.75111275	11.16607304	10.47284649	22.77780068	18.39546939	19.18940809	Promoter (<=1kb)	22	37563654	37566530	2877	1	11135	ENST00000415670.1	0	ENSG00000128283	CDC42 effector protein 1
SARDH	sarcosine dehydrogenase	10.87824475	135.5421232	3.443373886	0.230375968	14.94675818	1.64E-50	6.54E-50	0.726975928	0.656571538	0.375435808	6.357363612	6.434366545	5.951328802	chr9	133742860	133743311	452	*	2.103316815	90.58241831	1.072666174	0.227081803	4.723699397	2.32E-06	5.25E-06	8.017778999	12.22950857	9.548771804	20.24693394	22.44870841	18.42943153	Promoter (2-3kb)	9	133725393	133739955	14563	2	1757	ENST00000298628.6	-2905	ENSG00000123453	sarcosine dehydrogenase
ZNF506	zinc finger protein 506	10.71148885	181.5719452	3.421087117	0.199634328	17.13676775	7.89E-66	3.81E-65	0.856793058	0.62921439	0.868195306	8.99045078	7.454152941	8.668830537	chr19	19821411	19821926	516	*	6.756255741	41.00585349	2.756223939	0.379385586	7.264967466	3.73E-13	2.14E-12	2.186667	1.462223851	1.848149381	8.858033597	14.03044276	12.53961321	Promoter (<=1kb)	19	19761038	19821716	60679	2	440515	ENST00000590274.1	0	ENSG00000081665	zinc finger protein 506
PDLIM2	PDZ and LIM domain 2 (mystique)	10.68378544	2124.515901	3.417351003	0.061437842	55.62290128	0	0	9.840138451	9.383501559	8.564629375	95.36045418	98.38510657	99.84101378	chr8	22581858	22582514	657	*	38.13673401	135.4736526	5.253109393	0.340265045	15.43828691	9.05E-54	7.18E-52	1.457778	0.797576646	1.386112036	47.18258712	42.40311589	41.41872241	Promoter (1-2kb)	8	22580600	22589736	9137	1	64236	ENST00000416159.5	1258	ENSG00000120913	PDZ and LIM domain 2
AGTR1	angiotensin II receptor; type 1	10.67100562	61.899934	3.415624234	0.349067659	9.784991964	1.31E-22	3.26E-22	0.415414816	0.054714295	0.328506332	2.751694698	3.205042958	2.608801666	chr3	148737146	148737592	447	*	14.26041207	29.25132553	3.833943765	0.539732237	7.103418149	1.22E-12	6.58E-12	0	0.664647205	1.232099588	10.84657175	9.353628506	7.029783161	Promoter (2-3kb)	3	148739798	148743001	3204	1	185	ENST00000402260.1	-2206	ENSG00000144891	angiotensin II receptor type 1
CLDN3	claudin 3	10.63259548	23.1714646	3.410421905	0.542911406	6.281728232	3.35E-10	5.80E-10	0.077890278	0.082071442	0.140788428	1.114910783	1.165470167	0.92395059	chr7	73769603	73770818	1216	*	2.650083322	40.90457385	1.40603772	0.3463206	4.059930949	4.91E-05	9.29E-05	2.5511115	4.386671552	4.466361005	12.83510991	8.574159464	8.169747998	Promoter (<=1kb)	7	73768997	73770270	1274	2	1365	ENST00000395145.3	0	ENSG00000165215	claudin 3
GRB7	growth factor receptor-bound protein 7	10.61668905	48.40303329	3.408262008	0.373895933	9.115536459	7.83E-20	1.84E-19	0.233670834	0.164142884	0.23464738	2.206100059	2.282379076	2.201176406	chr17	39740418	39740808	391	*	4.092626904	21.0994219	2.033027153	0.493323085	4.121086593	3.77E-05	7.24E-05	0.728889	1.196364969	2.310186727	5.965614463	6.547539954	4.369865208	Promoter (<=1kb)	17	39740132	39742894	2763	1	2886	ENST00000584053.1	286	ENSG00000141738	growth factor receptor bound protein 7
PODNL1	podocan-like 1	10.4904093	114.7223182	3.390999064	0.246117397	13.77797387	3.46E-43	1.25E-42	0.493305094	0.383000064	0.633547926	5.527110901	4.856125695	5.462178489	chr19	13937569	13939011	1443	*	2.082515353	45.06405937	1.058327132	0.326938397	3.237084233	0.001207578	0.001970464	5.284445249	3.190306583	6.622535283	11.75045273	8.730053272	9.689701114	Promoter (<=1kb)	19	13931461	13938292	6832	2	79883	ENST00000588872.2	0	ENSG00000132000	podocan like 1
ALS2CL	ALS2 C-terminal like	10.45877672	239.6429877	3.386642215	0.172397901	19.64433559	6.46E-86	3.79E-85	1.246244448	1.066928749	0.891660044	11.90819602	10.75631841	10.38085663	chr3	46692613	46693667	1055	*	5.606224608	53.915693	2.487029546	0.31283717	7.949917041	1.87E-15	1.36E-14	3.46222275	2.65858882	2.310186727	15.90830524	13.87454895	15.57951944	Promoter (<=1kb)	3	46670565	46693653	23089	2	259173	ENST00000415953.5	0	ENSG00000178038	ALS2 C-terminal like
MAPT	microtubule-associated protein tau	10.44078809	135.436538	3.384158708	0.223298091	15.15534095	6.99E-52	2.85E-51	0.597158798	0.519785801	0.680477402	6.167591564	6.191560261	6.331779045	chr17	45977102	45978113	1012	*	3.469701329	28.23595279	1.794811481	0.416936967	4.304754972	1.67E-05	3.36E-05	1.8222225	3.190306583	1.386112036	7.773376422	7.794690421	6.269806603	Promoter (4-5kb)	17	45972783	46024431	51649	1	4137	ENST00000576518.1	4319	ENSG00000186868	microtubule associated protein tau
SCN9A	sodium channel; voltage gated; type IX alpha subunit	10.42662568	3401.192048	3.382200436	0.048363264	69.93325492	0	0	15.26649448	14.85493104	15.27554445	157.937787	153.9391845	157.2346504	chr2	166374059	166374245	187	*	4.252715719	67.09313623	2.088384418	0.281125617	7.428652142	1.10E-13	6.66E-13	2.915556	4.12081267	6.006485489	16.08908143	19.33083225	18.61942567	Promoter (1-2kb)	2	166195189	166375901	180713	2	6335	ENST00000303354.11	1656	ENSG00000169432	sodium voltage-gated channel alpha subunit 9
PTH1R	parathyroid hormone 1 receptor	10.3637169	30.41821333	3.373469606	0.468479041	7.200897607	5.98E-13	1.14E-12	0.155780556	0.136785737	0.11732369	1.494454879	1.311153938	1.385925885	chr3	46892143	46892933	791	*	1.697418838	86.50304647	0.763342594	0.238128052	3.205597105	0.001347826	0.002188494	10.75111275	13.82466186	8.162659768	19.34305296	16.36884988	18.42943153	Promoter (<=1kb)	3	46892721	46898734	6014	1	5745	ENST00000490109.1	0	ENSG00000160801	parathyroid hormone 1 receptor
CYP26B1	cytochrome P450; family 26; subfamily B; polypeptide 1	10.3565193	140.357224	3.372467307	0.223598703	15.0826783	2.11E-51	8.52E-51	0.701012502	0.601857243	0.58661845	7.235059335	6.264402146	5.842628732	chr2	72138927	72139382	456	*	22.29939681	31.43105934	4.478932781	0.575256604	7.785973688	6.92E-15	4.76E-14	0.3644445	0.398788323	0.616049794	10.48501936	9.509522314	9.879695254	Promoter (3-4kb)	2	72129393	72143084	13692	2	56603	ENST00000412253.1	3702	ENSG00000003137	cytochrome P450 family 26 subfamily B member 1
STRA6	stimulated by retinoic acid 6	10.33053552	4766.692704	3.368843138	0.048441672	69.54432016	0	0	20.53706996	21.83100363	21.82220635	230.2883804	219.2055139	207.3725575	chr15	74196116	74196760	645	*	6.934837625	428.3123123	2.793862103	0.121215173	23.04878214	1.51E-117	1.88E-114	16.035558	19.93941615	19.09754361	126.1817847	125.8063034	120.0762962	Promoter (<=1kb)	15	74179469	74196289	16821	2	64220	ENST00000545137.5	0	ENSG00000137868	signaling receptor and transporter of retinol STRA6
PDLIM1	PDZ and LIM domain 1	10.32460195	3599.504208	3.368014256	0.048926151	68.83873361	0	0	16.95411717	15.67564546	15.8621629	160.5945957	165.6667281	169.7623334	chr10	95246666	95247814	1149	*	7.686289483	57.98794196	2.942287313	0.323347124	9.099469558	9.08E-20	9.70E-19	1.64000025	2.924447701	2.156174278	16.99296241	15.43348703	18.61942567	Promoter (<=1kb)	10	95238634	95247620	8987	2	9124	ENST00000490391.1	0	ENSG00000107438	PDZ and LIM domain 1
ENPP5	ectonucleotide pyrophosphatase/phosphodiesterase 5 (putative)	10.30889986	60.35751559	3.365818475	0.334245484	10.06989962	7.51E-24	1.93E-23	0.181743982	0.300928621	0.328506332	2.846580722	2.646588504	2.826201805	chr6	46170651	46171250	600	*	8.210987418	35.21126349	3.037555725	0.42788865	7.098939699	1.26E-12	6.78E-12	0.54666675	1.861012174	1.386112036	9.219585989	9.509522314	12.53961321	Promoter (<=1kb)	6	46159185	46170980	11796	2	59084	ENST00000371383.7	0	ENSG00000112796	ectonucleotide pyrophosphatase/phosphodiesterase family member 5
SYT12	synaptotagmin XII	10.25784123	50.87623238	3.358655241	0.369865385	9.080750392	1.08E-19	2.52E-19	0.155780556	0.300928621	0.23464738	1.945163493	2.69514976	2.36422651	chr11	67032359	67034161	1803	*	7.856506464	83.2662777	2.973887935	0.293659724	10.12698606	4.19E-24	6.26E-23	5.648889749	1.993941615	2.310186727	24.76633883	24.16354031	24.12925572	Promoter (2-3kb)	11	67030100	67039931	9832	1	91683	ENST00000525149.1	2259	ENSG00000173227	synaptotagmin 12
BCAM	basal cell adhesion molecule (Lutheran blood group)	10.24390432	1481.45012	3.356693777	0.073428665	45.71367054	0	0	6.490856498	6.811929703	6.804774024	71.68639118	68.01004035	64.29609107	chr19	44807911	44808980	1070	*	1.504479766	73.76844925	0.589264704	0.258830633	2.276642053	0.022807609	0.032377042	10.75111275	11.96364969	7.392597525	16.99296241	11.84792944	15.19953116	Promoter (<=1kb)	19	44809059	44821421	12363	1	4059	ENST00000270233.11	-79	ENSG00000187244	basal cell adhesion molecule (Lutheran blood group)
ZNF493	zinc finger protein 493	10.16842204	149.536196	3.346023911	0.211593077	15.81348479	2.51E-56	1.08E-55	0.752939354	0.711285832	0.58661845	7.069008792	6.652892202	6.848104374	chr19	21396913	21397346	434	*	3.600416113	59.36010053	1.848163654	0.287041691	6.438659308	1.21E-10	5.10E-10	4.19111175	5.583036521	3.388273866	15.00442426	17.14831893	14.05956632	Promoter (<=1kb)	19	21397119	21423040	25922	1	284443	ENST00000596302.5	0	ENSG00000196268	zinc finger protein 493
GUCY1A2	guanylate cyclase 1; soluble; alpha 2	10.09949372	137.6982814	3.336211069	0.221875755	15.03639307	4.24E-51	1.71E-50	0.597158798	0.766000127	0.539688974	6.215034576	5.973034604	6.739404305	chr11	107017344	107018473	1130	*	1.671026173	72.49155333	0.74073433	0.249513616	2.968713052	0.002990497	0.004689005	10.933335	8.773343104	8.162659768	15.90830524	12.15971706	16.90947842	Promoter (<=1kb)	11	106687184	107018445	331262	2	2977	ENST00000282249.6	0	ENSG00000152402	guanylate cyclase 1 soluble subunit alpha 2
TNNC1	troponin C type 1 (slow)	10.07554948	36.92155021	3.332786615	0.429352601	7.762353381	8.34E-15	1.69E-14	0.12981713	0.191500032	0.187717904	1.850277469	1.893889021	1.331575851	chr3	52449793	52450368	576	*	15.68716187	47.98477003	3.971512458	0.447041512	8.883990302	6.45E-19	6.46E-18	1.0933335	0.398788323	1.540124484	18.98150057	15.90116846	9.879695254	Promoter (1-2kb)	3	52451439	52451991	553	2	7134	ENST00000461086.1	1623	ENSG00000114854	troponin C1; slow skeletal and cardiac type
LPAR5	lysophosphatidic acid receptor 5	9.999494711	34.64546966	3.321855195	0.447068424	7.430306002	1.08E-13	2.12E-13	0.207707408	0.054714295	0.211182642	1.352125843	1.893889021	1.521800972	chr12	6635915	6636463	549	*	14.73577566	40.09404353	3.881251097	0.451967878	8.587448992	8.89E-18	8.06E-17	0.91111125	0.797576646	0.924074691	13.1966623	14.03044276	10.06968939	Promoter (<=1kb)	12	6618835	6635959	17125	2	57121	ENST00000329858.9	0	ENSG00000184574	lysophosphatidic acid receptor 5
GPRC5A	G protein-coupled receptor; class C; group 5; member A	9.937400298	4691.756005	3.312868481	0.044293661	74.79328682	0	0	21.75735098	22.51493231	21.2355879	222.1993468	211.4357127	210.6063845	chr12	12890624	12891739	1116	*	2.685267988	227.0165431	1.425066076	0.142609455	9.992788182	1.64E-23	2.34E-22	19.49778075	22.73093441	20.79168054	53.32897778	54.09515152	56.99824185	Promoter (<=1kb)	12	12890782	12917937	27156	1	9052	ENST00000014914.5	0	ENSG00000013588	G protein-coupled receptor class C group 5 member A
FGD6	FYVE; RhoGEF and PH domain containing 6	9.904641907	705.5676408	3.308104817	0.09850618	33.58271352	3.00E-247	4.53E-246	3.271391675	3.47435772	3.144274894	33.21010842	31.75906204	31.87629536	chr12	95204254	95204777	524	*	51.76637137	86.9332045	5.693943289	0.477344253	11.92837926	8.42E-33	2.16E-31	0.54666675	0.531717764	0.616049794	26.0317722	31.33465549	27.35915609	Promoter (4-5kb)	12	95189192	95208956	19765	2	55785	ENST00000550368.1	4179	ENSG00000180263	FYVE; RhoGEF and PH domain containing 6
ZNF117	zinc finger protein 117	9.898567938	517.3078581	3.30721982	0.115227021	28.70177306	3.63E-181	4.03E-180	2.154964357	2.681000445	2.416868015	24.4331512	23.55220962	23.0172397	chr7	64992867	64993332	466	*	9.980704571	14.54729319	3.319141664	0.703862226	4.715612718	2.41E-06	5.45E-06	0	0.398788323	0.924074691	2.711642938	5.144495678	5.319835906	Promoter (1-2kb)	7	64971772	64991036	19265	2	51351	ENST00000282869.11	-1831	ENSG00000152926	zinc finger protein 117
SHC2	SHC (Src homology 2 domain containing) transforming protein 2	9.815384341	160.3256749	3.29504476	0.203626104	16.18183861	6.77E-59	3.01E-58	0.623122224	0.711285832	0.915124783	7.306223853	7.551275455	7.147029565	chr19	459719	460245	527	*	3.460061697	16.62316208	1.790797763	0.520451152	3.440856567	0.000579876	0.000976307	1.27555575	1.595153292	0.924074691	4.519404897	3.741451402	4.559859348	Promoter (<=1kb)	19	430741	460571	29831	2	25759	ENST00000590222.5	326	ENSG00000129946	SHC adaptor protein 2
CRIM1	cysteine rich transmembrane BMP regulator 1 (chordin-like)	9.789398225	9603.568383	3.291220177	0.034764668	94.67141193	0	0	42.89157974	45.44022183	47.37530605	440.0339366	432.2923093	444.8006841	chr2	36482681	36482962	282	*	151.1248408	45.70715485	7.23959701	1.057312885	6.847166165	7.53E-12	3.71E-11	0	0	0.308024897	17.3545148	12.31561087	15.3895253	Promoter (3-4kb)	2	36479543	36499412	19870	1	51232	ENST00000481321.1	3138	ENSG00000150938	cysteine rich transmembrane BMP regulator 1
FHL2	four and a half LIM domains 2	9.767325674	5220.908185	3.287963602	0.041748546	78.75636283	0	0	24.58736441	24.2384326	25.10726967	233.1349611	236.4204794	246.3415324	chr2	105403837	105404635	799	*	41.61139657	174.3184208	5.378906804	0.317117631	16.96186614	1.57E-64	2.08E-62	2.5511115	0.531717764	1.386112036	63.81399714	53.47157629	51.4884118	Promoter (4-5kb)	2	105357712	105399667	41956	2	2274	ENST00000409177.6	-4170	ENSG00000115641	four and a half LIM domains 2
KCNH2	potassium channel; voltage gated eag related subfamily H; member 2	9.674477641	60.26244777	3.274183767	0.334419758	9.79064093	1.24E-22	3.09E-22	0.233670834	0.218857179	0.398900546	3.060074276	2.37950159	2.826201805	chr7	150955387	150956283	897	*	6.388256138	20.86244655	2.675422159	0.512302995	5.222343393	1.77E-07	4.75E-07	0.91111125	1.196364969	0.770062242	4.880957288	7.171115188	5.889818324	Promoter (<=1kb)	7	150944961	150955804	10844	2	3757	ENST00000330883.9	0	ENSG00000055118	potassium voltage-gated channel subfamily H member 2
PDGFC	platelet derived growth factor C	9.554423799	1392.436767	3.256168871	0.077195821	42.18063679	0	0	6.750490758	5.690286659	7.602575116	60.46611883	63.97945603	66.17116727	chr4	156773801	156774763	963	*	10.58985584	65.94877292	3.404611045	0.337490227	10.08802856	6.24E-24	9.19E-23	1.27555575	1.595153292	2.92623652	20.78926252	16.05706227	22.98929088	Promoter (<=1kb)	4	156767782	156774478	6697	2	56034	ENST00000510982.5	0	ENSG00000145431	platelet derived growth factor C
SLC27A2	solute carrier family 27 (fatty acid transporter); member 2	9.528036768	143.9137278	3.25217898	1.038758648	3.13083216	0.001743118	0.002258019	1.739549541	0.136785737	0.211182642	5.740604456	7.259907913	6.68505427	chr15	50182076	50182869	794	*	3.487906272	35.03572527	1.802361272	0.366550987	4.917082033	8.78E-07	2.13E-06	1.8222225	3.323236024	2.772224072	7.773376422	9.665416123	9.689701114	Promoter (<=1kb)	15	50182196	50236385	54190	1	11001	ENST00000267842.10	0	ENSG00000140284	solute carrier family 27 member 2
ABLIM3	actin binding LIM protein family; member 3	9.522814778	1793.855656	3.251388072	0.062422947	52.08642352	0	0	8.905455115	8.672215726	8.447305685	81.86291726	81.55863104	81.93267734	chr5	149141208	149142123	916	*	1.55895421	70.98277538	0.640578554	0.249736316	2.56501963	0.010316997	0.015258255	9.475556999	8.374554781	10.62685894	16.99296241	11.69203563	14.24956046	Promoter (<=1kb)	5	149141483	149260542	119060	1	22885	ENST00000326685.11	0	ENSG00000173210	actin binding LIM protein family member 3
XIRP1	xin actin binding repeat containing 1	9.460149376	24.42566883	3.241862964	0.519360363	6.242029997	4.32E-10	7.46E-10	0.181743982	0.054714295	0.11732369	1.114910783	0.922663882	1.304400833	chr3	39193360	39193831	472	*	43.70359527	20.26750157	5.449680063	0.924176232	5.896797468	3.71E-09	1.28E-08	0.18222225	0	0.308024897	7.954152618	5.612177103	6.079812464	Promoter (<=1kb)	3	39183210	39192596	9387	2	165904	ENST00000396251.1	-764	ENSG00000168334	xin actin binding repeat containing 1
PPM1L	protein phosphatase; Mg2+/Mn2+ dependent; 1L	9.444244017	116.9767953	3.239435318	0.239490573	13.52635837	1.09E-41	3.85E-41	0.64908565	0.519785801	0.539688974	5.693161444	4.589038781	5.706753645	chr3	160869871	160870650	780	*	5.4974391	30.91870238	2.458759717	0.411830239	5.970323409	2.37E-09	8.41E-09	1.0933335	1.728082733	2.00216183	9.038809793	7.482902805	9.499706975	Promoter (<=1kb)	3	160870598	161069844	199247	1	151742	ENST00000480117.1	0	ENSG00000163590	protein phosphatase; Mg2+/Mn2+ dependent 1L
FSTL1	follistatin-like 1	9.341251831	6051.567875	3.2236159	0.039947936	80.69543031	0	0	30.79262323	27.95900464	30.45722994	281.9538205	270.2433949	274.1144001	chr3	120450344	120451565	1222	*	2.074883838	36.53695426	1.053030569	0.33277393	3.164402238	0.001554019	0.002506142	4.19111175	3.854953788	4.158336108	7.592600226	7.95058423	8.929724556	Promoter (<=1kb)	3	120392293	120450992	58700	2	11167	ENST00000295633.8	0	ENSG00000163430	follistatin like 1
LAMB3	laminin; beta 3	9.335350486	801.0043728	3.222704188	0.093570954	34.4412883	6.08E-260	9.71E-259	4.413782419	3.501714867	3.89514651	36.15157517	35.23119191	37.99067427	chr1	209651156	209651563	408	*	1.578425561	53.01191428	0.658486225	0.280670734	2.346116448	0.01897018	0.027185669	7.106667749	6.380613167	7.700622422	9.942690772	12.9391861	9.309712835	Promoter (<=1kb)	1	209614875	209651334	36460	2	3914	ENST00000391911.5	0	ENSG00000196878	laminin subunit beta 3
GLI2	GLI family zinc finger 2	9.330423611	3490.692484	3.221942582	0.051407872	62.6741093	0	0	17.00604402	17.26236001	17.29351192	168.0431486	154.886129	153.5931981	chr2	120735790	120737518	1729	*	2.587253025	115.2470862	1.371421152	0.195855263	7.002217504	2.52E-12	1.31E-11	9.475556999	11.69779081	11.70494608	27.47798177	29.15214218	26.02919711	Promoter (<=1kb)	2	120736247	120927458	191212	1	2736	ENST00000418323.5	0	ENSG00000074047	GLI family zinc finger 2
MPP3	membrane protein; palmitoylated 3 (MAGUK p55 subfamily member 3)	9.230583791	222.6574525	3.206421894	0.17414723	18.41213267	1.05E-75	5.60E-75	1.220281022	1.203714486	0.915124783	10.88817126	10.27070584	9.185155867	chr17	43832330	43834138	1809	*	1.870914337	40.6827713	0.903743504	0.317496866	2.846464332	0.004420768	0.00681629	5.466667499	4.918389316	4.158336108	8.858033597	7.95058423	9.499706975	Promoter (<=1kb)	17	43801418	43833170	31753	2	4356	ENST00000496503.5	0	ENSG00000161647	membrane palmitoylated protein 3
CRISPLD2	cysteine-rich secretory protein LCCL domain containing 2	9.212317279	161.2090461	3.2035641	0.206080296	15.54522274	1.71E-54	7.20E-54	0.934683336	0.465071506	0.985518997	6.926679756	7.551275455	7.527479808	chr16	84851139	84851939	801	*	18.22504721	168.7090975	4.187850647	0.238981333	17.52375634	9.44E-69	1.53E-66	1.8222225	3.854953788	3.080248969	51.52121582	51.44495678	56.04827115	Promoter (1-2kb)	16	84849217	84866993	17777	1	83716	ENST00000566789.1	1922	ENSG00000103196	cysteine rich secretory protein LCCL domain containing 2
ARHGEF28	Rho guanine nucleotide exchange factor (GEF) 28	9.200261548	3751.842663	3.201674875	0.045880502	69.78290898	0	0	18.30421532	18.08307443	19.66345045	170.7948433	172.465304	168.2948825	chr5	73796422	73797902	1481	*	2.506854467	46.6234928	1.325878244	0.315522781	4.202163273	2.64E-05	5.18E-05	4.373333999	3.190306583	6.160497938	10.12346697	11.53614182	11.39964837	Promoter (2-3kb)	5	73794363	73795518	1156	1	64283	ENST00000510131.1	2059	ENSG00000214944	Rho guanine nucleotide exchange factor 28
SMURF2	SMAD specific E3 ubiquitin protein ligase 2	9.135261604	5508.081652	3.191446043	0.041108281	77.63511394	0	0	27.4693047	29.24479057	26.30397131	245.6836378	250.1875958	254.4125125	chr17	64660269	64660410	142	*	11.14469072	14.50888141	3.478284675	0.694996182	5.004753645	5.59E-07	1.39E-06	0.18222225	0.265858882	0.770062242	4.880957288	4.365026636	3.989876929	Promoter (<=1kb)	17	64560840	64660862	100023	2	64750	ENST00000578200.1	452	ENSG00000108854	SMAD specific E3 ubiquitin protein ligase 2
NR2F2-AS1	NR2F2 antisense RNA 1	9.096761116	209.080733	3.185352968	0.173914575	18.31561831	6.21E-75	3.29E-74	0.986610188	1.094285896	1.079377949	9.654652948	9.712251389	9.103630815	chr15	96273628	96274161	534	*	62.90373618	325.0058027	5.975073804	0.271340417	22.02058164	1.83E-107	1.33E-104	1.0933335	1.595153292	2.464199175	102.3193269	115.8290997	99.74692324	Promoter (1-2kb)	15	96266529	96275996	9468	2	644192	ENST00000560395.5	1835	ENSG00000247809	NR2F2 antisense RNA 1
PLOD2	procollagen-lysine; 2-oxoglutarate 5-dioxygenase 2	8.968162611	5397.645758	3.164812437	0.038641008	81.90294701	0	0	27.05388988	27.82221891	27.73532033	242.647285	245.2829088	246.0697822	chr3	146159752	146161575	1824	*	1.798653289	93.57444268	0.846917117	0.208906185	4.054054777	5.03E-05	9.52E-05	11.2977795	11.29900248	11.70494608	18.61994817	19.64261986	21.46933776	Promoter (<=1kb)	3	146069440	146161184	91745	2	5352	ENST00000282903.10	0	ENSG00000152952	procollagen-lysine;2-oxoglutarate 5-dioxygenase 2
GEM	GTP binding protein overexpressed in skeletal muscle	8.947942315	1219.957061	3.161555956	0.07418832	42.61527917	0	0	6.646637054	5.936500986	6.124296621	54.27480576	55.79688423	55.79031064	chr8	94259056	94259493	438	*	3.701945268	129.1412014	1.888283566	0.201436066	9.374108648	6.98E-21	8.13E-20	9.293334749	7.178189813	11.85895853	34.8898058	32.73769977	33.24897441	Promoter (1-2kb)	8	94260223	94260770	548	2	2669	ENST00000523433.1	1277	ENSG00000164949	GTP binding protein overexpressed in skeletal muscle
SERPING1	serpin peptidase inhibitor; clade G (C1 inhibitor); member 1	8.934973591	106.3958128	3.159463465	0.248382986	12.72012839	4.57E-37	1.50E-36	0.415414816	0.656571538	0.563153712	4.174985059	5.123212608	5.163253298	chr11	57598091	57598493	403	*	5.049472271	10.90612532	2.336132617	0.670932907	3.481916886	0.000497838	0.000843748	0.728889	0.664647205	0.462037345	2.530866742	3.273769977	3.229900371	Promoter (<=1kb)	11	57598233	57614790	16558	1	710	ENST00000531797.5	0	ENSG00000149131	serpin family G member 1
OBSCN	obscurin; cytoskeletal calmodulin and titin-interacting RhoGEF	8.907766967	883.1030005	3.155063817	0.086785082	36.35490984	2.20E-289	3.92E-288	4.647453253	4.295072142	4.646018127	41.4177495	39.8202307	38.77874977	chr1	228344608	228345317	710	*	13.99274301	136.2410948	3.806606898	0.245815281	15.48563977	4.34E-54	3.49E-52	2.73333375	3.854953788	2.618211624	43.7478394	45.05331064	37.61883962	Promoter (4-5kb)	1	228349578	228350903	1326	1	84033	ENST00000660606.1	-4261	ENSG00000154358	obscurin; cytoskeletal calmodulin and titin-interacting RhoGEF
LYL1	lymphoblastic leukemia associated hematopoiesis regulator 1	8.831262064	42.62675545	3.142619626	0.382737084	8.21090968	2.20E-16	4.68E-16	0.311561112	0.136785737	0.211182642	1.945163493	1.942450278	1.902251215	chr19	13102304	13102954	651	*	3.241350974	17.83167262	1.696595244	0.507467511	3.343258842	0.000828006	0.001372214	1.8222225	1.728082733	0.770062242	4.700181092	4.832708061	3.989876929	Promoter (<=1kb)	19	13099033	13102858	3826	2	4066	ENST00000264824.5	0	ENSG00000104903	LYL1 basic helix-loop-helix family member
ZNF345	zinc finger protein 345	8.714502614	59.05123702	3.123418324	1.223985501	2.551842584	0.010715492	0.013150624	0.830829632	0.027357147	0.070394214	2.727973192	2.452343476	2.826201805	chr19	36849999	36851103	1105	*	38.67937542	77.94549741	5.273492594	0.451994031	11.66717309	1.88E-31	4.46E-30	0.91111125	0.265858882	0.924074691	25.48944362	22.29281461	27.54915023	Promoter (<=1kb)	19	36850361	36879572	29212	1	25850	ENST00000589046.1	0	ENSG00000251247	zinc finger protein 345
TTPA	tocopherol (alpha) transfer protein	8.708926947	30.8567807	3.122494971	0.459318423	6.798105226	1.06E-11	1.95E-11	0.285597686	0.082071442	0.11732369	1.162353795	1.553960222	1.467450937	chr8	63085413	63086597	1185	*	3.022115814	37.77768594	1.595558949	0.336922209	4.735689447	2.18E-06	4.97E-06	2.915556	3.456165465	3.234261417	9.400362185	9.509522314	9.309712835	Promoter (<=1kb)	8	63048553	63086049	37497	2	7274	ENST00000521138.1	0	ENSG00000137561	alpha tocopherol transfer protein
ARHGAP23	Rho GTPase activating protein 23	8.681564542	1223.451748	3.11795506	0.07300548	42.70850703	0	0	6.257185664	6.264786755	6.73437981	55.57948859	55.01990412	55.24681029	chr17	38464486	38465831	1346	*	2.316624686	153.1767565	1.212024334	0.175435053	6.908678224	4.89E-12	2.46E-11	17.67555825	14.75516795	15.09321995	40.31309168	33.51716881	32.29900371	Promoter (3-4kb)	17	38469580	38482143	12564	1	57636	ENST00000619156.1	-3749	ENSG00000275832	Rho GTPase activating protein 23
DNAH7	dynein; axonemal; heavy chain 7	8.633928269	29.05435832	3.110017107	0.460119289	6.759153938	1.39E-11	2.54E-11	0.103853704	0.218857179	0.140788428	1.352125843	1.383995823	1.195700764	chr2	196068173	196068984	812	*	1.568376531	81.02705137	0.649271959	0.241465051	2.688885851	0.007169093	0.0107895	12.57333525	8.374554781	11.55093363	19.16227676	13.71865514	16.14950186	Promoter (<=1kb)	2	195737703	196068837	331135	2	56171	ENST00000312428.11	0	ENSG00000118997	dynein axonemal heavy chain 7
FAM160A1	family with sequence similarity 160; member A1	8.630057564	131.8278109	3.109370182	0.221884547	14.01345983	1.29E-44	4.74E-44	0.804866206	0.601857243	0.680477402	6.689464696	5.24461575	5.924153784	chr4	151408604	151409737	1134	*	2.766338705	59.71278466	1.467977808	0.267547583	5.48679152	4.09E-08	1.21E-07	5.466667499	5.848895403	4.92839835	14.82364806	14.49812418	14.24956046	Promoter (<=1kb)	4	151409176	151670503	261328	1	729830	ENST00000435205.6	0	ENSG00000164142	family with sequence similarity 160 member A1
FGD3	FYVE; RhoGEF and PH domain containing 3	8.519253355	27.24911812	3.090726995	0.909363294	3.398781342	0.000676868	0.000898772	0.051926852	0.027357147	0.35197107	1.091189277	1.43255708	1.168525746	chr9	92970219	92970776	558	*	3.148501308	32.85180763	1.654665267	0.379754532	4.357196892	1.32E-05	2.69E-05	2.73333375	2.65858882	2.772224072	7.773376422	10.91256659	6.079812464	Promoter (3-4kb)	9	92974482	93036232	61751	1	89846	ENST00000337352.10	-3706	ENSG00000127084	FYVE; RhoGEF and PH domain containing 3
ADAMTS6	ADAM metallopeptidase with thrombospondin type 1 motif; 6	8.478115789	2034.708676	3.08374367	0.059585359	51.75337889	0	0	10.67096808	11.13435899	10.95803265	95.50278322	89.54695781	90.03083251	chr5	65198609	65199125	517	*	54.39732112	90.33327521	5.7654637	0.48140103	11.97642577	4.72E-33	1.23E-31	0	1.063435528	0.462037345	28.92419134	33.51716881	25.83920297	Promoter (<=1kb)	5	65151528	65198765	47238	2	11174	ENST00000314351.9	0	ENSG00000049192	ADAM metallopeptidase with thrombospondin type 1 motif 6
AMIGO2	adhesion molecule with Ig-like domain 2	8.474337735	6944.886273	3.083100627	0.036027247	85.57691447	0	0	36.73824778	38.62829213	36.53459709	312.4359557	308.7039104	317.7031279	chr12	47079486	47080800	1315	*	1.840917046	130.8951811	0.880424619	0.184640437	4.76831961	1.86E-06	4.28E-06	16.764447	15.55274459	14.9392075	29.10496753	24.31943411	30.7790506	Promoter (<=1kb)	12	47075707	47079865	4159	2	347902	ENST00000266581.4	0	ENSG00000139211	adhesion molecule with Ig like domain 2
CLCF1	cardiotrophin-like cytokine factor 1	8.463346451	342.5543974	3.081228225	0.137875676	22.34787387	1.27E-110	9.12E-110	1.843403245	2.161214645	1.548672709	16.32039614	15.0054284	14.94625955	chr11	67373890	67375145	1256	*	10.75926813	174.0855026	3.42750804	0.202011573	16.96688952	1.44E-64	1.92E-62	5.102222999	5.583036521	4.466361005	53.14820158	56.27766484	48.82849385	Promoter (<=1kb)	11	67364962	67374177	9216	2	23529	ENST00000533438.1	0	ENSG00000175505	cardiotrophin like cytokine factor 1
RRAS2	related RAS viral (r-ras) oncogene homolog 2	8.423819331	2661.161444	3.074474495	0.056985741	53.95164575	0	0	15.18860421	14.00685947	13.8911249	113.9343934	118.683712	126.9345061	chr11	14337064	14337488	425	*	3.217659617	95.21234618	1.686011717	0.226648149	7.438894709	1.02E-13	6.18E-13	6.377778749	8.640413663	8.008647319	20.60848633	24.47532792	27.16916195	Promoter (<=1kb)	11	14281690	14337166	55477	2	22800	ENST00000531421.5	0	ENSG00000133818	RAS related 2
KSR1	kinase suppressor of ras 1	8.39823277	268.3957285	3.070085775	0.150824488	20.35535351	4.16E-92	2.58E-91	1.453951856	1.449928812	1.454813757	12.2402971	12.43168178	11.57655739	chr17	27471473	27472551	1079	*	18.37497055	74.99810618	4.199670033	0.355448532	11.81512836	3.26E-32	8.11E-31	0.728889	1.32929441	1.848149381	22.23547209	26.65784124	21.84932604	Promoter (<=1kb)	17	27472005	27583002	110998	1	8844	ENST00000583370.5	0	ENSG00000141068	kinase suppressor of ras 1
CLGN	calmegin	8.391981581	119.5799917	3.069011511	0.228403728	13.4367838	3.68E-41	1.29E-40	0.804866206	0.656571538	0.492759498	5.59827542	5.511702663	5.027378211	chr4	140426944	140428284	1341	*	2.012361856	53.65392011	1.008889749	0.298785585	3.376634621	0.000733785	0.001222831	8.382223499	5.981824844	4.00432366	11.20812414	12.31561087	11.96963079	Promoter (<=1kb)	4	140388453	140427648	39196	2	1047	ENST00000325617.10	0	ENSG00000153132	calmegin
ELOVL7	ELOVL fatty acid elongase 7	8.356118432	144.1932936	3.06283294	0.207967898	14.72743132	4.30E-49	1.69E-48	0.675049076	0.957500159	0.727406878	5.977819516	6.847137229	6.630704235	chr5	60843298	60844689	1392	*	2.779592356	35.7404282	1.474873319	0.370505416	3.980706502	6.87E-05	0.000127831	2.00444475	3.057377142	4.620373453	9.038809793	10.28899136	6.839789022	Promoter (<=1kb)	5	60751791	60844269	92479	2	79993	ENST00000508821.6	0	ENSG00000164181	ELOVL fatty acid elongase 7
BCAS4	breast carcinoma amplified sequence 4	8.35200841	331.0884789	3.062123165	0.1358527	22.54002441	1.68E-112	1.23E-111	1.687622689	1.860286023	1.853714303	15.13432084	15.12683154	14.42993422	chr20	50790529	50791108	580	*	1.670091591	155.5412067	0.739927225	0.177639681	4.165326249	3.11E-05	6.04E-05	15.85333575	23.79436993	19.86760585	32.90126765	33.361275	30.58905646	Promoter (3-4kb)	20	50794894	50877177	82284	1	55653	ENST00000358791.9	-3786	ENSG00000124243	breast carcinoma amplified sequence 4
LTBP2	latent transforming growth factor beta binding protein 2	8.320515739	752.7019901	3.056672955	0.09247083	33.0555373	1.30E-239	1.91E-238	4.465709271	3.58378631	4.24711758	34.25385469	33.31302226	34.02312173	chr14	74510374	74511255	882	*	1.545244793	126.6269897	0.627835404	0.207063961	3.032084386	0.002428713	0.003842413	20.22666975	17.94547453	12.93704567	20.42771013	27.90499171	27.92913851	Promoter (<=1kb)	14	74506706	74509807	3102	2	4053	ENST00000556206.1	-567	ENSG00000119681	latent transforming growth factor beta binding protein 2
PIM1	Pim-1 proto-oncogene; serine/threonine kinase	8.313313207	997.0081591	3.055423567	0.080682988	37.86948971	0	0	5.50424631	5.362000891	5.467283957	44.66759583	46.4731229	43.3713277	chr6	37172101	37172427	327	*	1.641510148	48.38736237	0.715023669	0.29398032	2.432216105	0.015006751	0.021770726	6.742223249	6.77940149	5.236423247	9.581138381	8.88594708	11.39964837	Promoter (<=1kb)	6	37172468	37174247	1780	1	5292	ENST00000468243.5	-41	ENSG00000137193	Pim-1 proto-oncogene; serine/threonine kinase
HPD	4-hydroxyphenylpyruvate dioxygenase	8.173184397	19.88615911	3.030898284	0.558173836	5.430025717	5.63E-08	8.96E-08	0.12981713	0.082071442	0.11732369	1.067467771	0.607015712	1.005475642	chr12	121858953	121859726	774	*	2.198577705	42.29277067	1.136570523	0.318440536	3.569176641	0.000358105	0.000615318	4.0088895	4.785459875	4.774385902	9.038809793	11.69203563	8.169747998	Promoter (<=1kb)	12	121839527	121858859	19333	2	3242	ENST00000289004.8	-94	ENSG00000158104	4-hydroxyphenylpyruvate dioxygenase
RIMS4	regulating synaptic membrane exocytosis 4	8.166415016	104.4158465	3.029702887	0.238860224	12.68399921	7.25E-37	2.37E-36	0.597158798	0.656571538	0.492759498	4.696858191	4.734722552	4.619752951	chr20	44806089	44806472	384	*	11.10707229	30.76153942	3.473406682	0.477120498	7.279935985	3.34E-13	1.92E-12	0.91111125	0.930506087	0.770062242	8.496481206	11.38024802	8.169747998	Promoter (3-4kb)	20	44755911	44810271	54361	2	140730	ENST00000541604.2	3799	ENSG00000101098	regulating synaptic membrane exocytosis 4
BRSK2	BR serine/threonine kinase 2	8.160952248	411.7046077	3.028737501	0.120969668	25.03716475	2.41E-138	2.08E-137	2.284781487	2.298000382	2.276079587	18.40788867	18.81748707	18.20726163	chr11	1437458	1437915	458	*	8.24372015	46.37889779	3.043295531	0.368023109	8.269305539	1.35E-16	1.10E-15	0.91111125	2.259800497	1.848149381	15.36597665	13.09507991	12.72960735	Promoter (2-3kb)	11	1440799	1461136	20338	1	9024	ENST00000529951.5	-2884	ENSG00000174672	BR serine/threonine kinase 2
NLRP1	NLR family; pyrin domain containing 1	8.072204236	792.3224244	3.012962677	0.091680682	32.86365918	7.27E-237	1.05E-235	4.309928715	4.486572174	4.528694437	38.00185264	34.04144112	34.51227205	chr17	5516107	5516675	569	*	20.59007371	185.1901522	4.36387709	0.234865562	18.58031915	4.64E-77	1.09E-74	3.82666725	2.65858882	2.464199175	56.5829493	61.88984195	56.80824771	Promoter (1-2kb)	17	5502292	5518565	16274	2	22861	ENST00000574512.1	1890	ENSG00000091592	NLR family pyrin domain containing 1
VASN	vasorin	8.013532037	2280.720213	3.002438264	0.057176344	52.51189704	0	0	12.25473707	13.21350219	13.14025329	101.6466533	106.4219946	98.40073786	chr16	4370719	4372760	2042	*	1.381249754	170.4359878	0.465974207	0.186794997	2.494575417	0.012610792	0.018456822	28.24444875	21.13578112	24.17995441	26.93565318	29.30803598	41.79871069	Promoter (<=1kb)	16	4371848	4383538	11691	1	114990	ENST00000304735.4	0	ENSG00000168140	vasorin
DOK7	docking protein 7	7.976536685	62.97370581	2.995762482	0.315101179	9.507303303	1.96E-21	4.77E-21	0.415414816	0.328285769	0.328506332	2.56192265	3.447849243	2.445751562	chr4	3483548	3484948	1401	*	7.173040912	98.97222136	2.842584859	0.240209136	11.83379164	2.61E-32	6.53E-31	4.0088895	4.386671552	4.00432366	28.20108655	30.55518645	27.54915023	Promoter (<=1kb)	4	3484544	3494481	9938	1	285489	ENST00000515886.5	0	ENSG00000175920	docking protein 7
ZBTB46	zinc finger and BTB domain containing 46	7.953497438	798.4781571	2.991589405	0.087388436	34.23324127	7.75E-257	1.22E-255	4.335892141	4.568643616	4.692947603	35.5110945	35.86248825	35.8438479	chr20	63834998	63835469	472	*	4.83517933	431.0159614	2.273569398	0.126023715	18.04080608	9.32E-73	1.82E-70	24.4177815	27.38346484	23.87192951	127.9895467	126.4298786	100.5068998	Promoter (2-3kb)	20	63767269	63832038	64770	2	140685	ENST00000650966.1	-2960	ENSG00000130584	zinc finger and BTB domain containing 46
C11orf45	chromosome 11 open reading frame 45	7.929241436	207.0595	2.987182855	0.176193917	16.95395	1.80E-64	8.56E-64	1.479915282	0.875428717	1.173236901	9.654652948	8.473939337	9.67430618	chr11	128904968	128906051	1084	*	4.134298902	53.65800761	2.047642697	0.33605169	6.093237314	1.11E-09	4.12E-09	4.0088895	4.386671552	2.310186727	18.61994817	14.8099118	9.499706975	Promoter (<=1kb)	11	128899565	128905697	6133	2	219833	ENST00000669709.1	0	ENSG00000174370	chromosome 11 open reading frame 45
SLC16A7	solute carrier family 16 (monocarboxylate transporter); member 7	7.908767336	356.7842673	2.983452853	0.13453072	22.1767404	5.76E-109	4.10E-108	1.817439819	2.434786119	1.877179041	14.77849825	16.38942422	16.68546066	chr12	59595688	59597742	2055	*	4.640230733	96.15087224	2.214196544	0.243029316	9.110820796	8.18E-20	8.76E-19	5.466667499	4.253742111	7.854634871	24.40478644	24.63122173	29.44909162	Promoter (<=1kb)	12	59596029	59789841	193813	1	9194	ENST00000547379.6	0	ENSG00000118596	solute carrier family 16 member 7
NOX4	NADPH oxidase 4	7.814418033	65.87319843	2.966138435	0.301515382	9.837436541	7.77E-23	1.95E-22	0.363487964	0.273571474	0.492759498	2.727973192	3.229323587	2.88055184	chr11	89491145	89491633	489	*	3.70056588	31.81630501	1.8877459	0.430292943	4.38711796	1.15E-05	2.36E-05	2.73333375	2.259800497	2.00216183	4.157852505	12.15971706	8.549736277	Promoter (<=1kb)	11	89324353	89491375	167023	2	50507	ENST00000263317.9	0	ENSG00000086991	NADPH oxidase 4
MAP3K14	mitogen-activated protein kinase kinase kinase 14	7.786798131	1848.092588	2.961030226	0.062469307	47.3997609	0	0	10.33344354	10.61457319	11.12228582	86.86815503	79.71330328	80.98155173	chr17	45293075	45294228	1154	*	1.289916417	136.2359097	0.367277586	0.18301241	2.006845256	0.044766142	0.061134779	19.86222525	23.39558161	17.71143157	23.32012927	28.06088552	24.88923227	Promoter (2-3kb)	17	45263128	45290976	27849	2	9020	ENST00000376926.8	-2099	ENSG00000006062	mitogen-activated protein kinase kinase kinase 14
TFPI	tissue factor pathway inhibitor (lipoprotein-associated coagulation inhibitor)	7.778722421	863.4914266	2.959533226	0.084455706	35.0424306	5.08E-269	8.46E-268	4.98497779	5.279929448	4.763341817	38.14418167	38.02346419	39.4581252	chr2	187553234	187554509	1276	*	2.203273646	22.58648085	1.139648688	0.513537023	2.219214268	0.026472151	0.037259149	4.920000749	1.063435528	1.386112036	6.146390659	4.209132828	4.939847627	Promoter (<=1kb)	2	187464230	187554435	90206	2	7035	ENST00000233156.9	0	ENSG00000003436	tissue factor pathway inhibitor
TLN2	talin 2	7.757207315	1669.326626	2.955537359	0.061894424	47.75127026	0	0	9.346833357	9.875930212	9.855189965	74.77018696	73.32749799	75.41067317	chr15	62757983	62758664	682	*	7.322223517	29.86360997	2.872281814	0.479667952	5.988062787	2.12E-09	7.59E-09	0.54666675	0.664647205	2.464199175	11.02734795	7.482902805	7.59976558	Promoter (<=1kb)	15	62758590	62784838	26249	1	83660	ENST00000472902.1	0	ENSG00000171914	talin 2
BIRC3	baculoviral IAP repeat containing 3	7.685715379	52.41205725	2.942179551	0.333248144	8.828795011	1.06E-18	2.41E-18	0.363487964	0.328285769	0.23464738	2.514479638	2.233817819	2.255526441	chr11	102317157	102317566	410	*	2.201337369	29.72784853	1.138380265	0.394918103	2.882573007	0.003944417	0.006114949	3.2800005	1.861012174	4.466361005	7.592600226	6.391646146	6.269806603	Promoter (<=1kb)	11	102317450	102339394	21945	1	330	ENST00000615299.4	0	ENSG00000023445	baculoviral IAP repeat containing 3
DKK3	dickkopf WNT signaling pathway inhibitor 3	7.562362778	3257.999754	2.918837059	0.050274713	58.05775731	0	0	19.10908153	21.17443209	17.88013037	143.2067318	144.4211782	147.179894	chr11	11977039	11977690	652	*	4.393666005	101.789317	2.135425204	0.223420236	9.557886254	1.20E-21	1.48E-20	6.377778749	6.912330931	6.006485489	29.46651993	24.0076465	28.8791092	Promoter (2-3kb)	11	11965873	11979916	14044	2	27122	ENST00000525927.5	2226	ENSG00000050165	dickkopf WNT signaling pathway inhibitor 3
VASH2	vasohibin 2	7.434081777	112.0887232	2.894154558	0.231962275	12.47683296	9.99E-36	3.20E-35	0.571195372	0.574500095	0.868195306	5.527110901	4.637600038	4.782803055	chr1	212950218	212951400	1183	*	1.633400037	112.3621473	0.707878166	0.196291377	3.606262168	0.000310639	0.000537041	12.20889075	16.35032124	15.09321995	23.68168166	24.0076465	21.6593319	Promoter (<=1kb)	1	212950520	212988698	38179	1	79805	ENST00000366966.6	0	ENSG00000143494	vasohibin 2
NACAD	NAC alpha domain containing	7.421177415	349.7384429	2.891648097	0.129755197	22.28541264	5.12E-110	3.67E-109	2.310744913	2.215928939	1.830249565	15.51386493	15.36963782	15.67998502	chr7	45088972	45089497	526	*	8.0220524	21.61699503	3.00397139	0.561896055	5.34613362	8.99E-08	2.53E-07	0.54666675	0.531717764	1.386112036	9.219585989	6.079858529	3.79988279	Promoter (<=1kb)	7	45080437	45088969	8533	2	23148	ENST00000490531.3	-3	ENSG00000136274	NAC alpha domain containing
FGF2	fibroblast growth factor 2 (basic)	7.386049956	2769.392161	2.88480302	0.057365591	50.28803809	0	0	17.88880051	16.90671709	15.62751552	118.6312516	118.5380282	131.472734	chr4	122826661	122826946	286	*	3.073009812	9.403092292	1.619652373	0.691353182	2.342727878	0.01914334	0.027419622	1.27555575	0.664647205	0.462037345	2.892419134	2.02661951	2.089935534	Promoter (<=1kb)	4	122826708	122898236	71529	1	2247	ENST00000264498.7	0	ENSG00000138685	fibroblast growth factor 2
ALDH1L2	aldehyde dehydrogenase 1 family; member L2	7.35927162	85.76710971	2.879562983	0.263498627	10.92818969	8.45E-28	2.35E-27	0.64908565	0.601857243	0.328506332	3.605668914	3.933461813	3.858852465	chr12	105084381	105084904	524	*	5.946245467	14.31620707	2.57197902	0.685196769	3.753635654	0.000174288	0.000309191	0.728889	1.32929441	0	5.061733484	2.182513318	4.939847627	Promoter (<=1kb)	12	105019790	105084458	64669	2	160428	ENST00000258494.14	0	ENSG00000136010	aldehyde dehydrogenase 1 family member L2
WNK2	WNK lysine deficient protein kinase 2	7.352033759	33.12949711	2.878143391	0.428290464	6.720073489	1.82E-11	3.31E-11	0.207707408	0.082071442	0.305041594	1.186075301	1.602521479	1.630501042	chr9	93289403	93290062	660	*	9.563957281	61.16809593	3.257607686	0.327887506	9.935138208	2.93E-23	4.09E-22	1.457778	2.525659379	1.848149381	16.81218622	18.70725701	19.56939637	Promoter (<=1kb)	9	93289187	93308584	19398	1	65268	ENST00000453718.2	216	ENSG00000165238	WNK lysine deficient protein kinase 2
SPOCD1	SPOC domain containing 1	7.324753823	777.9755528	2.872780273	0.087616392	32.78815983	8.68E-236	1.25E-234	4.803233808	4.486572174	4.951059721	35.487373	33.9443186	34.05029675	chr1	31798414	31799200	787	*	1.579504155	70.5334624	0.659471732	0.256179118	2.574260295	0.010045467	0.014878447	9.657779249	9.437990309	8.93272201	18.43917198	11.53614182	12.91960149	Promoter (<=1kb)	1	31790428	31798615	8188	2	90853	ENST00000473361.5	0	ENSG00000134668	SPOC domain containing 1
NET1	neuroepithelial cell transforming 1	7.321680465	5486.099315	2.872174813	0.038952077	73.73611415	0	0	33.88227092	33.37571983	33.31992798	235.4122257	245.6471183	248.5155337	chr10	5446359	5446823	465	*	2.133061073	72.42778438	1.092925273	0.255838614	4.27193244	1.94E-05	3.86E-05	9.111112499	7.045260372	7.700622422	18.80072437	17.92778797	12.15962493	Promoter (<=1kb)	10	5446609	5452897	6289	1	10276	ENST00000486354.1	0	ENSG00000173848	neuroepithelial cell transforming 1
C12orf75	chromosome 12 open reading frame 75	7.282369145	3171.116696	2.864407873	0.054694024	52.37149613	0	0	19.6802769	18.4660745	20.20313943	130.6343336	142.0173959	148.8647451	chr12	105330325	105330880	556	*	1.470641904	68.80670068	0.556445998	0.247907366	2.244572265	0.024795605	0.035030024	10.02222375	9.969708073	8.624697113	14.82364806	14.8099118	11.01966009	Promoter (<=1kb)	12	105330636	105371517	40882	1	387882	ENST00000612117.4	0	ENSG00000235162	chromosome 12 open reading frame 75
KLF5	Kruppel-like factor 5 (intestinal)	7.231695474	652.0138245	2.854333927	0.096142799	29.68848364	1.08E-193	1.28E-192	3.920477325	4.076214963	4.082864414	29.03512336	27.41282955	30.13709425	chr13	73056076	73056456	381	*	4.340934283	37.40323572	2.118005582	0.378154419	5.600901315	2.13E-08	6.59E-08	3.2800005	1.728082733	2.310186727	9.038809793	13.09507991	7.979753859	Promoter (1-2kb)	13	73054976	73077541	22566	1	688	ENST00000539231.5	1100	ENSG00000102554	Kruppel like factor 5
FMNL1	formin-like 1	7.23036753	395.212962	2.854068983	0.447696755	6.375004848	1.83E-10	3.20E-10	4.076257881	1.422571665	1.830249565	16.84226927	17.70057816	17.93551146	chr17	45228994	45229462	469	*	15.41017664	54.72766346	3.945811494	0.397712703	9.921260902	3.36E-23	4.68E-22	1.8222225	0.930506087	0.770062242	14.28131947	17.46010654	19.18940809	Promoter (1-2kb)	17	45230669	45234687	4019	1	752	ENST00000585852.5	-1207	ENSG00000184922	formin like 1
GADD45B	growth arrest and DNA-damage-inducible; beta	7.216516027	772.906924	2.851302504	0.09263422	30.78022885	4.82E-208	6.11E-207	5.11479492	5.006357974	4.270582318	33.77942457	36.46950397	32.31109564	chr19	2474637	2476714	2078	*	1.322200393	188.3076175	0.402940848	0.156735795	2.57082849	0.010145556	0.015018438	31.342227	24.59194658	27.56822827	38.14377733	36.79093879	31.34903302	Promoter (<=1kb)	19	2476127	2478257	2131	1	4616	ENST00000215631.9	0	ENSG00000099860	growth arrest and DNA damage inducible beta
IGSF9	immunoglobulin superfamily; member 9	7.214017478	54.83361259	2.850802918	0.319532502	8.921793235	4.59E-19	1.06E-18	0.337524538	0.328285769	0.35197107	2.633087168	2.282379076	2.36422651	chr1	159945512	159946092	581	*	1.877357096	34.77588976	0.908703095	0.376845832	2.411339115	0.015894062	0.022990261	4.737778499	2.924447701	4.774385902	8.496481206	4.676814253	9.309712835	Promoter (<=1kb)	1	159927039	159945593	18555	2	57549	ENST00000476102.1	0	ENSG00000085552	immunoglobulin superfamily member 9
ADAMTS7	ADAM metallopeptidase with thrombospondin type 1 motif; 7	7.148693332	1010.857421	2.837679564	0.090174859	31.46863338	2.33E-217	3.08E-216	6.231222238	6.346858197	6.358944002	50.05237769	44.23930508	39.72987538	chr15	78798004	78798730	727	*	11.44303195	58.16028125	3.516397455	0.348440979	10.09180224	6.01E-24	8.86E-23	1.8222225	1.196364969	1.848149381	18.25839578	18.08368178	16.71948428	Promoter (1-2kb)	15	78770626	78800544	29919	2	11173	ENST00000565793.5	1814	ENSG00000136378	ADAM metallopeptidase with thrombospondin type 1 motif 7
ANKRD34B	ankyrin repeat domain 34B	7.147094588	23.51069826	2.837356882	0.501794605	5.654418863	1.56E-08	2.55E-08	0.155780556	0.246214327	0.046929476	1.020024759	0.94694451	1.141350729	chr5	80571568	80571869	302	*	9.098974729	7.380893438	3.185703992	0.933914001	3.41113206	0.000646937	0.00108378	0.18222225	0.531717764	0	2.16931435	2.182513318	2.279929674	Promoter (1-2kb)	5	80556755	80570280	13526	2	340120	ENST00000338682.8	-1288	ENSG00000189127	ankyrin repeat domain 34B
SOX18	SRY (sex determining region Y)-box 18	7.067430708	55.22411326	2.821185833	0.321552511	8.773639566	1.73E-18	3.92E-18	0.363487964	0.328285769	0.35197107	2.134935541	2.840833531	2.337051493	chr20	64044690	64045418	729	*	3.936773978	99.45031753	1.977013886	0.233614555	8.462717066	2.61E-17	2.27E-16	7.471112249	8.24162534	4.92839835	24.58556264	30.08750503	24.12925572	Promoter (4-5kb)	20	64047582	64049639	2058	2	54345	ENST00000340356.9	4221	ENSG00000203883	SRY-box transcription factor 18
IL1B	interleukin 1; beta	7.002154994	42.96634986	2.807798996	0.364551911	7.702055347	1.34E-14	2.69E-14	0.207707408	0.355642916	0.258112118	1.636783915	1.869608392	2.174001389	chr2	112836740	112837133	394	*	11.03215803	22.35859178	3.463643123	0.593393334	5.837010498	5.31E-09	1.80E-08	1.457778	0.265858882	0.308024897	6.327166855	9.197734697	4.749853487	Promoter (<=1kb)	2	112829751	112836779	7029	2	3553	ENST00000263341.7	0	ENSG00000125538	interleukin 1 beta
ARL4D	ADP-ribosylation factor-like 4D	6.998364559	482.7635693	2.807017819	0.111794925	25.10863377	4.00E-139	3.49E-138	3.245428249	3.419643425	2.581121181	21.23074788	20.8084986	21.7671889	chr17	43401315	43401748	434	*	20.87171721	48.64605421	4.383477398	0.46112105	9.506131628	1.98E-21	2.41E-20	0.18222225	0.797576646	1.232099588	14.10054328	18.23957559	13.86957218	Promoter (2-3kb)	17	43398993	43401137	2145	1	379	ENST00000320033.5	2322	ENSG00000175906	ADP ribosylation factor like GTPase 4D
CDC42BPG	CDC42 binding protein kinase gamma (DMPK-like)	6.947801976	191.6055833	2.796556635	0.173856788	16.08540375	3.23E-58	1.42E-57	1.246244448	0.930143012	1.478278495	8.492299153	8.42537808	8.424255381	chr11	64847028	64847570	543	*	1.355050994	136.3684739	0.438347145	0.18020256	2.432524519	0.014993976	0.02175382	18.222225	21.00285167	20.17563075	28.38186275	27.7490979	21.84932604	Promoter (2-3kb)	11	64823052	64844653	21602	2	55561	ENST00000342711.6	-2375	ENSG00000171219	CDC42 binding protein kinase gamma
CCNYL2	cyclin Y-like 2; pseudogene	6.88445812	311.325778	2.783343103	0.135475609	20.54497569	8.54E-94	5.37E-93	2.129000931	2.10650035	1.806784827	14.23290361	13.79139697	13.04400833	chr10	42475296	42476029	734	*	2.721446351	84.77886823	1.444373596	0.252678265	5.716255783	1.09E-08	3.52E-08	6.195556499	9.57091975	7.392597525	23.68168166	15.58938084	22.41930846	Promoter (<=1kb)	10	42425363	42475349	49987	2	414194	ENST00000638057.1	0	ENSG00000182632	cyclin Y like 2 (pseudogene)
USP43	ubiquitin specific peptidase 43	6.883792315	116.1556327	2.783203572	0.222536119	12.50674986	6.86E-36	2.20E-35	0.701012502	0.848071569	0.70394214	5.503389395	4.467635639	5.35347842	chr17	9644604	9646040	1437	*	2.80586069	63.72367736	1.488443381	0.265533393	5.605484746	2.08E-08	6.43E-08	6.377778749	5.317177639	5.544448144	18.07761959	14.65401799	13.86957218	Promoter (<=1kb)	17	9644698	9729101	84404	1	124739	ENST00000570827.6	0	ENSG00000154914	ubiquitin specific peptidase 43
DPY19L2	dpy-19-like 2 (C. elegans)	6.865997514	166.9944651	2.779469335	0.187025891	14.86141479	5.87E-50	2.33E-49	1.376061578	0.902785864	0.962054259	7.662046443	6.895698486	7.473129774	chr12	63668050	63668771	722	*	1.950740077	20.05287987	0.964021561	0.475611635	2.026909123	0.042671707	0.058462119	1.457778	2.259800497	3.234261417	2.892419134	4.98860187	5.319835906	Promoter (<=1kb)	12	63558913	63668493	109581	2	283417	ENST00000324472.9	0	ENSG00000177990	dpy-19 like 2
HACD1	3-hydroxyacyl-CoA dehydratase 1	6.852551908	758.5794587	2.776641352	0.087207669	31.83941698	1.84E-222	2.51E-221	5.166721772	4.869572237	4.716412341	33.85058908	33.58010918	32.61002083	chr10	17616627	17617824	1198	*	2.763333179	64.45795282	1.466409521	0.298781478	4.907966613	9.20E-07	2.22E-06	5.466667499	5.45010708	6.622535283	11.75045273	12.62739848	22.6093026	Promoter (<=1kb)	10	17589032	17617374	28343	2	9200	ENST00000361271.8	0	ENSG00000165996	3-hydroxyacyl-CoA dehydratase 1
ZNF614	zinc finger protein 614	6.843361631	221.2513029	2.774705187	0.160311859	17.30817169	4.08E-67	2.00E-66	1.583768985	1.231071633	1.478278495	9.488602406	9.348041962	10.35368161	chr19	52028071	52028877	807	*	3.874570924	50.72390678	1.954036553	0.306085462	6.383957408	1.73E-10	7.16E-10	4.0088895	3.190306583	3.542286314	15.18520045	13.40686752	11.39964837	Promoter (<=1kb)	19	52012765	52028349	15585	2	80110	ENST00000356322.10	0	ENSG00000142556	zinc finger protein 614
CAMK2G	calcium/calmodulin-dependent protein kinase II gamma	6.819361308	1935.834164	2.769636625	0.06173326	44.86457747	0	0	13.50098152	13.21350219	11.14575056	87.22397762	83.45252006	84.40560392	chr10	73874308	73875073	766	*	1.612339992	37.75684188	0.689155995	0.347816986	1.981375331	0.047549198	0.064679654	4.19111175	3.589094906	7.084572628	7.231047834	7.171115188	8.739730417	Promoter (<=1kb)	10	73812501	73874519	62019	2	818	ENST00000351293.7	0	ENSG00000148660	calcium/calmodulin dependent protein kinase II gamma
LINC00672	long intergenic non-protein coding RNA 672	6.697396438	29.49989095	2.743600368	0.439272182	6.245786736	4.22E-10	7.28E-10	0.155780556	0.191500032	0.23464738	0.972581747	1.578240851	1.331575851	chr17	38922185	38923280	1096	*	4.287867264	40.27394086	2.100260246	0.346749713	6.056992018	1.39E-09	5.09E-09	2.186667	2.65858882	2.92623652	9.942690772	9.977203739	12.53961321	Promoter (1-2kb)	17	38925168	38929384	4217	1	100505576	ENST00000583195.2	-1888	ENSG00000263874	long intergenic non-protein coding RNA 672
ARHGAP29	Rho GTPase activating protein 29	6.67339514	4426.352479	2.73842093	0.041604191	65.82079483	0	0	29.13096396	30.94093371	28.04036193	195.4889311	194.4635534	191.7740975	chr1	94270637	94271225	589	*	5.640269073	38.61616819	2.495763989	0.388331511	6.426890215	1.30E-10	5.48E-10	2.00444475	2.65858882	1.232099588	11.75045273	8.106478038	12.72960735	Promoter (3-4kb)	1	94149847	94275068	125222	2	9411	ENST00000552844.5	3843	ENSG00000137962	Rho GTPase activating protein 29
COL27A1	collagen; type XXVII; alpha 1	6.661217775	1419.97622	2.735785949	0.078557444	34.82529209	1.01E-265	1.65E-264	9.528577339	9.05521579	9.690936799	69.14819003	61.69707695	55.76313562	chr9	114153873	114154674	802	*	3.51131285	16.7851607	1.812010543	0.567722009	3.191721501	0.001414276	0.002291177	2.00444475	0.797576646	1.078087139	6.869495443	2.806088552	3.229900371	Promoter (<=1kb)	9	114155537	114312511	156975	1	85301	ENST00000356083.8	-863	ENSG00000196739	collagen type XXVII alpha 1 chain
IL20RB	interleukin 20 receptor beta	6.639619703	385.9651211	2.731100611	0.120936074	22.58301032	6.37E-113	4.65E-112	2.570379173	2.380071824	2.745374348	17.31669939	17.33636873	16.06043526	chr3	136955772	136956311	540	*	4.555263475	74.81028675	2.187534502	0.25882335	8.451843721	2.87E-17	2.48E-16	4.0088895	4.12081267	5.698460592	20.97003872	21.35745175	18.61942567	Promoter (1-2kb)	3	136957983	137011085	53103	1	53833	ENST00000329582.9	-1672	ENSG00000174564	interleukin 20 receptor subunit beta
TUSC1	tumor suppressor candidate 1	6.629419014	238.6092169	2.728882442	0.1533709	17.79270015	8.05E-71	4.09E-70	1.817439819	1.532000254	1.431349019	10.2714121	10.97484407	10.08193144	chr9	25677372	25678674	1303	*	3.062278618	80.13721463	1.614605551	0.254145949	6.353064282	2.11E-10	8.65E-10	8.382223499	7.576978136	4.312348556	20.78926252	19.95440748	19.18940809	Promoter (<=1kb)	9	25676389	25678440	2052	2	286319	ENST00000358022.4	0	ENSG00000198680	tumor suppressor candidate 1
FER1L4	fer-1-like family member 4; pseudogene (functional)	6.624105167	1144.757533	2.727725578	0.086385072	31.5763537	7.80E-219	1.04E-217	7.45150326	7.550572683	7.90761671	55.223666	51.40209048	43.69742791	chr20	35561027	35561795	769	*	2.233632501	77.63299984	1.159391839	0.24677282	4.698215301	2.62E-06	5.91E-06	9.293334749	8.640413663	6.776547732	18.07761959	20.88977033	14.24956046	Promoter (2-3kb)	20	35558737	35564540	5804	2	80307	ENST00000616283.4	2745	ENSG00000088340	fer-1 like family member 4 (pseudogene)
COL6A1	collagen; type VI; alpha 1	6.598175572	11385.62153	2.722067167	0.031014489	87.76759646	0	0	76.17669186	75.8340126	76.61236961	512.0998718	497.1701486	485.1284099	chr21	45995322	45996186	865	*	2.907614619	18.57314954	1.539836064	0.486334458	3.166208025	0.001544403	0.002491297	1.27555575	1.861012174	1.694136933	4.157852505	3.897345211	5.699824185	Promoter (3-4kb)	21	45999400	46000928	1529	1	1291	ENST00000466285.1	-3214	ENSG00000142156	collagen type VI alpha 1 chain
CDK20	cyclin-dependent kinase 20	6.572448782	183.0235028	2.716430994	0.176859341	15.35927351	3.07E-53	1.27E-52	1.090463892	1.559357402	1.055913211	7.756932467	7.891204254	8.342730329	chr9	87974066	87974990	925	*	2.38277086	36.49217798	1.252640221	0.38008223	3.295708463	0.000981738	0.001615152	3.09777825	3.456165465	4.466361005	11.20812414	4.832708061	9.499706975	Promoter (<=1kb)	9	87966441	87974685	8245	2	23552	ENST00000459720.5	0	ENSG00000156345	cyclin dependent kinase 20
PRSS12	protease; serine; 12 (neurotrypsin; motopsin)	6.559470634	989.1574661	2.71357939	0.078931728	34.3788165	5.23E-259	8.29E-258	5.867734274	6.83928685	7.227139308	42.65126781	42.73390611	44.37680335	chr4	118352516	118353558	1043	*	2.302809361	43.09405742	1.203394982	0.315923587	3.809133062	0.000139455	0.000250136	4.737778499	4.386671552	4.312348556	8.31570501	12.00382325	9.499706975	Promoter (<=1kb)	4	118280038	118353003	72966	2	8492	ENST00000296498.3	0	ENSG00000164099	serine protease 12
SDC4	syndecan 4	6.501243894	10856.24541	2.700715778	0.030475932	88.61798832	0	0	72.20428768	74.63029811	73.96085422	464.1824297	474.5891641	483.3892088	chr20	45344212	45344645	434	*	5.077348571	116.2113891	2.344075308	0.216216294	10.84134439	2.19E-27	4.06E-26	5.466667499	6.380613167	7.700622422	28.92419134	31.64644311	35.90889236	Promoter (3-4kb)	20	45325288	45348424	23137	2	6385	ENST00000372733.3	3779	ENSG00000124145	syndecan 4
MECOM	MDS1 and EVI1 complex locus	6.470283065	28.11840622	2.693828829	1.344066654	2.004237528	0.045044622	0.052912294	0.493305094	0.082071442	0	0.948860241	1.481118337	1.250050798	chr3	169149414	169149734	321	*	2.063069043	43.74226996	1.044792104	0.310086706	3.369354708	0.000753444	0.001253742	4.737778499	4.253742111	5.698460592	8.31570501	10.28899136	10.63967181	Promoter (1-2kb)	3	169083507	169147734	64228	2	2122	ENST00000464456.5	-1680	ENSG00000085276	MDS1 and EVI1 complex locus
BCO2	beta-carotene oxygenase 2	6.439063397	31.24474932	2.686850854	0.418683735	6.417375765	1.39E-10	2.44E-10	0.155780556	0.300928621	0.187717904	1.162353795	1.481118337	1.44027592	chr11	112195095	112195525	431	*	2.454189328	40.02300653	1.29524655	0.328460835	3.943382013	8.03E-05	0.000148265	3.2800005	4.519600993	4.00432366	10.12346697	8.106478038	10.06968939	Promoter (1-2kb)	11	112193474	112214944	21471	1	83875	ENST00000530677.1	1621	ENSG00000197580	beta-carotene oxygenase 2
ZNF432	zinc finger protein 432	6.336571013	185.7727258	2.663702348	0.17080501	15.59498957	7.87E-55	3.32E-54	1.142390744	1.231071633	1.478278495	8.278805599	8.158291167	7.826404999	chr19	52048648	52049432	785	*	21.48420414	26.57429003	4.42520443	0.63904426	6.924722909	4.37E-12	2.21E-11	0.3644445	0.797576646	0	9.761914577	9.821309931	5.699824185	Promoter (<=1kb)	19	52031378	52048838	17461	2	9668	ENST00000221315.10	0	ENSG00000256087	zinc finger protein 432
PHLDB2	pleckstrin homology-like domain; family B; member 2	6.320346477	3076.655559	2.660003648	0.046306592	57.44330426	0	0	21.00441163	20.4905034	22.54961323	134.216281	133.3977728	133.9728356	chr3	111859056	111860792	1737	*	1.396814576	162.4388291	0.482140519	0.17361687	2.777037271	0.005485689	0.008365615	25.69333725	19.93941615	24.02594196	29.82807232	27.59320409	36.47887478	Promoter (<=1kb)	3	111859180	111976515	117336	1	90102	ENST00000412622.5	0	ENSG00000144824	pleckstrin homology like domain family B member 2
SDC1	syndecan 1	6.293200794	5136.663282	2.653793975	0.037080205	71.56902076	0	0	35.2583325	35.75579165	36.4172734	225.7101297	221.3907704	222.8623174	chr2	20223437	20226054	2618	*	1.323602974	137.0812269	0.404470438	0.171773725	2.354670001	0.018539161	0.026600989	19.86222525	20.60406335	20.0216183	25.12789122	25.09890316	27.35915609	Promoter (<=1kb)	2	20200797	20225130	24334	2	6382	ENST00000254351.9	0	ENSG00000115884	syndecan 1
ZFHX4	zinc finger homeobox 4	6.289294383	1600.262298	2.652898165	0.062325626	42.56512658	0	0	10.64500466	11.84564482	11.02842687	71.16451804	67.2816215	70.22024485	chr8	76680991	76681286	296	*	3.954043651	32.61628988	1.983328798	0.405170897	4.89504259	9.83E-07	2.36E-06	1.457778	3.456165465	1.694136933	9.400362185	6.859327571	9.689701114	Promoter (<=1kb)	8	76681239	76778439	97201	1	79776	ENST00000517683.1	0	ENSG00000091656	zinc finger homeobox 4
ADAM8	ADAM metallopeptidase domain 8	6.275286886	22.69695657	2.649681416	0.503879589	5.258560722	1.45E-07	2.27E-07	0.155780556	0.054714295	0.258112118	1.067467771	1.165470167	0.733725469	chr10	133278586	133279267	682	*	30.23069837	84.58080586	4.917942402	0.396143448	12.41454939	2.18E-35	6.52E-34	1.0933335	0.797576646	0.924074691	24.04323405	26.03426601	31.15903888	Promoter (1-2kb)	10	133273305	133276868	3564	2	101	ENST00000559180.1	-1718	ENSG00000151651	ADAM metallopeptidase domain 8
ZNF561-AS1	ZNF561 antisense RNA 1 (head to head)	6.269966728	44.5471375	2.648457787	0.354351181	7.474104589	7.77E-14	1.53E-13	0.38945139	0.136785737	0.398900546	2.040049517	1.821047135	1.95660125	chr19	9620950	9621891	942	*	1.542319568	53.44801699	0.625101722	0.299563985	2.086705191	0.036914792	0.051014272	4.555556249	9.172131427	7.700622422	12.11200512	10.91256659	9.309712835	Promoter (<=1kb)	19	9621249	9647203	25955	1	284385	ENST00000652061.1	0	NA	ZNF561 antisense RNA 1 (head to head)
TBC1D2	TBC1 domain family; member 2	6.250394794	378.0990303	2.643947318	0.120128355	22.0093525	2.34E-107	1.65E-106	2.388635191	2.899857625	2.674980133	16.72366174	16.36514359	16.16913533	chr9	98251638	98252055	418	*	49.96124221	30.82976283	5.642737443	0.788708605	7.154400758	8.40E-13	4.63E-12	0.3644445	0	0.308024897	9.038809793	10.28899136	10.63967181	Promoter (3-4kb)	9	98199029	98255580	56552	2	55357	ENST00000375064.5	3525	ENSG00000095383	TBC1 domain family member 2
ATP8B4	ATPase; class I; type 8B; member 4	6.206465939	45.06768109	2.633772009	0.382171768	6.891592287	5.52E-12	1.02E-11	0.597158798	0.273571474	0.093858952	1.992606505	2.015292163	1.84790118	chr15	50049765	50050213	449	*	572.0735298	47.82639371	9.160056781	1.211840141	7.558799607	4.07E-14	2.59E-13	0	0	0	18.80072437	11.53614182	17.09947255	Promoter (2-3kb)	15	50009272	50047387	38116	2	79895	ENST00000558024.1	-2378	ENSG00000104043	ATPase phospholipid transporting 8B4 (putative)
JAM2	junctional adhesion molecule 2	6.188093627	27.4652634	2.629495025	0.437523704	6.009948716	1.86E-09	3.13E-09	0.155780556	0.164142884	0.258112118	1.114910783	1.214031424	1.250050798	chr21	25699710	25699919	210	*	12.0973923	13.73776465	3.59662419	0.739746928	4.8619657	1.16E-06	2.76E-06	0.18222225	0.265858882	0.616049794	5.423285876	2.806088552	4.369865208	Promoter (2-3kb)	21	25702178	25710179	8002	1	58494	ENST00000492962.1	-2259	ENSG00000154721	junctional adhesion molecule 2
TAS1R3	taste receptor; type 1; member 3	6.184754982	23.96466865	2.628716442	0.47271264	5.56091845	2.68E-08	4.33E-08	0.181743982	0.164142884	0.164253166	1.138632289	1.189750795	0.788075503	chr1	1330021	1331634	1614	*	2.086527639	76.18307046	1.061104031	0.238427746	4.45042177	8.57E-06	1.79E-05	10.02222375	7.842837018	7.546609974	15.90830524	16.52474369	18.61942567	Promoter (<=1kb)	1	1331280	1335314	4035	1	83756	ENST00000339381.6	0	ENSG00000169962	taste 1 receptor member 3
CABLES2	Cdk5 and Abl enzyme substrate 2	6.091327498	710.1163768	2.606756672	0.087861586	29.66890058	1.93E-193	2.29E-192	5.218648624	4.814857943	5.232636577	30.88540083	31.32201073	30.00121916	chr20	62405271	62406081	811	*	2.734765498	62.73254796	1.451417129	0.26032048	5.575501116	2.47E-08	7.55E-08	5.831111999	5.848895403	5.544448144	15.00442426	14.65401799	15.95950772	Promoter (1-2kb)	20	62388632	62407285	18654	2	81928	ENST00000279101.9	1204	ENSG00000149679	Cdk5 and Abl enzyme substrate 2
TDO2	tryptophan 2;3-dioxygenase	6.082340979	30.68865311	2.604626697	0.427048402	6.099136967	1.07E-09	1.82E-09	0.155780556	0.246214327	0.258112118	1.067467771	1.74820525	1.168525746	chr4	155854532	155855016	485	*	2.273378278	18.47684902	1.184837761	0.487247084	2.431698001	0.015028232	0.02179988	1.64000025	1.993941615	2.156174278	5.423285876	4.676814253	2.659917953	Promoter (<=1kb)	4	155854738	155905156	50419	1	6999	ENST00000503634.5	0	ENSG00000151790	tryptophan 2;3-dioxygenase
RIN2	Ras and Rab interactor 2	6.054979875	762.6557942	2.598122165	0.084904912	30.60037529	1.21E-205	1.51E-204	5.608100014	5.088429417	5.772325551	33.23382993	33.14305787	32.58284581	chr20	19757506	19758441	936	*	1.875667856	23.97722192	0.907404377	0.415953543	2.181504142	0.029146148	0.040806122	3.46222275	2.79151826	2.310186727	5.061733484	4.365026636	6.079812464	Promoter (<=1kb)	20	19757606	19890334	132729	1	54453	ENST00000432334.2	0	ENSG00000132669	Ras and Rab interactor 2
FAM171A1	family with sequence similarity 171; member A1	6.052291378	1062.217888	2.597481445	0.073335554	35.41912906	8.67E-275	1.47E-273	7.269759278	7.824144157	7.884151972	46.1620507	47.05585798	44.56702847	chr10	15247812	15248039	228	*	30.89021298	37.97114342	4.949077913	0.600718623	8.238595777	1.74E-16	1.40E-15	0.3644445	0.797576646	0	10.12346697	11.22435421	15.19953116	Promoter (<=1kb)	10	15214171	15248707	34537	2	221061	ENST00000477161.1	668	ENSG00000148468	family with sequence similarity 171 member A1
MYEOV	myeloma overexpressed	6.02693773	1464.672349	2.591425159	0.06286163	41.22427529	0	0	10.17766299	11.13435899	10.51220263	64.19039528	63.12963403	62.52971494	chr11	69296769	69297883	1115	*	1.619191351	358.5670934	0.695273489	0.124692286	5.575914228	2.46E-08	7.54E-08	50.47556324	40.80933838	49.5920084	63.81399714	76.85564756	79.22755617	Promoter (2-3kb)	11	69294174	69295662	1489	1	26579	ENST00000540760.1	2595	ENSG00000172927	myeloma overexpressed
PTPRF	protein tyrosine phosphatase; receptor type; F	5.997728474	14436.42642	2.584416211	0.028461929	90.8025659	0	0	105.2038021	104.4769459	105.0750968	640.741599	613.668604	615.7858933	chr1	43582102	43582657	556	*	3.954317009	192.0202422	1.983428533	0.172709919	11.48416113	1.58E-30	3.56E-29	12.57333525	16.35032124	10.62685894	48.62879669	54.56283295	49.20848213	Promoter (<=1kb)	1	43582480	43591118	8639	1	5792	ENST00000467464.1	0	ENSG00000142949	protein tyrosine phosphatase receptor type F
CEBPB	CCAAT/enhancer binding protein (C/EBP); beta	5.990829327	2895.548715	2.582755733	0.061912646	41.71612566	0	0	21.18615561	20.51786055	21.47023528	114.290216	138.812353	121.9614779	chr20	50186317	50186521	205	*	1.742527651	49.46999975	0.80118155	0.31175328	2.569921795	0.010172148	0.015054816	5.466667499	6.114754285	6.93056018	13.91976708	10.28899136	7.029783161	Promoter (4-5kb)	20	50190830	50192668	1839	1	1051	ENST00000303004.5	-4309	ENSG00000172216	CCAAT enhancer binding protein beta
PRNP	prion protein	5.977996701	17503.81156	2.579662101	0.027777939	92.86729821	0	0	127.6102387	124.8853779	130.0885075	742.8152393	747.3091831	776.553296	chr20	4686180	4687198	1019	*	1.834961681	73.32126135	0.875749936	0.253233265	3.45827368	0.000543649	0.000917877	9.475556999	8.1086959	9.086734458	16.81218622	18.86315082	11.39964837	Promoter (<=1kb)	20	4686350	4701590	15241	1	5621	ENST00000430350.2	0	ENSG00000171867	prion protein
DENND3	DENN/MADD domain containing 3	5.972046579	814.3025933	2.578225418	0.367064574	7.023901506	2.16E-12	4.05E-12	9.165089375	4.623357911	4.035934938	36.57856227	34.57561495	34.26769689	chr8	141127201	141129016	1816	*	1.741932726	176.3547718	0.800688908	0.165765345	4.830255135	1.36E-06	3.21E-06	22.41333675	18.4771923	25.25804154	34.70902961	35.2320007	41.22872827	Promoter (<=1kb)	8	141128612	141141455	12844	1	22898	ENST00000518347.5	0	ENSG00000105339	DENN domain containing 3
SKIDA1	SKI/DACH domain containing 1	5.959641602	62.97684807	2.575225573	0.29311306	8.785775622	1.55E-18	3.52E-18	0.493305094	0.465071506	0.422365284	2.538201144	2.37950159	3.233827066	chr10	21525586	21527548	1963	*	1.776279686	93.65590332	0.828858761	0.213927914	3.874476905	0.000106854	0.000194169	12.391113	9.437990309	12.93704567	19.16227676	20.11030129	20.13937879	Promoter (<=1kb)	10	21513475	21525682	12208	2	387640	ENST00000449193.7	0	ENSG00000180592	SKI/DACH domain containing 1
KIF5A	kinesin family member 5A	5.956365934	209.0920588	2.57443239	0.173981954	14.79712312	1.53E-49	6.05E-49	1.272207874	1.36785737	1.924108517	10.36629813	7.939765511	8.777530607	chr12	57552953	57553294	342	*	4.064290284	11.68525185	2.023003447	0.680984209	2.970705371	0.002971167	0.004659818	0	1.063435528	1.232099588	3.615523917	2.338407126	3.419894511	Promoter (2-3kb)	12	57550044	57586633	36590	1	3798	ENST00000455537.7	2909	ENSG00000155980	kinesin family member 5A
EPB41L1	erythrocyte membrane protein band 4.1-like 1	5.908551337	1602.289567	2.562804453	0.060055211	42.67413916	0	0	11.26812688	12.14657345	11.96701639	68.00955774	68.98126549	70.1387198	chr20	36117136	36117399	264	*	42.25263013	32.26024314	5.400969243	0.720123892	7.500055617	6.38E-14	3.97E-13	0	0.265858882	0.462037345	11.20812414	9.665416123	10.44967767	Promoter (4-5kb)	20	36121722	36173954	52233	1	2036	ENST00000427533.2	-4323	ENSG00000088367	erythrocyte membrane protein band 4.1 like 1
ANXA1	annexin A1	5.903874445	9331.848391	2.561662041	0.032754584	78.20774221	0	0	68.85500573	67.68158267	69.61987768	389.2936352	403.1798358	413.7939893	chr9	73153910	73154278	369	*	2.936669635	11.96536191	1.554180977	0.613412457	2.533663866	0.011287695	0.016614347	1.27555575	0.930506087	0.924074691	4.157852505	2.02661951	2.659917953	Promoter (2-3kb)	9	73151902	73160338	8437	1	301	ENST00000415424.5	2008	ENSG00000135046	annexin A1
COL4A1	collagen; type IV; alpha 1	5.890382724	18222.3589	2.558361375	0.02472192	103.4855474	0	0	134.1270587	134.5971652	134.7579904	792.0136428	779.3353321	783.1840003	chr13	110301426	110302141	716	*	40.69947839	24.82181628	5.3469384	0.811938611	6.585397379	4.54E-11	2.03E-10	0	0.265858882	0.308024897	6.327166855	8.262371847	9.499706975	Promoter (2-3kb)	13	110205497	110298899	93403	2	1282	ENST00000615732.2	-2527	ENSG00000187498	collagen type IV alpha 1 chain
CEACAM19	carcinoembryonic antigen-related cell adhesion molecule 19	5.887966348	86.32314367	2.557769426	0.250063651	10.22847351	1.48E-24	3.87E-24	0.545231946	0.73864298	0.633547926	3.98521301	3.98202307	3.179477031	chr19	44662599	44663140	542	*	63.43011419	28.77009274	5.987096034	0.899037755	6.65944895	2.75E-11	1.26E-10	0	0.265858882	0.154012448	9.761914577	9.665416123	8.739730417	Promoter (<=1kb)	19	44662278	44672708	10431	1	56971	ENST00000619799.4	321	ENSG00000186567	CEA cell adhesion molecule 19
ABALON	apoptotic BCL2L1-antisense long non-coding RNA	5.857293296	543.8090823	2.550234137	0.104477692	24.40936529	1.36E-131	1.13E-130	3.660843065	3.857357784	4.552159175	22.44054469	25.10616984	22.69113949	chr20	31719940	31720555	616	*	19.41448569	102.3530937	4.279061584	0.321286369	13.31852828	1.81E-40	7.23E-39	0.728889	2.924447701	1.232099588	36.87834396	30.55518645	29.44909162	Promoter (<=1kb)	20	31721507	31723409	1903	1	103021294	ENST00000629058.1	-952	ENSG00000281376	apoptotic BCL2L1-antisense long non-coding RNA
LETM2	leucine zipper-EF-hand containing transmembrane protein 2	5.849554197	347.8090816	2.548326679	0.122693983	20.76977717	8.12E-96	5.20E-95	2.726159729	2.489500413	2.534191705	15.32409289	15.02970902	14.53863429	chr8	38405118	38405617	500	*	4.960378276	50.44966579	2.310450144	0.331981107	6.959583222	3.41E-12	1.75E-11	4.0088895	3.190306583	1.540124484	12.65433371	14.34223038	14.62954874	Promoter (<=1kb)	8	38404413	38408544	4132	1	137994	ENST00000527175.1	705	ENSG00000165046	leucine zipper and EF-hand containing transmembrane protein 2
PLCXD2	phosphatidylinositol-specific phospholipase C; X domain containing 2	5.752751767	186.9053299	2.524252219	0.167197491	15.09742886	1.68E-51	6.83E-51	1.324134726	1.36785737	1.525207971	8.563463671	7.818362368	7.690529912	chr3	111674269	111675067	799	*	1.313223983	196.5034219	0.393113002	0.150041292	2.620032099	0.008792149	0.013105363	28.0622265	30.44084198	28.49230296	38.32455352	33.04948739	39.51878102	Promoter (<=1kb)	3	111674676	111726996	52321	1	257068	ENST00000636933.1	0	ENSG00000240891	phosphatidylinositol specific phospholipase C X domain containing 2
MDH1B	malate dehydrogenase 1B; NAD (soluble)	5.752492453	24.91785448	2.524187186	0.45080961	5.599231088	2.15E-08	3.49E-08	0.181743982	0.218857179	0.164253166	0.972581747	1.092628281	1.141350729	chr2	206764952	206766026	1075	*	1.588653647	101.9925045	0.667804628	0.215351703	3.100995339	0.001928713	0.003081977	11.662224	13.2929441	15.40124484	17.3545148	19.79851367	25.07922641	Promoter (<=1kb)	2	206737763	206765328	27566	2	130752	ENST00000374412.8	0	ENSG00000138400	malate dehydrogenase 1B
LOC441666	NA	5.736405767	150.4126659	2.520147077	0.189999675	13.26395469	3.75E-40	1.29E-39	1.116427318	1.066928749	1.220166377	7.282502347	6.264402146	5.815453715	chr10	42367131	42368208	1078	*	16.1696935	22.82475525	4.015220427	0.621653779	6.458933516	1.05E-10	4.49E-10	0.18222225	0.797576646	0.308024897	7.954152618	5.456283295	7.979753859	Promoter (<=1kb)	10	42331866	42367974	36109	2	441666	ENST00000609841.1	0	ENSG00000215146	zinc finger protein 91 pseudogene
PTPRR	protein tyrosine phosphatase; receptor type; R	5.734294306	243.2793639	2.519615951	0.147288874	17.10662787	1.32E-65	6.39E-65	1.713586115	2.024428908	1.783320089	11.0542218	10.02789956	10.21780653	chr12	70660946	70661185	240	*	2.221755434	51.40537225	1.151700017	0.28961092	3.976714754	6.99E-05	0.000129878	5.648889749	6.380613167	4.312348556	11.38890034	12.62739848	11.20965423	Promoter (3-4kb)	12	70638082	70664372	26291	2	5801	ENST00000547752.5	3187	ENSG00000153233	protein tyrosine phosphatase receptor type R
SH2D3A	SH2 domain containing 3A	5.702835067	159.1553878	2.511679309	0.18062114	13.90578813	5.84E-44	2.13E-43	1.194317596	1.285785928	1.149772163	6.736907708	7.30846917	6.413304097	chr19	6753265	6754342	1078	*	2.048146765	100.8625769	1.034319099	0.213553087	4.843381634	1.28E-06	3.01E-06	11.2977795	11.96364969	10.62685894	26.75487699	19.48672605	21.08934948	Promoter (<=1kb)	19	6752160	6755241	3082	2	10045	ENST00000597168.1	899	ENSG00000125731	SH2 domain containing 3A
IRX3	iroquois homeobox 3	5.68660011	166.2615202	2.507566355	0.177416183	14.13380851	2.35E-45	8.73E-45	1.246244448	1.25842878	1.290560591	7.495995901	7.405591684	6.467654131	chr16	54285448	54287206	1759	*	1.906361051	83.40058207	0.930821381	0.236865558	3.929745589	8.50E-05	0.000156409	10.02222375	11.29900248	8.008647319	20.24693394	15.12169942	18.99941395	Promoter (<=1kb)	16	54283304	54286787	3484	2	79191	ENST00000329734.4	0	ENSG00000177508	iroquois homeobox 3
MYO7A	myosin VIIA	5.674581526	309.5471022	2.504514004	0.13522	18.52177192	1.38E-76	7.40E-76	2.206891209	2.681000445	2.205685373	14.44639716	12.21315612	13.09835837	chr11	77131132	77131587	456	*	35.15371328	38.02886996	5.135605184	0.62074782	8.273255285	1.30E-16	1.06E-15	0.3644445	0.132929441	0.616049794	11.93122893	14.34223038	10.44967767	Promoter (2-3kb)	11	77128302	77214954	86653	1	4647	ENST00000409619.6	2830	ENSG00000137474	myosin VIIA
LMO7	LIM domain 7	5.670193125	6963.536054	2.503397874	0.035561345	70.39660339	0	0	55.50980477	52.93608022	50.91848149	303.1134039	296.8306831	294.6858882	chr13	75621154	75621545	392	*	10.17822713	28.22345384	3.347414386	0.516143097	6.485438636	8.85E-11	3.81E-10	0.728889	1.32929441	0.462037345	9.400362185	5.300389487	10.82966595	Promoter (<=1kb)	13	75620434	75859870	239437	1	4008	ENST00000341547.8	720	ENSG00000136153	LIM domain 7
PLCD3	phospholipase C; delta 3	5.666169768	1994.957356	2.502373828	0.054618193	45.81575605	0	0	15.03282365	15.7577169	14.90010864	83.95040979	87.5802269	84.73170412	chr17	45123976	45124587	612	*	1.502315202	122.3133005	0.587187538	0.195426747	3.004642643	0.00265893	0.00419017	17.1288915	17.67961565	15.40124484	26.75487699	26.96962886	19.18940809	Promoter (4-5kb)	17	45118056	45119089	1034	2	113026	ENST00000546350.1	-4887	ENSG00000161714	phospholipase C delta 3
TRIB3	tribbles pseudokinase 3	5.663954864	8055.657313	2.501809769	0.031217394	80.14153078	0	0	61.14386821	61.66301024	61.61840202	340.2138393	347.6985997	346.9706216	chr20	380594	382502	1909	*	2.701355601	186.3005798	1.433683566	0.156504371	9.160661526	5.16E-20	5.61E-19	18.222225	15.81860348	17.71143157	45.01327277	42.40311589	47.49853487	Promoter (<=1kb)	20	381021	397559	16539	1	57761	ENST00000217233.8	0	ENSG00000101255	tribbles pseudokinase 3
LARP6	La ribonucleoprotein domain family; member 6	5.649123265	1394.035438	2.498026981	0.065948505	37.87844765	0	0	10.04784586	11.21643043	10.72338527	57.95163919	58.5891565	62.47536491	chr15	70856734	70857235	502	*	34.89938029	91.62891287	5.125129514	0.402780224	12.72438221	4.33E-37	1.44E-35	0.54666675	0.531717764	1.540124484	28.20108655	26.96962886	33.24897441	Promoter (2-3kb)	15	70829130	70854157	25028	2	55323	ENST00000299213.10	-2577	ENSG00000166173	La ribonucleoprotein 6; translational regulator
PTGER4	prostaglandin E receptor 4 (subtype EP4)	5.641860478	146.229737	2.496170989	0.19618805	12.72335896	4.39E-37	1.44E-36	1.42798843	1.176357338	0.774336354	6.096427046	6.434366545	6.223078975	chr5	40679008	40680144	1137	*	1.425988455	163.7333938	0.511962302	0.163074356	3.139440884	0.001692706	0.00271981	22.2311145	21.26871056	25.87409134	28.92419134	34.14074405	32.48899785	Promoter (<=1kb)	5	40679915	40693735	13821	1	5734	ENST00000302472.4	0	ENSG00000171522	prostaglandin E receptor 4
MET	MET proto-oncogene; receptor tyrosine kinase	5.635567511	4018.203461	2.4945609	0.040332464	61.84995095	0	0	30.42913526	30.72207653	31.20810156	170.0120336	170.4742925	175.360387	chr7	116671704	116672925	1222	*	1.619702759	148.5529294	0.69572908	0.184432727	3.772264785	0.000161772	0.000288068	20.59111425	17.94547453	19.7135934	37.60144874	26.19015982	27.35915609	Promoter (<=1kb)	7	116672196	116798377	126182	1	4233	ENST00000318493.11	0	ENSG00000105976	MET proto-oncogene; receptor tyrosine kinase
ETS2	v-ets avian erythroblastosis virus E26 oncogene homolog 2	5.627923013	1032.242126	2.492602593	0.074304917	33.54559435	1.04E-246	1.57E-245	7.866918076	7.331715503	8.517699899	45.21319046	42.83102863	44.48550342	chr21	38804727	38806288	1562	*	1.729838099	98.31377679	0.790637018	0.211230159	3.743011983	0.000181828	0.000321925	13.66666875	12.09657913	11.24290874	23.86245785	19.33083225	18.61942567	Promoter (<=1kb)	21	38805183	38824955	19773	1	2114	ENST00000360214.8	0	ENSG00000157557	ETS proto-oncogene 2; transcription factor
ADK	adenosine kinase	5.601646976	1996.860546	2.485851066	0.059409366	41.84274672	0	0	15.39631161	14.17100235	16.49571082	82.00524629	84.32662269	89.8677824	chr10	74176293	74177267	975	*	1.975642697	175.0504912	0.982322053	0.170372568	5.765728978	8.13E-09	2.68E-08	18.5866695	18.34426285	23.56390461	41.57852505	41.93543447	31.91901544	Promoter (<=1kb)	10	74176551	74709963	533413	1	132	ENST00000673310.1	0	ENSG00000156110	adenosine kinase
GNG11	guanine nucleotide binding protein (G protein); gamma 11	5.486147118	1068.961074	2.45579331	0.074629125	32.90663397	1.77E-237	2.57E-236	8.645820855	8.234501368	8.259587781	42.55638179	46.93445484	47.17583013	chr7	93921622	93922375	754	*	1.597482925	84.95040398	0.67580051	0.220460609	3.065402542	0.002173772	0.003456831	12.57333525	10.90021416	10.1648216	15.90830524	18.23957559	17.66945497	Promoter (<=1kb)	7	93921735	93928610	6876	1	2791	ENST00000248564.6	0	ENSG00000127920	G protein subunit gamma 11
CCDC88C	coiled-coil domain containing 88C	5.486016954	217.7047004	2.455759081	0.156913728	15.6503775	3.30E-55	1.40E-54	1.55780556	1.805571728	1.759855351	10.2476906	8.668184365	8.913405694	chr14	91281419	91281692	274	*	175.1157816	28.57200126	7.452165296	1.224956452	6.083616509	1.18E-09	4.36E-09	0	0.132929441	0	8.31570501	9.665416123	10.25968353	Promoter (1-2kb)	14	91278141	91279977	1837	2	440193	ENST00000557455.1	-1442	ENSG00000015133	coiled-coil domain containing 88C
ATF3	activating transcription factor 3	5.479367036	679.3417112	2.454009246	0.087370056	28.08753208	1.39E-173	1.49E-172	5.478282884	5.088429417	5.420354481	29.08256637	29.06391228	28.69681833	chr1	212608095	212609755	1661	*	1.255924868	212.3824866	0.328750162	0.151121234	2.175406818	0.029599644	0.041406387	27.697782	32.70064248	36.03891294	42.84395842	35.2320007	39.51878102	Promoter (<=1kb)	1	212608628	212620772	12145	1	467	ENST00000613954.4	0	ENSG00000162772	activating transcription factor 3
ZNF100	zinc finger protein 100	5.471406662	119.4003543	2.451911788	0.209638802	11.69588722	1.34E-31	3.98E-31	1.142390744	0.930143012	0.750871616	4.791744215	5.050370722	5.407828454	chr19	21767104	21767744	641	*	3.494882473	19.80887316	1.805243941	0.503160264	3.587811025	0.000333466	0.000574692	1.457778	0.930506087	2.156174278	4.338628701	3.897345211	7.029783161	Promoter (<=1kb)	19	21722771	21767579	44809	2	163227	ENST00000358296.11	0	ENSG00000197020	zinc finger protein 100
WNT9A	wingless-type MMTV integration site family; member 9A	5.464826811	25.89299123	2.450175775	0.438376707	5.589201567	2.28E-08	3.69E-08	0.233670834	0.164142884	0.211182642	1.043746265	1.044067024	1.222875781	chr1	227946036	227948117	2082	*	3.176278736	132.810493	1.667337523	0.198212728	8.411858994	4.04E-17	3.45E-16	11.2977795	12.89415577	8.316672216	36.15523917	31.33465549	32.86898613	Promoter (<=1kb)	1	227918656	227947932	29277	2	7483	ENST00000272164.6	0	ENSG00000143816	Wnt family member 9A
ITPRIP	inositol 1;4;5-trisphosphate receptor interacting protein	5.456171003	1176.965906	2.447888861	0.072670314	33.68485333	9.63E-249	1.47E-247	10.33344354	8.891072905	8.611558851	51.6654401	48.02708312	50.62705734	chr10	104328933	104330210	1278	*	6.765629582	105.5786032	2.758224192	0.23185277	11.89644702	1.23E-32	3.14E-31	5.648889749	3.987883229	4.466361005	30.5511771	31.02286788	29.63908576	Promoter (<=1kb)	10	104312144	104328924	16781	2	85450	ENST00000358187.2	-9	ENSG00000148841	inositol 1;4;5-trisphosphate receptor interacting protein
FUT1	fucosyltransferase 1 (galactoside 2-alpha-L-fucosyltransferase; H blood group)	5.445600859	46.45096279	2.445091242	0.332727723	7.348624932	2.00E-13	3.89E-13	0.363487964	0.410357211	0.328506332	2.182378553	1.626802108	2.119651354	chr19	48752435	48753220	786	*	2.520220725	16.66862496	1.333550093	0.518405476	2.572407421	0.010099396	0.014953758	2.36888925	1.32929441	1.232099588	3.615523917	5.144495678	3.039906232	Promoter (<=1kb)	19	48748011	48753660	5650	2	2523	ENST00000645652.1	440	ENSG00000174951	fucosyltransferase 1 (H blood group)
QPRT	quinolinate phosphoribosyltransferase	5.417925694	633.7723781	2.437740607	0.091682998	26.58879672	9.15E-156	8.84E-155	4.725343531	5.279929448	5.068383411	28.0150986	26.32020126	26.52281694	chr16	29678932	29679685	754	*	4.213707769	31.61241665	2.075090263	0.389201733	5.331657311	9.73E-08	2.72E-07	1.64000025	2.65858882	1.848149381	9.038809793	8.418265655	7.979753859	Promoter (<=1kb)	16	29679008	29697776	18769	1	23475	ENST00000219771.7	0	ENSG00000103485	quinolinate phosphoribosyltransferase
SLC2A4RG	SLC2A4 regulator	5.406763157	4838.500107	2.434765161	0.037530075	64.87504143	0	0	38.45183389	39.31222082	37.52011608	204.3607743	208.0364248	204.7094058	chr20	63739358	63741444	2087	*	2.298961562	361.3287487	1.200982345	0.127070327	9.451320209	3.35E-21	3.99E-20	41.1822285	36.0238785	35.26885069	91.11120271	71.71115188	87.01731589	Promoter (<=1kb)	20	63739776	63744050	4275	1	56731	ENST00000266077.5	0	ENSG00000125520	SLC2A4 regulator
ISLR2	immunoglobulin superfamily containing leucine-rich repeat 2	5.350256712	23.57272339	2.419608116	0.4662184	5.189859765	2.10E-07	3.28E-07	0.25963426	0.218857179	0.093858952	1.067467771	0.922663882	1.005475642	chr15	74127447	74128442	996	*	1.495807902	115.6952972	0.58092491	0.202390985	2.870310208	0.004100693	0.00634546	14.9422245	17.67961565	14.9392075	19.34305296	27.90499171	21.6593319	Promoter (<=1kb)	15	74128126	74133022	4897	1	57611	ENST00000569886.5	0	ENSG00000167178	immunoglobulin superfamily containing leucine rich repeat 2
EPPK1	epiplakin 1	5.310940245	76.52756505	2.408967297	0.256818991	9.38002009	6.60E-21	1.59E-20	0.571195372	0.492428653	0.774336354	3.202403312	3.229323587	3.315352118	chr8	143873927	143874468	542	*	7.902625306	12.08856152	2.982332006	0.698356741	4.270499347	1.95E-05	3.89E-05	0.54666675	0.398788323	0.462037345	4.519404897	3.273769977	2.849912092	Promoter (3-4kb)	8	143857324	143878464	21141	2	83481	ENST00000615648.1	3996	ENSG00000261150	epiplakin 1
SLC25A37	solute carrier family 25 (mitochondrial iron transporter); member 37	5.302647699	2568.293617	2.406712901	0.053378111	45.08801218	0	0	20.32936255	20.38107481	21.44677054	114.0767224	110.1612114	102.3682904	chr8	23540747	23542125	1379	*	6.1951823	386.9839599	2.631146736	0.124644379	21.10922895	6.54E-99	3.80E-96	19.86222525	17.81254509	17.71143157	103.7655364	117.3880377	109.6266185	Promoter (<=1kb)	8	23541470	23572203	30734	1	51312	ENST00000523883.5	0	ENSG00000147454	solute carrier family 25 member 37
ADM	adrenomedullin	5.300003537	1931.15632	2.405993322	0.053512298	44.96150261	0	0	15.6819093	15.7577169	15.34593866	81.48337316	82.31133052	81.74245221	chr11	10303840	10305551	1712	*	1.309118922	191.2395025	0.38859616	0.147726233	2.630515591	0.008525546	0.012725369	29.5200045	27.11760596	28.49230296	33.26282004	38.03808926	36.28888064	Promoter (<=1kb)	11	10305073	10307395	2323	1	133	ENST00000534464.1	0	ENSG00000148926	adrenomedullin
BCL2L1	BCL2-like 1	5.255410807	4645.292427	2.393803542	0.037089938	64.54051016	0	0	38.11430936	37.36986335	37.80169294	195.7261461	196.0903555	198.0787015	chr20	31722782	31724062	1281	*	1.379169756	368.2325008	0.463800043	0.117209439	3.957019544	7.59E-05	0.000140456	52.48000799	48.91803428	57.60065572	63.27166855	71.71115188	76.9476265	Promoter (<=1kb)	20	31664452	31722860	58409	2	598	ENST00000376055.8	0	ENSG00000171552	BCL2 like 1
ZIC5	Zic family member 5	5.231690443	175.5494379	2.38727718	0.172498553	13.83940409	1.47E-43	5.34E-43	1.55780556	1.176357338	1.548672709	7.353666865	6.895698486	8.043805138	chr13	99970223	99971494	1272	*	1.66944178	71.54239969	0.739365782	0.245862147	3.007237144	0.00263634	0.004156055	8.746667999	7.444048695	11.39692118	14.46209567	15.12169942	14.81954288	Promoter (<=1kb)	13	99962964	99971909	8946	2	85416	ENST00000267294.4	415	ENSG00000139800	Zic family member 5
NKILA	NF-kappaB interacting long non-coding RNA	5.21072914	167.1487042	2.381485264	0.182211114	13.06992317	4.89E-39	1.66E-38	1.402025004	1.012214454	1.665996399	7.02156578	6.458647174	7.744879947	chr20	57709862	57710666	805	*	1.530357372	144.6115731	0.613868593	0.171837667	3.572375043	0.000353758	0.000608119	20.59111425	18.07840397	20.0216183	29.64729612	26.19015982	30.96904474	Promoter (<=1kb)	20	57710156	57712780	2625	1	105416157	ENST00000614771.2	0	ENSG00000278709	NF-kappaB interacting lncRNA
DUSP1	dual specificity phosphatase 1	5.196195824	1009.263418	2.377455801	0.071592157	33.20832763	8.16E-242	1.21E-240	8.412150021	8.152429925	8.283052519	42.22428071	42.87958988	42.82782736	chr5	172770621	172772914	2294	*	1.442142434	222.2121716	0.52821366	0.146905975	3.595590035	0.000323657	0.000558472	34.07556075	32.70064248	26.64415358	45.91715375	44.4297354	39.89876929	Promoter (<=1kb)	5	172768096	172771195	3100	2	1843	ENST00000239223.4	0	ENSG00000120129	dual specificity phosphatase 1
SNX24	sorting nexin 24	5.193828057	960.8695551	2.376798254	0.080519455	29.51831043	1.68E-191	1.96E-190	7.789027798	8.289215662	7.602575116	40.87215486	37.36788722	43.53437781	chr5	122845115	122846490	1376	*	1.648486627	96.75217676	0.721142183	0.21126246	3.41348948	0.000641366	0.001074985	14.2133355	10.63435528	12.78303322	18.07761959	19.95440748	21.6593319	Promoter (<=1kb)	5	122845518	123008610	163093	1	28966	ENST00000513881.5	0	ENSG00000064652	sorting nexin 24
ZNF329	zinc finger protein 329	5.172717402	424.4528212	2.370922376	0.10982999	21.58720379	2.37E-103	1.62E-102	3.323318527	3.775286341	3.402387012	17.24553487	18.1619101	18.34313672	chr19	58154559	58155476	918	*	2.78188191	57.31105557	1.476061179	0.278813683	5.294077267	1.20E-07	3.30E-07	6.377778749	4.785459875	4.466361005	15.00442426	13.09507991	13.67957804	Promoter (<=1kb)	19	58126335	58155110	28776	2	79673	ENST00000500161.2	0	ENSG00000181894	zinc finger protein 329
PRDM11	PR domain containing 11	5.165334437	347.7973437	2.368861761	0.127630322	18.56033678	6.73E-77	3.62E-76	3.479099083	2.352714676	2.768839086	15.3715359	14.05848389	14.62015934	chr11	45179315	45181493	2179	*	2.224688517	167.0252748	1.153603356	0.164139407	7.028192553	2.09E-12	1.10E-11	18.04000275	17.54668621	17.55741912	42.48240603	35.0761069	36.85886306	Promoter (<=1kb)	11	45181877	45214713	32837	1	56981	ENST00000534751.2	-384	ENSG00000019485	PR/SET domain 11
PRPH	peripherin	5.15938723	38.37276579	2.36719973	0.360756787	6.561760756	5.32E-11	9.53E-11	0.363487964	0.383000064	0.211182642	1.660505421	1.505398965	1.684851076	chr12	49296635	49298382	1748	*	1.336672791	94.43251609	0.418646346	0.209128319	2.001863481	0.045299416	0.061823018	13.30222425	13.16001466	15.09321995	16.45063382	20.2661951	16.90947842	Promoter (<=1kb)	12	49297002	49298592	1591	1	5630	ENST00000532332.2	0	ENSG00000135406	peripherin
SLC2A10	solute carrier family 2 (facilitated glucose transporter); member 10	5.11831843	103.2244979	2.355669906	0.21734819	10.83823109	2.27E-27	6.27E-27	0.830829632	0.875428717	0.868195306	4.198706565	4.61331941	4.239302708	chr20	46715319	46715787	469	*	10.32401279	41.43669853	3.367931929	0.435319441	7.736690834	1.02E-14	6.90E-14	1.64000025	0.398788323	1.848149381	12.47355751	16.05706227	8.929724556	Promoter (<=1kb)	20	46714467	46725470	11004	1	81031	ENST00000611837.1	852	ENSG00000197496	solute carrier family 2 member 10
HSF2BP	heat shock transcription factor 2 binding protein	5.116751679	76.35991189	2.35522822	0.254632575	9.249516562	2.26E-20	5.36E-20	0.701012502	0.492428653	0.70394214	3.083795782	3.399287986	3.179477031	chr21	43654967	43655454	488	*	164.4383742	13.75673631	7.361403203	1.279367299	5.753940412	8.72E-09	2.86E-08	0	0	0	3.977076309	3.585557594	6.079812464	Promoter (4-5kb)	21	43613851	43659470	45620	2	11077	ENST00000443485.1	4016	ENSG00000160207	heat shock transcription factor 2 binding protein
AKAP5	A kinase (PRKA) anchor protein 5	5.11145641	163.1002155	2.353734418	0.174669468	13.47536264	2.18E-41	7.65E-41	1.246244448	1.340500223	1.478278495	6.54713566	7.284188542	6.79375434	chr14	64465313	64466128	816	*	2.081069118	19.89345591	1.057324882	0.493539938	2.142328918	0.032167023	0.044793137	1.64000025	3.190306583	1.694136933	3.977076309	2.96198236	6.459800743	Promoter (<=1kb)	14	64465499	64474503	9005	1	9495	ENST00000394718.4	0	ENSG00000179841	A-kinase anchoring protein 5
PTPRE	protein tyrosine phosphatase; receptor type; E	5.106701697	108.3964901	2.352391788	0.867175858	2.712704427	0.00667366	0.008316984	2.077074079	0.328285769	0.305041594	4.815465721	4.346232497	4.538227899	chr10	127906751	127907358	608	*	3.102522943	29.67753937	1.633441879	0.386822252	4.222719537	2.41E-05	4.75E-05	1.8222225	2.924447701	2.618211624	6.869495443	8.262371847	7.219777301	Promoter (<=1kb)	10	127907061	128085855	178795	1	5791	ENST00000254667.7	0	ENSG00000132334	protein tyrosine phosphatase receptor type E
ANXA3	annexin A3	5.10204313	2790.017552	2.351075095	0.046395083	50.67509162	0	0	22.89974172	24.21107545	22.69040166	116.211658	117.4453999	118.8907009	chr4	78551612	78552707	1096	*	4.83267229	44.62200623	2.272821167	0.341330557	6.658709925	2.76E-11	1.27E-10	2.73333375	2.924447701	2.156174278	13.0158861	9.821309931	13.86957218	Promoter (<=1kb)	4	78551747	78610415	58669	1	306	ENST00000512884.5	0	ENSG00000138772	annexin A3
COBL	cordon-bleu WH2 repeat protein	5.079228319	59.31688612	2.344609327	0.294742116	7.954782159	1.79E-15	3.71E-15	0.545231946	0.574500095	0.375435808	2.467036626	2.136695306	2.88055184	chr7	51034472	51034952	481	*	13.73292336	24.31062508	3.779566863	0.566998179	6.665924169	2.63E-11	1.21E-10	0.54666675	0.531717764	0.616049794	5.965614463	7.794690421	8.739730417	Promoter (1-2kb)	7	51017280	51035955	18676	2	23242	ENST00000462395.1	1003	ENSG00000106078	cordon-bleu WH2 repeat protein
MICALCL	MICAL C-terminal like	5.032112747	32.29948843	2.331164247	0.395006229	5.901588572	3.60E-09	6.01E-09	0.415414816	0.191500032	0.211182642	1.304682831	1.408276451	1.358750868	chr11	12287061	12289166	2106	*	2.331048892	384.2248809	1.220979264	0.113553761	10.75243352	5.77E-27	1.04E-25	36.26222775	38.94832621	43.12348556	93.28051706	91.04198412	82.83744482	Promoter (<=1kb)	11	12286900	12359144	72245	1	84953	ENST00000643523.1	161	ENSG00000133816	MICAL C-terminal like
HOXB9	homeobox B9	5.026251358	1483.903779	2.329482821	0.06094765	38.22104445	0	0	12.20281022	12.09185915	13.23411224	63.62107913	61.72135758	61.76881446	chr17	48625228	48626908	1681	*	3.212047409	201.2558261	1.683493187	0.153929914	10.93675133	7.69E-28	1.47E-26	17.1288915	14.48930907	17.55741912	51.70199202	48.32708061	52.24838836	Promoter (<=1kb)	17	48621156	48626358	5203	2	3219	ENST00000311177.7	0	ENSG00000170689	homeobox B9
LINC01291	long intergenic non-protein coding RNA 1291	5.010002173	167.7029269	2.324811229	0.173883017	13.36997296	9.06E-41	3.15E-40	1.42798843	1.36785737	1.454813757	6.357363612	7.089943514	7.690529912	chr2	74915875	74916069	195	*	4.820534257	22.45404009	2.269193048	0.469441247	4.833816927	1.34E-06	3.15E-06	0.91111125	1.32929441	1.694136933	6.327166855	6.859327571	5.319835906	Promoter (2-3kb)	2	74918148	74932794	14647	1	102724515	ENST00000435984.1	-2079	ENSG00000204792	long intergenic non-protein coding RNA 1291
F10	coagulation factor X	5.003952364	124.8679167	2.323068056	0.20573571	11.29151598	1.45E-29	4.15E-29	1.16835417	1.176357338	0.844730568	5.930376504	5.026090094	4.755628038	chr13	113122615	113123334	720	*	8.615134479	65.46072515	3.106873317	0.312567793	9.939838296	2.79E-23	3.91E-22	3.09777825	1.993941615	2.00216183	21.8739197	19.17493844	17.09947255	Promoter (<=1kb)	13	113122799	113149529	26731	1	2159	ENST00000375559.8	0	ENSG00000126218	coagulation factor X
BIN1	bridging integrator 1	4.997098058	4334.744283	2.321090528	0.038267248	60.65475407	0	0	35.98530842	37.26043476	37.02735658	179.9513446	182.663168	183.3226671	chr2	127064518	127065259	742	*	4.580310947	433.8565464	2.195445543	0.123762197	17.73922561	2.09E-70	3.69E-68	26.6044485	29.64326534	23.40989216	119.4930655	129.7036486	104.6867709	Promoter (<=1kb)	2	127050382	127064928	14547	2	274	ENST00000466111.5	0	ENSG00000136717	bridging integrator 1
AFF3	AF4/FMR2 family; member 3	4.996897695	677.2036472	2.321032681	0.088213637	26.31149501	1.42E-152	1.35E-151	6.28314909	5.662929512	5.303030791	27.84904806	28.96678977	28.45224317	chr2	100011300	100011717	418	*	452.1500918	37.80566081	8.820657946	1.218265937	7.240338647	4.48E-13	2.54E-12	0	0	0	11.75045273	9.977203739	15.76951358	Promoter (3-4kb)	2	100006149	100007951	1803	2	3899	ENST00000498090.1	-3349	ENSG00000144218	AF4/FMR2 family member 3
VWA7	von Willebrand factor A domain containing 7	4.985571816	85.05538892	2.317758983	0.241808519	9.585100606	9.24E-22	2.27E-21	0.545231946	0.848071569	0.774336354	3.534504396	3.423568615	3.750152395	chr6	31776815	31777577	763	*	2.918191017	81.5143713	1.545074321	0.242325283	6.376034333	1.82E-10	7.51E-10	6.195556499	6.77940149	8.316672216	22.77780068	16.83653131	20.70936121	Promoter (<=1kb)	6	31765590	31777328	11739	2	80737	ENST00000375688.5	0	ENSG00000204396	von Willebrand factor A domain containing 7
SEC14L1	SEC14-like lipid binding 1	4.983636907	11219.51423	2.317198962	0.028369542	81.67910931	0	0	94.76650487	96.59808747	94.72714736	468.6420728	465.3139641	478.4161806	chr17	77139885	77141218	1334	*	1.429801788	272.4545908	0.515815161	0.134554318	3.833508784	0.000126328	0.000227702	38.44889475	36.95438459	39.7352117	45.19404897	54.71872676	59.27817152	Promoter (<=1kb)	17	77140736	77143642	2907	1	6397	ENST00000588880.5	0	ENSG00000129657	SEC14 like lipid binding 1
HELZ2	helicase with zinc finger 2; transcriptional coactivator	4.962827822	1354.705888	2.311162403	0.0686741	33.65406164	2.72E-248	4.14E-247	10.74885836	11.62678765	12.27205798	60.11029624	56.84095125	53.48043416	chr20	63573818	63574718	901	*	2.157972717	34.00382899	1.109676625	0.394109203	2.81565773	0.00486775	0.007468809	3.2800005	2.259800497	5.544448144	9.581138381	5.300389487	8.169747998	Promoter (<=1kb)	20	63570126	63574239	4114	2	85441	ENST00000479540.5	0	ENSG00000130589	helicase with zinc finger 2
CFB	complement factor B	4.95873573	39.5304157	2.309972341	0.358583336	6.441940019	1.18E-10	2.08E-10	0.363487964	0.246214327	0.398900546	1.968884999	1.675363365	1.331575851	chr6	31948769	31949168	400	*	12.8896501	143.9827476	3.688141196	0.243192686	15.16551032	5.98E-52	4.37E-50	4.19111175	3.323236024	3.234261417	44.10939179	52.69210725	35.90889236	Promoter (<=1kb)	6	31948956	31952053	3098	1	629	ENST00000483004.1	0	ENSG00000243649	complement factor B
PIP5KL1	phosphatidylinositol-4-phosphate 5-kinase-like 1	4.920798011	101.5081915	2.298892298	0.223998245	10.26299245	1.03E-24	2.72E-24	0.804866206	1.121643043	0.70394214	4.459643131	3.98202307	4.293652743	chr9	127923755	127924042	288	*	9.76498769	31.91113633	3.287618225	0.457829603	7.180877341	6.93E-13	3.85E-12	0.728889	1.462223851	0.770062242	8.858033597	8.730053272	11.20965423	Promoter (3-4kb)	9	127921790	127927186	5397	2	138429	ENST00000495448.5	3144	ENSG00000167103	phosphatidylinositol-4-phosphate 5-kinase like 1
PPP1R3G	protein phosphatase 1; regulatory subunit 3G	4.90323578	194.2128892	2.293734138	0.159418319	14.3881466	6.14E-47	2.35E-46	1.609732411	1.696143139	1.712925875	7.733210961	8.74102625	7.907930051	chr6	5082544	5082964	421	*	22.4293838	108.6847126	4.487318081	0.314754444	14.25656785	4.08E-46	2.22E-44	1.0933335	1.32929441	2.310186727	36.87834396	34.76431928	31.7290213	Promoter (1-2kb)	6	5084581	5089487	4907	1	648791	ENST00000405617.3	-1617	ENSG00000219607	protein phosphatase 1 regulatory subunit 3G
TUFT1	tuftelin 1	4.877799493	1149.190467	2.286230456	0.074266918	30.78396819	4.30E-208	5.45E-207	9.476650487	10.88814467	9.503218895	50.78774438	44.9434433	48.3715309	chr1	151539532	151540788	1257	*	1.852654988	188.0407063	0.889594239	0.156902678	5.669719937	1.43E-08	4.54E-08	19.13333625	23.52851105	24.7960042	38.50532972	39.44113353	43.50865794	Promoter (<=1kb)	1	151540305	151583583	43279	1	7286	ENST00000392712.7	0	ENSG00000143367	tuftelin 1
PROCR	protein C receptor; endothelial	4.826357899	1396.459514	2.270934903	0.061080721	37.17924197	1.48E-302	2.81E-301	12.51437133	12.17393059	11.89662217	58.54467684	58.37063085	57.90996199	chr20	35171737	35172329	593	*	4.222905561	177.2635742	2.078235984	0.166566992	12.47687766	9.98E-36	3.05E-34	11.11555725	11.83072025	11.85895853	48.0864681	50.04191251	44.2686345	Promoter (<=1kb)	20	35172072	35177362	5291	1	10544	ENST00000216968.5	0	ENSG00000101000	protein C receptor
C11orf68	chromosome 11 open reading frame 68	4.80096466	3540.797956	2.263324316	0.054064472	41.86343107	0	0	32.40235564	29.70986208	31.02038365	160.8555323	144.0326881	138.0219132	chr11	65915161	65916542	1382	*	3.115708606	327.2151497	1.639560313	0.13318262	12.31061761	7.94E-35	2.31E-33	22.77778125	32.03599528	26.33612868	83.1570501	85.74159464	77.51760891	Promoter (2-3kb)	11	65916810	65919062	2253	2	83638	ENST00000438576.3	2520	ENSG00000175573	chromosome 11 open reading frame 68
C1orf220	chromosome 1 open reading frame 220	4.800060502	138.6246855	2.26305259	0.194625663	11.62771939	2.98E-31	8.83E-31	1.16835417	0.984857306	1.478278495	5.906654998	6.312963403	5.136078281	chr1	178538557	178538852	296	*	63.40102627	86.92993059	5.986434288	0.521325399	11.48310498	1.60E-30	3.60E-29	0.728889	0.664647205	0	31.45505808	28.06088552	25.45921469	Promoter (3-4kb)	1	178542752	178545500	2749	1	400798	ENST00000367638.1	-3900	ENSG00000213057	chromosome 1 open reading frame 220
SYNE3	spectrin repeat containing; nuclear envelope family member 3	4.7857015	348.4629441	2.258730414	0.119447901	18.90975393	9.48E-80	5.25E-79	2.933867137	3.009286214	3.238133846	15.32409289	14.00992263	14.2397091	chr14	95460943	95461467	525	*	5.189818805	24.93179599	2.37568417	0.446030277	5.326284545	1.00E-07	2.80E-07	1.27555575	1.462223851	1.386112036	6.869495443	7.638796613	6.269806603	Promoter (4-5kb)	14	95417604	95456189	38586	2	161176	ENST00000554873.5	-4754	ENSG00000176438	spectrin repeat containing nuclear envelope family member 3
SH3BP4	SH3-domain binding protein 4	4.773416397	15459.63319	2.255022192	0.026286774	85.78542967	0	0	133.0365948	137.1140228	138.3246306	640.978814	639.6245959	651.4123411	chr2	234981209	234981738	530	*	22.49063867	213.6211614	4.491252725	0.229200462	19.59530397	1.70E-85	5.47E-83	2.5511115	3.854953788	2.772224072	60.92157801	75.14081566	67.25792538	Promoter (<=1kb)	2	234981624	235041288	59665	1	23677	ENST00000446904.5	0	ENSG00000130147	SH3 domain binding protein 4
SYT1	synaptotagmin I	4.762380563	1170.127688	2.251682911	0.066276093	33.9742858	5.34E-253	8.27E-252	10.64500466	9.930644507	10.39487894	49.34073251	48.19704752	48.64328107	chr12	78863552	78865212	1661	*	1.40791977	211.602974	0.493565124	0.148763496	3.317783844	0.000907347	0.00149774	34.80444975	29.24447701	26.33612868	39.95153929	43.02669113	39.70877515	Promoter (<=1kb)	12	78863993	79450279	586287	1	6857	ENST00000393240.7	0	ENSG00000067715	synaptotagmin 1
DNMBP	dynamin binding protein	4.750973556	1893.697439	2.248223177	0.055122256	40.78612388	0	0	16.35695837	17.18028857	16.70689347	79.98891828	75.77984146	80.68262654	chr10	100006173	100007008	836	*	10.27752889	133.9934937	3.361421522	0.228727055	14.69621301	6.82E-49	4.30E-47	4.19111175	3.456165465	4.620373453	44.83249657	39.12934592	37.23885134	Promoter (2-3kb)	10	99875577	100009947	134371	2	23268	ENST00000324109.9	2939	ENSG00000107554	dynamin binding protein
NTSR1	neurotensin receptor 1 (high affinity)	4.750249113	89.83792817	2.248003173	0.234406427	9.590194286	8.79E-22	2.16E-21	0.701012502	0.683928685	0.985518997	3.463339878	3.909181184	3.858852465	chr20	62703497	62704904	1408	*	6.10581249	445.9328831	2.610183285	0.120518666	21.65791708	5.12E-104	3.57E-101	23.50667025	22.59800497	18.32748136	133.2320564	121.7530644	125.3961321	Promoter (3-4kb)	20	62708836	62762771	53936	1	4923	ENST00000370501.4	-3932	ENSG00000101188	neurotensin receptor 1
NTM	neurotrimin	4.740882884	1272.649342	2.245155754	0.064856259	34.61741091	1.38E-262	2.23E-261	11.26812688	11.27114473	11.28653898	54.93900793	51.37780985	52.52930855	chr11	131910650	131912446	1797	*	1.632479193	52.97772758	0.707064604	0.307996324	2.295691699	0.021693515	0.030879534	9.657779249	5.981824844	5.082410799	11.75045273	8.418265655	12.34961907	Promoter (<=1kb)	11	131910819	131911648	830	1	50863	ENST00000470371.1	0	ENSG00000182667	neurotrimin
WDR17	WD repeat domain 17	4.715705838	357.7729789	2.237473727	0.118087487	18.94759377	4.62E-80	2.57E-79	3.479099083	3.228143393	2.862698038	15.01571331	15.1753928	14.4027592	chr4	176065555	176066337	783	*	3.238459973	57.40379867	1.695307912	0.286650346	5.914201515	3.33E-09	1.16E-08	4.0088895	5.317177639	4.466361005	16.45063382	12.15971706	15.00953702	Promoter (<=1kb)	4	176065834	176179769	113936	1	116966	ENST00000508596.5	0	ENSG00000150627	WD repeat domain 17
CDH4	cadherin 4; type 1; R-cadherin (retinal)	4.68423665	92.49159822	2.227813963	0.22951668	9.706544923	2.83E-22	7.02E-22	0.934683336	0.902785864	0.657012664	4.032656023	3.860619927	3.614277309	chr20	61256546	61256790	245	*	32.40268831	10.25576535	5.018041607	1.158677198	4.330836592	1.49E-05	3.01E-05	0.3644445	0	0	2.711642938	3.897345211	3.229900371	Promoter (4-5kb)	20	61252261	61940617	688357	1	1002	ENST00000614565.5	4285	ENSG00000179242	cadherin 4
CCND1	cyclin D1	4.683746577	13788.2831	2.227663018	0.027413847	81.26050491	0	0	122.080029	123.2165919	124.762012	559.5903269	577.7332739	580.1322706	chr11	69638909	69639431	523	*	1.460348473	69.9272453	0.546312671	0.238878916	2.286985725	0.022196656	0.031556379	8.746667999	10.50142584	9.8567967	13.37743849	14.03044276	13.86957218	Promoter (1-2kb)	11	69641087	69654474	13388	1	595	ENST00000227507.2	-1656	ENSG00000110092	cyclin D1
LINC01446	long intergenic non-protein coding RNA 1446	4.682835685	114.9248713	2.227382417	0.203984868	10.91935122	9.32E-28	2.59E-27	0.934683336	1.121643043	1.032448473	4.696858191	5.074651351	4.538227899	chr7	53811442	53812105	664	*	1.95751752	79.33844079	0.96902522	0.275686141	3.514958045	0.000439823	0.000749363	12.93777975	5.715965962	9.086734458	18.07761959	13.71865514	20.13937879	Promoter (<=1kb)	7	53655509	53811931	156423	2	401337	ENST00000380970.2	0	ENSG00000205628	long intergenic non-protein coding RNA 1446
SH3RF1	SH3 domain containing ring finger 1	4.67865167	1290.475127	2.226092823	0.063920975	34.825702	9.93E-266	1.63E-264	11.16427318	11.21643043	12.24859324	53.70548962	52.88320881	54.1598096	chr4	169159454	169160136	683	*	20.69962906	48.65396333	4.371533009	0.451335063	9.685781965	3.47E-22	4.48E-21	0.728889	0.930506087	0.616049794	14.82364806	15.90116846	15.3895253	Promoter (2-3kb)	4	169116269	169156657	40389	2	57630	ENST00000511421.5	-2797	ENSG00000154447	SH3 domain containing ring finger 1
PAK6	p21 protein (Cdc42/Rac)-activated kinase 6	4.6663059	66.11629487	2.222280886	0.285404598	7.786422848	6.89E-15	1.40E-14	0.856793058	0.355642916	0.563153712	2.894023734	2.37950159	2.962076892	chr15	40239028	40240232	1205	*	3.936614731	53.92712195	1.976955526	0.301180451	6.564023397	5.24E-11	2.32E-10	3.2800005	3.456165465	4.466361005	16.81218622	13.56276133	12.34961907	Promoter (<=1kb)	15	40239054	40266003	26950	1	56924	ENST00000558055.5	0	ENSG00000137843	p21 (RAC1) activated kinase 6
ZNF239	zinc finger protein 239	4.661774731	119.9503629	2.220879291	0.204376707	10.86659693	1.66E-27	4.60E-27	0.934683336	1.094285896	1.196701639	5.289895841	4.346232497	5.299128385	chr10	43574252	43574683	432	*	3.913135688	18.35853303	1.968325137	0.49726906	3.958269868	7.55E-05	0.000139752	1.27555575	1.32929441	1.232099588	4.700181092	5.456283295	4.369865208	Promoter (<=1kb)	10	43556344	43574584	18241	2	8187	ENST00000374446.6	0	ENSG00000196793	zinc finger protein 239
PEA15	phosphoprotein enriched in astrocytes 15	4.635676767	2625.209995	2.212779975	0.052897827	41.83120731	0	0	24.63929127	24.37521833	22.10378321	106.367233	105.1836825	114.7872733	chr1	160205365	160206917	1553	*	2.934953196	40.82072129	1.553337497	0.328800791	4.724251088	2.31E-06	5.24E-06	3.644445	3.057377142	4.00432366	9.400362185	11.69203563	9.119718696	Promoter (<=1kb)	1	160205380	160214035	8656	1	8682	ENST00000368077.5	0	ENSG00000162734	proliferation and apoptosis adaptor protein 15
GCSAM	germinal center-associated; signaling and motility	4.635549559	82.32580759	2.212740385	0.252731982	8.755284414	2.04E-18	4.60E-18	0.545231946	0.73864298	0.938589521	3.842883974	3.544971757	2.853376823	chr3	112128988	112129644	657	*	26.11432909	24.41639565	4.706769734	0.689070898	6.830602985	8.46E-12	4.14E-11	0.3644445	0.265858882	0.308024897	7.592600226	8.730053272	7.029783161	Promoter (3-4kb)	3	112123305	112133166	9862	2	257144	ENST00000495418.5	3522	ENSG00000174500	germinal center associated signaling and motility
SBF2-AS1	SBF2 antisense RNA 1	4.617284604	1534.773941	2.207044661	0.060344523	36.57406779	7.39E-293	1.34E-291	13.31923753	14.88228819	13.5156891	62.62477588	62.935389	65.08416657	chr11	9757987	9760305	2319	*	1.981446293	648.6763775	0.986553864	0.096131624	10.26253199	1.04E-24	1.61E-23	79.08445649	66.19886161	78.39233626	144.0786281	132.8215248	150.8553468	Promoter (<=1kb)	11	9758268	9811325	53058	1	283104	ENST00000663578.1	0	ENSG00000246273	SBF2 antisense RNA 1
SMAD3	SMAD family member 3	4.616543606	6592.768025	2.206813114	0.034511163	63.94490743	0	0	58.08018394	58.54429544	62.36927364	274.9085332	275.0509593	269.195722	chr15	67125141	67126082	942	*	4.547561972	204.6879063	2.185093298	0.166697364	13.1081455	2.96E-39	1.11E-37	11.84444625	11.43193192	14.6311826	62.91011616	53.93925772	49.77846455	Promoter (<=1kb)	15	67125716	67190762	65047	1	4088	ENST00000540846.6	0	ENSG00000166949	SMAD family member 3
PAWR	PRKC; apoptosis; WT1; regulator	4.597724675	2178.138539	2.200920076	0.050388121	43.67934374	0	0	20.43321626	19.69714613	19.26454991	90.16544436	91.31944369	88.88948178	chr12	79689667	79692037	2371	*	1.353612365	203.6120434	0.436814652	0.154992774	2.818290434	0.004828012	0.007410767	34.80444975	24.3260877	30.03242745	38.68610591	39.90881496	37.42884548	Promoter (<=1kb)	12	79584879	79690964	106086	2	5074	ENST00000328827.9	0	ENSG00000177425	pro-apoptotic WT1 regulator
MAP1B	microtubule-associated protein 1B	4.580237099	16079.76787	2.195422282	0.029089494	75.47131093	0	0	145.4471124	149.3153105	144.8947572	669.9664944	643.1210064	681.7668355	chr5	72106891	72109028	2138	*	1.78661173	127.5655424	0.837226139	0.200203372	4.181878311	2.89E-05	5.63E-05	19.49778075	11.96364969	15.86328219	25.12789122	30.39929264	25.45921469	Promoter (<=1kb)	5	72107234	72183823	76590	1	4131	ENST00000512974.5	0	ENSG00000131711	microtubule associated protein 1B
TUB	tubby bipartite transcription factor	4.563603689	714.915255	2.190173511	0.090940095	24.08369502	3.70E-128	3.00E-127	7.191869	6.729858261	5.725396075	31.52588149	28.06840651	28.99574352	chr11	8033118	8033835	718	*	2.294783436	34.42748855	1.198358009	0.367703945	3.259029515	0.00111794	0.001829984	2.915556	4.785459875	2.92623652	9.942690772	7.482902805	6.459800743	Promoter (4-5kb)	11	8038633	8106112	67480	1	7275	ENST00000305253.8	-4798	ENSG00000166402	TUB bipartite transcription factor
QSOX1	quiescin Q6 sulfhydryl oxidase 1	4.513222232	12183.30251	2.174157819	0.027152449	80.07225471	0	0	114.1092572	111.0700184	111.9737298	500.1679543	508.4606408	498.8246186	chr1	180156914	180157465	552	*	33.65287028	41.06357092	5.072657654	0.587680426	8.631660044	6.05E-18	5.56E-17	0	0.664647205	0.462037345	15.00442426	13.09507991	11.58964251	Promoter (2-3kb)	1	180154897	180198034	43138	1	5768	ENST00000367600.5	2017	ENSG00000116260	quiescin sulfhydryl oxidase 1
RIMS3	regulating synaptic membrane exocytosis 3	4.512912525	276.7369987	2.174058815	0.131702587	16.50733566	3.25E-61	1.49E-60	2.804050007	2.516857561	2.346473801	11.14910783	11.53329852	11.54938238	chr1	40662835	40663239	405	*	5.475321565	21.02529395	2.452943697	0.497966783	4.925918318	8.40E-07	2.04E-06	0.54666675	1.196364969	1.540124484	5.965614463	6.235752337	5.509830045	Promoter (2-3kb)	1	40626214	40665445	39232	2	9783	ENST00000372683.1	2206	ENSG00000117016	regulating synaptic membrane exocytosis 3
ZNF215	zinc finger protein 215	4.502944909	103.2005601	2.170868827	0.514246375	4.221456742	2.43E-05	3.47E-05	1.687622689	0.683928685	0.492759498	3.795440962	4.346232497	4.619752951	chr11	6925776	6927050	1275	*	3.071705138	44.642873	1.619039734	0.342851233	4.722280617	2.33E-06	5.29E-06	3.82666725	3.589094906	3.850311211	6.869495443	12.31561087	14.24956046	Promoter (<=1kb)	11	6926404	6956105	29702	1	7762	ENST00000527171.5	0	ENSG00000149054	zinc finger protein 215
PDE6G	phosphodiesterase 6G; cGMP-specific; rod; gamma	4.475192968	37.21031292	2.161949892	0.357611173	6.045532277	1.49E-09	2.52E-09	0.285597686	0.273571474	0.46929476	1.494454879	1.481118337	1.630501042	chr17	81651023	81652248	1226	*	4.741657447	155.0857042	2.245391442	0.203388824	11.0398959	2.45E-28	4.82E-27	10.204446	6.114754285	11.70494608	38.32455352	47.07993015	41.60871655	Promoter (1-2kb)	17	81650963	81653694	2732	2	5148	ENST00000571004.1	1446	ENSG00000185527	phosphodiesterase 6G
FIBCD1	fibrinogen C domain containing 1	4.470164701	130.5558946	2.160327988	0.190977324	11.3119607	1.15E-29	3.30E-29	1.03853704	1.285785928	1.314025329	5.147566805	5.681667063	5.299128385	chr9	130936262	130936866	605	*	1.673934332	121.0097928	0.743242933	0.204593671	3.632775781	0.000280389	0.000486807	14.76000225	17.94547453	13.70710791	22.23547209	31.02286788	22.03932018	Promoter (<=1kb)	9	130903676	130936376	32701	2	84929	ENST00000372337.6	0	ENSG00000130720	fibrinogen C domain containing 1
ELMOD1	ELMO/CED-12 domain containing 1	4.437531221	93.00794367	2.14975727	0.224944433	9.556836958	1.21E-21	2.97E-21	0.934683336	0.930143012	0.750871616	3.74799795	3.642094271	4.076252604	chr11	107590879	107591786	908	*	1.665297183	46.94341825	0.735779659	0.306186748	2.403042139	0.016259314	0.023489871	6.924445499	5.051318757	6.160497938	7.592600226	9.509522314	11.96963079	Promoter (<=1kb)	11	107591091	107665484	74394	1	55531	ENST00000531234.5	0	ENSG00000110675	ELMO domain containing 1
RHOBTB3	Rho-related BTB domain containing 3	4.405635743	9855.748611	2.139350218	0.030778239	69.50853304	0	0	91.96245486	92.95958687	93.20193939	398.0468709	398.1780263	417.924592	chr5	95712327	95712760	434	*	231.3366829	209.1558064	7.853850241	0.604888079	12.9839726	1.51E-38	5.45E-37	0.728889	0.265858882	0	63.45244475	79.19405468	64.21801915	Promoter (<=1kb)	5	95713522	95732012	18491	1	22836	ENST00000515852.5	-762	ENSG00000164292	Rho related BTB domain containing 3
VCL	vinculin	4.387102099	12966.78524	2.133268282	0.029456144	72.42184479	0	0	120.6520406	120.8091629	125.6771368	543.4834243	517.0074221	535.7011172	chr10	73998992	73999636	645	*	4.819049186	78.16123202	2.268748526	0.251001529	9.038783674	1.58E-19	1.66E-18	4.0088895	4.785459875	4.92839835	21.51236731	21.35745175	21.46933776	Promoter (<=1kb)	10	73998116	74105293	107178	1	7414	ENST00000478896.2	876	ENSG00000035403	vinculin
ADAMTS1	ADAM metallopeptidase with thrombospondin type 1 motif; 1	4.373714179	3248.842452	2.128858944	0.041755001	50.98452644	0	0	31.02629406	30.77679083	30.45722994	134.5246606	132.863599	132.2608095	chr21	26846309	26846779	471	*	2.107917865	37.68776654	1.075818653	0.334757657	3.213723814	0.001310256	0.002130237	3.82666725	3.854953788	4.774385902	9.942690772	8.418265655	7.029783161	Promoter (<=1kb)	21	26835755	26845409	9655	2	9510	ENST00000284984.8	-900	ENSG00000154734	ADAM metallopeptidase with thrombospondin type 1 motif 1
MMP2	matrix metallopeptidase 2	4.365093944	752.5164709	2.126012703	0.093111209	22.83304801	2.15E-115	1.60E-114	8.645820855	6.264786755	6.49973243	30.55329975	31.75906204	30.2186193	chr16	55392493	55393122	630	*	2.478954088	32.07899142	1.309731552	0.379841829	3.448097213	0.000564551	0.000951651	2.36888925	2.79151826	4.312348556	5.965614463	9.353628506	7.40977144	Promoter (2-3kb)	16	55389700	55506237	116538	1	4313	ENST00000570308.5	2793	ENSG00000087245	matrix metallopeptidase 2
SELPLG	selectin P ligand	4.350493859	66.56033698	2.121179182	0.30810096	6.884688646	5.79E-12	1.07E-11	0.467341668	0.328285769	1.079377949	2.894023734	2.403782219	2.907726857	chr12	108629907	108631097	1191	*	10.66225571	117.3752162	3.414440782	0.250776358	13.61548118	3.24E-42	1.43E-40	4.373333999	3.854953788	2.156174278	37.42067254	37.57040783	31.53902716	Promoter (<=1kb)	12	108622829	108632078	9250	2	6404	ENST00000228463.6	981	ENSG00000110876	selectin P ligand
MYLK2	myosin light chain kinase 2	4.345597359	35.83412807	2.119554508	0.379603179	5.583605794	2.36E-08	3.81E-08	0.493305094	0.300928621	0.23464738	1.755391445	1.553960222	1.087000694	chr20	31822459	31823260	802	*	2.412311659	123.6245459	1.270416308	0.198174535	6.410593103	1.45E-10	6.07E-10	10.933335	11.69779081	14.47717015	31.99738667	24.63122173	30.20906818	Promoter (3-4kb)	20	31819373	31834689	15317	1	85366	ENST00000375985.4	3086	ENSG00000101306	myosin light chain kinase 2
LIMA1	LIM domain and actin binding 1	4.339682354	11231.44387	2.117589447	0.029680337	71.34654369	0	0	107.4626202	108.1154465	105.3566737	447.8145905	461.7932729	470.0462753	chr12	50247007	50247552	546	*	2.456664851	165.311358	1.296701052	0.166048695	7.80916135	5.76E-15	4.00E-14	18.222225	15.15395627	15.86328219	35.43213439	40.06470877	41.03873413	Promoter (2-3kb)	12	50222318	50249893	27576	2	51474	ENST00000550592.1	2341	ENSG00000050405	LIM domain and actin binding 1
ACOX2	acyl-CoA oxidase 2; branched chain	4.330192153	104.6525675	2.114431046	0.213386214	9.908939299	3.81E-23	9.62E-23	0.960646762	1.203714486	0.844730568	4.507086143	4.224829354	4.103427621	chr3	58526503	58527009	507	*	2.056988158	76.83149528	1.040533488	0.247267224	4.208133492	2.57E-05	5.05E-05	8.017778999	6.646472049	11.24290874	16.45063382	18.70725701	16.14950186	Promoter (<=1kb)	3	58505136	58526749	21614	2	8309	ENST00000467738.1	0	ENSG00000168306	acyl-CoA oxidase 2
PRR16	proline rich 16	4.32792522	176.6985757	2.113675572	0.162296733	13.02352511	8.99E-39	3.03E-38	1.661659263	1.860286023	1.548672709	7.14017331	7.259907913	7.282904652	chr5	120616049	120616441	393	*	32.37613734	19.90347862	5.016858969	0.847816256	5.917389452	3.27E-09	1.14E-08	0.18222225	0.398788323	0	9.038809793	4.053239019	6.079812464	Promoter (<=1kb)	5	120617137	120686925	69789	1	51334	ENST00000446965.2	-696	ENSG00000184838	proline rich 16
RASL10B	RAS-like; family 10; member B	4.288256868	237.1598685	2.100391326	0.143797604	14.60658087	2.55E-48	9.96E-48	2.492488895	1.915000318	2.416868015	9.4648809	9.323761334	10.29933158	chr17	35726381	35726897	517	*	8.928262796	22.79766425	3.158379492	0.532979604	5.925891848	3.11E-09	1.08E-08	1.0933335	0.265858882	1.078087139	6.327166855	6.547539954	7.40977144	Promoter (4-5kb)	17	35731639	35743521	11883	1	91608	ENST00000603017.2	-4742	ENSG00000270885	RAS like family 10 member B
PEAR1	platelet endothelial aggregation receptor 1	4.271616264	45.90179036	2.09478205	0.321083872	6.524096139	6.84E-11	1.22E-10	0.571195372	0.410357211	0.35197107	2.016328011	1.942450278	1.657676059	chr1	156896509	156897369	861	*	22.29544337	95.04661106	4.478676985	0.336616292	13.30499176	2.17E-40	8.62E-39	2.00444475	1.063435528	1.232099588	33.08204384	27.28141647	29.8290799	Promoter (2-3kb)	1	156893731	156916434	22704	1	375033	ENST00000292357.7	2778	ENSG00000187800	platelet endothelial aggregation receptor 1
SPEF2	sperm flagellar 2	4.254898154	94.09891311	2.0891246	0.221288943	9.440709398	3.70E-21	8.98E-21	0.804866206	1.039571601	0.891660044	3.937769998	3.714936156	3.858852465	chr5	35617421	35618277	857	*	1.468057594	128.5335073	0.553908568	0.178345629	3.105815215	0.001897553	0.003033983	18.04000275	18.74305118	16.63334443	26.2125484	25.41069077	24.31924986	Promoter (<=1kb)	5	35617844	35671575	53732	1	79925	ENST00000282469.10	0	ENSG00000152582	sperm flagellar 2
TCEA2	transcription elongation factor A (SII); 2	4.250780608	711.7195845	2.0877278	0.082564448	25.28603828	4.55E-141	4.01E-140	7.32168613	6.702501113	6.663985596	29.46211047	28.67542223	28.94139349	chr20	64062413	64063680	1268	*	1.284843943	170.9200819	0.36159314	0.159251234	2.27058298	0.023172235	0.032865324	26.05778175	22.99679329	27.87625317	34.34747721	31.95823073	29.06910334	Promoter (<=1kb)	20	64063158	64070209	7052	1	6919	ENST00000487164.5	0	ENSG00000171703	transcription elongation factor A2
LASP1	LIM and SH3 protein 1	4.250406327	17253.67925	2.087600765	0.025599341	81.54900521	0	0	164.8937185	165.6201704	170.7294338	698.7644027	697.3639304	715.1649318	chr17	38871599	38871754	156	*	3.009167716	29.61918923	1.589364518	0.383671512	4.142513765	3.44E-05	6.63E-05	2.5511115	2.126871056	2.92623652	8.134928814	6.703433762	7.219777301	Promoter (1-2kb)	17	38870143	38921761	51619	1	3927	ENST00000435347.7	1456	ENSG00000002834	LIM and SH3 protein 1
GSE1	Gse1 coiled-coil protein	4.244023984	1468.372272	2.085432809	0.060980695	34.1982461	2.57E-256	4.02E-255	14.74722596	14.80021674	13.23411224	60.70333389	60.09455547	58.75238753	chr16	85610408	85611951	1544	*	1.423990974	118.2007803	0.509940002	0.191183925	2.667274463	0.007646919	0.011475701	14.57778	18.21133341	17.09538178	21.33159111	22.29281461	25.45921469	Promoter (<=1kb)	16	85611409	85673354	61946	1	23199	ENST00000405402.6	0	ENSG00000131149	Gse1 coiled-coil protein
NPR2	natriuretic peptide receptor 2	4.228372701	445.9430994	2.080102546	0.111635942	18.63291069	1.74E-77	9.41E-77	4.413782419	4.240357847	4.36444127	20.4953812	17.21496559	16.79416073	chr9	35795783	35795942	160	*	25.86568503	12.16323904	4.692967496	0.983005199	4.774102416	1.81E-06	4.16E-06	0.18222225	0	0.308024897	3.977076309	4.98860187	2.659917953	Promoter (3-4kb)	9	35792409	35809732	17324	1	4882	ENST00000464810.5	3374	ENSG00000159899	natriuretic peptide receptor 2
TEKT4	tektin 4	4.219567597	25.3883575	2.077095165	0.435528352	4.76913881	1.85E-06	2.78E-06	0.363487964	0.218857179	0.164253166	1.162353795	1.092628281	0.842425538	chr2	94871325	94871922	598	*	2.987299605	20.3108174	1.578841937	0.485486793	3.252080094	0.001145637	0.001873489	2.915556	1.32929441	1.078087139	4.700181092	5.768070912	4.559859348	Promoter (<=1kb)	2	94871430	94876823	5394	1	150483	ENST00000295201.5	0	ENSG00000163060	tektin 4
MYL6	myosin; light chain 6; alkali; smooth muscle and non-muscle	4.217642117	16080.28253	2.076436682	0.028249452	73.50360926	0	0	156.1959708	155.3612401	158.5512348	635.9261332	653.3188703	675.5437565	chr12	56157717	56158607	891	*	2.244701437	173.6265695	1.166523568	0.159954836	7.292830881	3.04E-13	1.76E-12	17.1288915	17.14789789	20.63766809	41.21697266	38.19398306	39.89876929	Promoter (<=1kb)	12	56158161	56161574	3414	1	4637	ENST00000550697.5	0	ENSG00000092841	myosin light chain 6
PDE5A	phosphodiesterase 5A; cGMP-specific	4.216151641	404.5333854	2.075926757	0.116410299	17.83284449	3.93E-71	2.00E-70	4.232038437	3.173429099	4.387906008	16.20178861	15.70956662	17.55506121	chr4	119525034	119525682	649	*	32.07556913	20.35658896	5.003402959	0.834600407	5.994968273	2.04E-09	7.29E-09	0.728889	0	0	4.880957288	8.574159464	6.079812464	Promoter (1-2kb)	4	119519079	119527276	8198	2	8654	ENST00000512450.5	1594	ENSG00000138735	phosphodiesterase 5A
SP140L	SP140 nuclear body protein-like	4.21009088	253.1388989	2.073851376	0.137460854	15.08685071	1.98E-51	8.00E-51	2.570379173	2.407428971	2.440332753	10.84072825	10.58635401	9.484081058	chr2	230327068	230327417	350	*	4.051445655	14.81734713	2.018436789	0.572633044	3.52483464	0.000423747	0.000723115	1.64000025	0.664647205	0.770062242	3.434747721	3.741451402	4.559859348	Promoter (<=1kb)	2	230327184	230400624	73441	1	93349	ENST00000444636.5	0	ENSG00000185404	SP140 nuclear body protein like
TBC1D23	TBC1 domain family; member 23	4.186131025	4931.261424	2.065617468	0.038645477	53.45043224	0	0	48.94105799	47.68350792	48.40775452	193.187945	200.6793943	207.8073577	chr3	100269673	100270406	734	*	54.18272368	157.4637332	5.759761012	0.364103986	15.81900018	2.30E-56	2.04E-54	1.457778	1.196364969	0.308024897	47.54413951	50.82138155	55.09830045	Promoter (2-3kb)	3	100267192	100290656	23465	1	55773	ENST00000471098.1	2481	ENSG00000036054	TBC1 domain family member 23
RIN1	Ras and Rab interactor 1	4.182630289	1949.523614	2.064410481	0.056352418	36.6339287	8.25E-294	1.50E-292	18.51192273	17.8915744	20.90708157	79.72798172	80.63596716	77.53032452	chr11	66335767	66337884	2118	*	3.411491468	534.8253416	1.770402608	0.102250861	17.31430506	3.67E-67	5.50E-65	44.28000674	43.20206832	36.96298763	140.282328	136.4070824	133.9458683	Promoter (<=1kb)	11	66330241	66336434	6194	2	9610	ENST00000311320.9	0	ENSG00000174791	Ras and Rab interactor 1
ID1	inhibitor of DNA binding 1; dominant negative helix-loop-helix protein	4.168078533	1096.741193	2.059382461	0.067451436	30.53133601	1.00E-204	1.24E-203	10.90463892	10.97021611	10.51220263	43.48152053	44.38498885	45.81707927	chr20	31604107	31605733	1627	*	1.230771911	358.2750487	0.299563424	0.129652265	2.310514392	0.020859693	0.029746744	65.60000999	48.38631652	51.13213288	67.24874486	59.39554101	69.34786092	Promoter (<=1kb)	20	31605283	31606515	1233	1	3397	ENST00000376105.4	0	ENSG00000125968	inhibitor of DNA binding 1; HLH protein
HDAC7	histone deacetylase 7	4.149450258	3733.860219	2.052920213	0.045201471	45.41711083	0	0	34.60924685	38.30000636	37.73129872	157.2735849	151.0740704	146.3918185	chr12	47819670	47821276	1607	*	3.069800394	144.9505964	1.618144851	0.177108007	9.136486154	6.45E-20	6.97E-19	10.75111275	12.76122633	12.93704567	35.25135819	37.72630164	35.71889823	Promoter (<=1kb)	12	47782722	47819866	37145	2	51564	ENST00000354334.7	0	ENSG00000061273	histone deacetylase 7
CAPN2	calpain 2; (m/II) large subunit	4.133665965	14056.55413	2.047421811	0.025306208	80.90591057	0	0	139.0341462	137.5790943	141.0700049	571.6645735	569.6478246	569.5068388	chr1	223700796	223701616	821	*	5.090771038	261.5609731	2.34788418	0.147942109	15.87029008	1.02E-56	9.23E-55	11.84444625	16.08446236	15.86328219	69.9603878	77.16743517	70.29783161	Promoter (<=1kb)	1	223701593	223776016	74424	1	824	ENST00000433674.6	0	ENSG00000162909	calpain 2
RAB36	RAB36; member RAS oncogene family	4.124643336	124.6486344	2.044269373	0.195633302	10.44949581	1.47E-25	3.93E-25	1.324134726	1.039571601	1.337490067	4.578250661	5.487422035	5.108903263	chr22	23151928	23152453	526	*	4.278612173	12.41571329	2.097142915	0.660818817	3.173552057	0.001505859	0.002432397	0.728889	1.063435528	0.616049794	2.16931435	5.768070912	2.089935534	Promoter (1-2kb)	22	23150113	23156311	6199	1	9609	ENST00000420895.1	1815	ENSG00000100228	RAB36; member RAS oncogene family
IRF1	interferon regulatory factor 1	4.121918478	798.0856083	2.043315972	0.079672568	25.64641795	4.64E-145	4.20E-144	7.659210668	8.480715694	7.649504592	31.59704601	31.71050079	33.75137156	chr5	132495706	132498380	2675	*	2.681156229	396.8457868	1.422855287	0.115466103	12.32270982	6.84E-35	1.99E-33	38.81333925	38.81539676	32.95866397	102.1385507	92.91270982	91.95716352	Promoter (4-5kb)	5	132485667	132490777	5111	2	3659	ENST00000437654.5	-4929	ENSG00000125347	interferon regulatory factor 1
VWCE	von Willebrand factor C and EGF domains	4.116957801	31.76879206	2.041578661	0.383524857	5.323197766	1.02E-07	1.60E-07	0.233670834	0.410357211	0.305041594	1.328404337	1.092628281	1.44027592	chr11	61297453	61298147	695	*	5.325400677	75.98515579	2.412890076	0.280675479	8.596725614	8.20E-18	7.46E-17	3.09777825	5.051318757	4.00432366	20.24693394	17.14831893	26.21919125	Promoter (2-3kb)	11	61258286	61295316	37031	2	220001	ENST00000335613.10	-2137	ENSG00000167992	von Willebrand factor C and EGF domains
FJX1	four jointed box 1	4.112336514	767.8680961	2.039958326	0.081463365	25.04141988	2.17E-138	1.88E-137	7.425539834	8.31657281	7.20367457	30.03142661	31.66193953	31.63172021	chr11	35617759	35619657	1899	*	2.743026471	112.07156	1.455768545	0.204495981	7.118812511	1.09E-12	5.92E-12	12.0266685	9.437990309	9.394759355	24.04323405	27.7490979	29.63908576	Promoter (<=1kb)	11	35618460	35620865	2406	1	24147	ENST00000317811.6	0	ENSG00000179431	four-jointed box kinase 1
SPEF1	sperm flagellar 1	4.095384173	26.43877564	2.033998792	0.41403392	4.912638054	8.99E-07	1.37E-06	0.207707408	0.328285769	0.258112118	1.162353795	1.068347653	0.978300625	chr20	3777626	3778426	801	*	2.374440588	81.60380844	1.247587658	0.236916843	5.265930629	1.39E-07	3.81E-07	7.288889999	9.703849191	7.700622422	16.26985763	19.95440748	20.89935534	Promoter (3-4kb)	20	3777504	3781448	3945	2	25876	ENST00000379756.3	3022	ENSG00000101222	sperm flagellar 1
ADGRB2	adhesion G protein-coupled receptor B2	4.085551312	2052.719542	2.030530772	0.055359195	36.67919594	1.57E-294	2.86E-293	20.71881394	21.50271786	19.42880307	87.24769912	80.7573703	81.17177685	chr1	31769557	31770072	516	*	11.86947916	7.396106875	3.569184725	1.004888531	3.551821534	0.000382574	0.000655633	0	0.531717764	0	2.16931435	2.182513318	2.469923813	Promoter (4-5kb)	1	31741800	31764893	23094	2	576	ENST00000533175.1	-4664	ENSG00000121753	adhesion G protein-coupled receptor B2
TXNRD1	thioredoxin reductase 1	4.064707749	24941.40746	2.023151627	0.027342425	73.99313191	0	0	249.1969627	251.2206846	250.8380494	984.8694867	992.3492857	1048.384995	chr12	104286248	104287409	1162	*	1.55864649	244.4558694	0.640293754	0.13913406	4.601991447	4.18E-06	9.14E-06	36.8088945	28.44690037	33.11267642	52.4250968	48.48297442	46.73855832	Promoter (<=1kb)	12	104286682	104350277	63596	1	7296	ENST00000503506.6	0	ENSG00000198431	thioredoxin reductase 1
TAGLN2	transgelin 2	4.060753517	7245.367596	2.02174746	0.10028933	20.15914821	2.24E-90	1.35E-89	82.82332891	68.00986844	67.60191022	284.088756	296.8549637	297.7838402	chr1	159924361	159925893	1533	*	2.529041456	76.60506933	1.338590686	0.255972937	5.229422704	1.70E-07	4.58E-07	6.195556499	9.57091975	6.314510386	15.90830524	17.46010654	21.27934362	Promoter (<=1kb)	1	159918107	159925732	7626	2	8407	ENST00000368097.8	0	ENSG00000158710	transgelin 2
ELK3	ELK3; ETS-domain protein (SRF accessory protein 2)	4.058924553	5530.063245	2.021097524	0.042461007	47.59890714	0	0	56.18485385	52.25215154	58.21601501	220.4202339	215.0049651	235.3628253	chr12	96198985	96199364	380	*	3.282078996	29.38543063	1.714609963	0.414440647	4.137166506	3.52E-05	6.78E-05	1.64000025	1.861012174	3.542286314	5.423285876	8.418265655	8.549736277	Promoter (4-5kb)	12	96194614	96247211	52598	1	2004	ENST00000547860.1	4371	ENSG00000111145	ETS transcription factor ELK3
MIR181A2HG	MIR181A2 host gene	4.053749833	28.89820167	2.019257059	0.404217742	4.995468655	5.87E-07	8.98E-07	0.415414816	0.273571474	0.187717904	1.043746265	1.286873309	1.168525746	chr9	124658204	124659593	1390	*	1.240119251	281.6089804	0.310478858	0.147625873	2.103146629	0.035452954	0.049109495	42.82222874	37.88489068	48.51392126	62.72933996	48.32708061	43.69865208	Promoter (<=1kb)	9	124658467	124698631	40165	1	100379345	ENST00000429139.1	0	ENSG00000224020	MIR181A2 host gene
FOSL1	FOS-like antigen 1	4.052294137	5984.908726	2.018738896	0.032735074	61.66898868	0	0	61.11790478	59.41972415	60.187053	242.0068044	242.3206722	241.2326291	chr11	65899238	65900859	1622	*	2.337763132	208.390616	1.22512876	0.153802041	7.965620936	1.64E-15	1.20E-14	21.68444775	23.79436993	18.48149381	43.92861559	50.35370012	50.72843525	Promoter (<=1kb)	11	65892049	65900388	8340	2	8061	ENST00000312562.7	0	ENSG00000175592	FOS like 1; AP-1 transcription factor subunit
LZTS3	leucine zipper; putative tumor suppressor family member 3	4.050784048	762.1517336	2.018201175	0.078415518	25.73726775	4.48E-146	4.08E-145	7.685174094	7.742072714	7.602575116	30.95656535	30.93352067	30.49036948	chr20	3172985	3174526	1542	*	1.633822995	117.5433427	0.708251694	0.20562476	3.444389149	0.000572351	0.00096419	18.40444725	13.02708522	14.47717015	25.48944362	19.79851367	26.97916781	Promoter (<=1kb)	20	3162617	3173546	10930	2	9762	ENST00000360342.7	0	ENSG00000088899	leucine zipper tumor suppressor family member 3
PTPN21	protein tyrosine phosphatase; non-receptor type 21	4.050475767	747.7063242	2.018091376	0.080951704	24.92957257	3.56E-137	3.06E-136	7.58132039	7.413786946	7.579110378	29.580718	29.33099919	31.74042027	chr14	88468408	88468973	566	*	47.33470277	14.53318761	5.564826358	1.126454476	4.940125392	7.81E-07	1.90E-06	0	0	0.308024897	5.061733484	3.741451402	5.319835906	Promoter (<=1kb)	14	88467770	88469616	1847	2	11099	ENST00000553531.1	643	ENSG00000070778	protein tyrosine phosphatase non-receptor type 21
DRAM1	DNA-damage regulated autophagy modulator 1	4.050150852	470.6646507	2.017975644	0.101840723	19.81501687	2.21E-87	1.31E-86	4.258001863	4.7327865	5.209171839	19.52279945	18.74464518	18.80511201	chr12	101894805	101895133	329	*	18.47462261	61.20181753	4.207472989	0.390654561	10.7703158	4.75E-27	8.62E-26	1.0933335	1.196364969	0.924074691	20.97003872	19.79851367	16.90947842	Promoter (2-3kb)	12	101897894	101901552	3659	1	55332	ENST00000614926.1	-2761	ENSG00000136048	DNA damage regulated autophagy modulator 1
SORBS3	sorbin and SH3 domain containing 3	4.023894346	5664.733816	2.008592425	0.033597946	59.78319191	0	0	56.47045153	57.66886672	57.88750868	229.9562793	229.2091328	226.6124698	chr8	22561054	22562566	1513	*	4.858338963	276.2627369	2.280463149	0.14826427	15.38107025	2.19E-53	1.71E-51	19.86222525	13.9575913	14.9392075	73.57591172	72.02293949	81.50748584	Promoter (<=1kb)	8	22560931	22565872	4942	1	10174	ENST00000518512.5	123	ENSG00000120896	sorbin and SH3 domain containing 3
NR1D2	nuclear receptor subfamily 1; group D; member 2	4.0183523	3730.052444	2.006604055	0.043205524	46.4432287	0	0	37.75082139	37.20572047	38.38831139	145.0095663	148.6945688	157.8053258	chr3	23959197	23959710	514	*	10.02720712	41.43441502	3.325847923	0.405631994	8.199175538	2.42E-16	1.92E-15	1.0933335	0.797576646	2.00216183	12.29278132	13.71865514	11.39964837	Promoter (4-5kb)	3	23954626	23962334	7709	1	9975	ENST00000468700.1	4571	ENSG00000174738	nuclear receptor subfamily 1 group D member 2
COLEC11	collectin sub-family member 11	3.990446599	111.6689079	1.996550218	0.204184106	9.778186235	1.40E-22	3.49E-22	1.16835417	1.066928749	1.173236901	4.601972167	3.98202307	4.918678142	chr2	3605013	3606253	1241	*	1.730358084	35.26883682	0.791070623	0.340301808	2.324614815	0.020092566	0.028707216	3.46222275	4.652530434	5.082410799	7.41182403	6.859327571	7.979753859	Promoter (<=1kb)	2	3605701	3644446	38746	1	78989	ENST00000403096.7	0	ENSG00000118004	collectin subfamily member 11
IL1R1	interleukin 1 receptor; type I	3.972387116	214.0493305	1.990006223	0.147217076	13.51749588	1.23E-41	4.34E-41	2.336708339	2.298000382	1.947573255	8.966729274	8.303974938	8.560130468	chr2	102063971	102064947	977	*	2.010301856	136.6330152	1.007412145	0.182822521	5.510328473	3.58E-08	1.07E-07	16.94666925	13.2929441	16.47933198	28.02031036	28.84035456	33.62896269	Promoter (<=1kb)	2	102064544	102164953	100410	1	3554	ENST00000452403.5	0	ENSG00000115594	interleukin 1 receptor type 1
IGF2BP1	insulin-like growth factor 2 mRNA binding protein 1	3.968849221	6864.906062	1.988720754	0.032705854	60.80626228	0	0	71.58116546	70.30786882	68.93940028	280.6491377	270.82613	277.2667021	chr17	48995910	48997869	1960	*	2.226813198	175.2650953	1.154980539	0.15705758	7.353866887	1.93E-13	1.14E-12	17.493336	18.34426285	19.86760585	42.12085364	39.28523972	38.75880446	Promoter (<=1kb)	17	48997385	49056145	58761	1	10642	ENST00000290341.8	0	ENSG00000159217	insulin like growth factor 2 mRNA binding protein 1
TMC3-AS1	TMC3 antisense RNA 1	3.951436358	56.62506147	1.982377172	0.298127675	6.64942351	2.94E-11	5.32E-11	0.571195372	0.683928685	0.492759498	1.684226927	2.452343476	2.690326718	chr15	81327647	81327793	147	*	27.26190863	29.86572313	4.768814665	0.642324902	7.424302947	1.13E-13	6.87E-13	0.728889	0.398788323	0	7.592600226	10.91256659	10.06968939	Promoter (3-4kb)	15	81324514	81410015	85502	1	101929655	ENST00000669758.1	3133	NA	TMC3 antisense RNA 1
SOCS3	suppressor of cytokine signaling 3	3.939367497	1087.980666	1.97796401	0.066638171	29.68214729	1.31E-193	1.55E-192	11.32005373	11.29850188	11.00496213	44.47782378	43.82653439	42.82782736	chr17	78356452	78356696	245	*	16.12806583	66.0059837	4.011501528	0.37367758	10.73519457	6.96E-27	1.25E-25	0.91111125	1.861012174	1.078087139	24.40478644	21.66923937	15.76951358	Promoter (3-4kb)	17	78356778	78360077	3300	2	9021	ENST00000330871.3	3381	ENSG00000184557	suppressor of cytokine signaling 3
LRRC8E	leucine rich repeat containing 8 family; member E	3.935528346	513.4407526	1.976557331	0.094647193	20.8834226	7.58E-97	4.88E-96	5.218648624	5.526143775	5.138777625	20.63771023	20.4685698	20.76171326	chr19	7888373	7888804	432	*	1.938605883	30.61788622	0.955019535	0.381594326	2.502708951	0.012324685	0.018061785	4.555556249	2.392729938	3.850311211	5.24250968	7.327008996	7.40977144	Promoter (<=1kb)	19	7888505	7902021	13517	1	80131	ENST00000618098.4	0	ENSG00000171017	leucine rich repeat containing 8 VRAC subunit E
NFIL3	nuclear factor; interleukin 3 regulated	3.900305407	1760.85429	1.963587096	0.055986881	35.07227176	1.78E-269	2.98E-268	17.81091023	18.32928876	18.65446672	70.00216425	68.05860161	73.80734715	chr9	91419239	91419702	464	*	7.5169943	27.84370024	2.91015591	0.454281829	6.406058365	1.49E-10	6.24E-10	0.91111125	1.32929441	1.078087139	8.496481206	8.730053272	7.219777301	Promoter (4-5kb)	9	91409045	91423832	14788	2	4783	ENST00000297689.4	4130	ENSG00000165030	nuclear factor; interleukin 3 regulated
NOTCH3	notch 3	3.876475954	2333.59307	1.954745716	0.048961947	39.92377405	0	0	25.21048664	23.03471811	24.73183387	95.4316187	91.99930128	92.9929094	chr19	15195120	15196254	1135	*	3.49793013	29.12564845	1.806501472	0.407636092	4.431652419	9.35E-06	1.95E-05	2.00444475	1.861012174	2.772224072	6.869495443	5.92396472	9.689701114	Promoter (4-5kb)	19	15177911	15200902	22992	2	4854	ENST00000601011.1	4648	ENSG00000074181	notch receptor 3
LRRC20	leucine rich repeat containing 20	3.868907392	990.359892	1.951926196	0.06962692	28.03407339	6.25E-173	6.66E-172	10.12573614	10.53250175	10.3714142	38.87954836	39.33461813	40.73535102	chr10	70378086	70378425	340	*	42.86361247	65.57366745	5.421681538	0.512751408	10.57370385	3.95E-26	6.76E-25	0	0.265858882	1.232099588	19.70460535	21.35745175	22.6093026	Promoter (1-2kb)	10	70298970	70376779	77810	2	55222	ENST00000395011.5	-1307	ENSG00000172731	leucine rich repeat containing 20
NPB	neuropeptide B	3.866514741	32.73101613	1.951033713	0.370229889	5.269789852	1.37E-07	2.14E-07	0.311561112	0.437714358	0.281576856	1.209796807	1.383995823	1.331575851	chr17	81898169	81899148	980	*	19.18413833	145.4734969	4.261842062	0.259592259	16.41744667	1.43E-60	1.58E-58	2.915556	2.525659379	2.00216183	41.21697266	48.1711868	47.87852315	Promoter (3-4kb)	17	81902238	81902905	668	1	256933	ENST00000333383.8	-3090	ENSG00000183979	neuropeptide B
ARHGAP10	Rho GTPase activating protein 10	3.850399697	716.3549272	1.945008215	0.082262521	23.64391703	1.36E-123	1.08E-122	7.866918076	6.921358292	7.719898806	27.75416204	29.03963165	29.18596864	chr4	147731674	147733065	1392	*	1.922290055	67.02574357	0.942826041	0.258643524	3.645272181	0.000267109	0.000464791	7.106667749	7.178189813	9.240746907	12.29278132	14.03044276	17.47946083	Promoter (<=1kb)	4	147732063	147858488	126426	1	79658	ENST00000510379.1	0	ENSG00000071205	Rho GTPase activating protein 10
MEX3D	mex-3 RNA binding family member D	3.849451292	1130.594052	1.944652816	0.070167564	27.71441266	4.68E-169	4.89E-168	11.50179771	12.20128774	11.87315743	42.74615384	48.2698894	44.6213785	chr19	1566536	1567361	826	*	5.773796807	60.43192774	2.529520337	0.328909832	7.6906194	1.46E-14	9.75E-14	2.5511115	3.589094906	2.92623652	24.04323405	13.09507991	14.05956632	Promoter (<=1kb)	19	1554672	1567530	12859	2	399664	ENST00000605173.2	169	ENSG00000181588	mex-3 RNA binding family member D
TRPM2	transient receptor potential cation channel; subfamily M; member 2	3.845229909	110.205919	1.943069861	0.45169628	4.301717651	1.69E-05	2.44E-05	1.947256949	0.656571538	0.868195306	4.720579697	4.394793754	4.103427621	chr21	44370179	44370935	757	*	6.248136889	40.14812942	2.643426061	0.372335766	7.09957598	1.25E-12	6.75E-12	1.8222225	2.126871056	1.694136933	11.02734795	9.665416123	13.67957804	Promoter (1-2kb)	21	44369121	44443081	73961	1	7226	ENST00000498430.5	1058	ENSG00000142185	transient receptor potential cation channel subfamily M member 2
DLG1	discs; large homolog 1 (Drosophila)	3.834644402	9029.280998	1.939092799	0.029553837	65.61221881	0	0	96.11660302	91.83794383	96.88590326	359.4045376	360.2516846	362.9223568	chr3	197083580	197083761	182	*	7.838056023	27.53312216	2.970495885	0.502591493	5.91035846	3.41E-09	1.19E-08	0.3644445	0.664647205	2.156174278	6.869495443	10.60077897	6.839789022	Promoter (1-2kb)	3	197080990	197085658	4669	2	1739	ENST00000493937.1	1897	ENSG00000075711	discs large MAGUK scaffold protein 1
SESN2	sestrin 2	3.812712181	1460.075138	1.930817627	0.057650761	33.49162421	6.38E-246	9.59E-245	15.37034819	15.10114537	15.79176868	57.90419618	58.44347273	58.50781237	chr1	28259146	28260503	1358	*	1.410462702	166.3748002	0.496168516	0.167876984	2.955548192	0.003121139	0.004885393	24.96444825	19.1418395	26.95217848	31.27428188	31.64644311	33.62896269	Promoter (<=1kb)	1	28259518	28282491	22974	1	83667	ENST00000253063.4	0	ENSG00000130766	sestrin 2
ZNF300	zinc finger protein 300	3.807908178	427.2154798	1.928998691	0.103472871	18.642555	1.45E-77	7.86E-77	4.543599549	4.486572174	4.528694437	17.76740801	16.6322305	16.73981069	chr5	150904656	150905300	645	*	1.914154339	54.6673906	0.93670716	0.280483144	3.339620148	0.000838931	0.001389535	6.924445499	7.045260372	5.236423247	12.83510991	10.28899136	12.53961321	Promoter (<=1kb)	5	150894392	150904983	10592	2	91975	ENST00000274599.9	0	ENSG00000145908	zinc finger protein 300
CTIF	CBP80/20-dependent translation initiation factor	3.801012871	1409.803952	1.92638391	0.065464419	29.42642627	2.52E-190	2.93E-189	14.09814031	16.05864552	14.688926	58.87677793	56.88951251	52.88258378	chr18	48622725	48623707	983	*	28.16936453	35.17317773	4.816055113	0.597340069	8.062501346	7.47E-16	5.67E-15	0.728889	0.531717764	0	12.65433371	9.821309931	11.20965423	Promoter (1-2kb)	18	48621444	48711657	90214	1	9811	ENST00000589585.1	1281	ENSG00000134030	cap binding complex dependent translation initiation factor
SLC22A5	solute carrier family 22 (organic cation/carnitine transporter); member 5	3.791255329	439.8235243	1.922675621	0.103695808	18.54149805	9.55E-77	5.14E-76	4.777270382	4.95164368	4.294047056	17.03204132	17.26352684	18.28878668	chr5	132389592	132390264	673	*	13.89691885	261.6395212	3.796693147	0.18163561	20.90280181	5.05E-97	2.71E-94	4.373333999	6.646472049	6.776547732	76.46833085	89.48304604	76.75763236	Promoter (<=1kb)	5	132388960	132395613	6654	1	6584	ENST00000475308.1	632	ENSG00000197375	solute carrier family 22 member 5
VAV2	vav 2 guanine nucleotide exchange factor	3.766418057	2585.955878	1.913193142	0.044947973	42.56461472	0	0	27.33948757	27.32979025	28.0872914	103.5443738	103.3140742	102.0150152	chr9	133944187	133945046	860	*	189.4838613	257.3717501	7.565931166	0.496882254	15.22680897	2.35E-52	1.75E-50	0.91111125	0.265858882	0.308024897	77.01065944	95.56290457	81.69747998	Promoter (4-5kb)	9	133925851	133939301	13451	2	7410	ENST00000472905.1	-4886	ENSG00000160293	vav guanine nucleotide exchange factor 2
CDSN	corneodesmosin	3.763549811	61.14490362	1.912094066	0.267153185	7.157294679	8.23E-13	1.57E-12	0.623122224	0.62921439	0.70394214	2.514479638	2.452343476	2.337051493	chr6	31122826	31123214	389	*	2.579312185	31.95409461	1.366986399	0.398201467	3.432901467	0.000597159	0.001003977	2.5511115	4.652530434	1.848149381	9.038809793	7.638796613	6.269806603	Promoter (2-3kb)	6	31115087	31120446	5360	2	1041	ENST00000376288.3	-2380	ENSG00000204539	corneodesmosin
MYBL2	v-myb avian myeloblastosis viral oncogene homolog-like 2	3.760605044	8651.439243	1.910964796	0.030621749	62.40547423	0	0	94.63668774	90.27858642	92.31027934	346.5949244	337.160807	349.2533231	chr20	43663263	43663684	422	*	19.26038586	48.79824601	4.267564701	0.445957379	9.569445205	1.07E-21	1.33E-20	1.27555575	0.930506087	0.308024897	16.45063382	15.90116846	13.67957804	Promoter (3-4kb)	20	43667019	43716495	49477	1	4605	ENST00000396863.8	-3335	ENSG00000101057	MYB proto-oncogene like 2
CD82	CD82 molecule	3.752690144	294.2133564	1.907925173	0.12595126	15.148123	7.80E-52	3.17E-51	3.556989361	3.009286214	2.886162776	11.86075301	11.31477287	11.92983262	chr11	44569084	44569467	384	*	6.82055074	73.05918988	2.769888237	0.282377453	9.809169289	1.03E-22	1.38E-21	3.644445	2.65858882	3.388273866	18.80072437	24.47532792	19.94938465	Promoter (3-4kb)	11	44565723	44605125	39403	1	3732	ENST00000524704.5	3361	ENSG00000085117	CD82 molecule
TNFRSF10D	tumor necrosis factor receptor superfamily; member 10d; decoy with truncated death domain	3.742918969	6564.486244	1.904163815	0.032668248	58.28790737	0	0	69.58198166	70.58144029	71.00429723	261.4109963	265.727198	255.8527884	chr8	23163226	23164252	1027	*	1.396304359	120.0615625	0.481613446	0.204047462	2.360301085	0.018260108	0.026220751	21.32000325	15.15395627	15.09321995	27.11642938	20.73387652	21.46933776	Promoter (<=1kb)	8	23135588	23164027	28440	2	8793	ENST00000312584.4	0	ENSG00000173530	TNF receptor superfamily member 10d
SIM2	single-minded family bHLH transcription factor 2	3.740402809	142.9477508	1.903193644	0.179347222	10.61178213	2.63E-26	7.13E-26	1.376061578	1.778214581	1.454813757	5.337338853	6.021595861	5.679578628	chr21	36702384	36702550	167	*	87.40167606	14.33472618	6.449589041	1.269261942	5.081369597	3.75E-07	9.59E-07	0	0	0.154012448	5.423285876	4.676814253	3.989876929	Promoter (3-4kb)	21	36699134	36746324	47191	1	6493	ENST00000481185.1	3250	ENSG00000159263	SIM bHLH transcription factor 2
FAM83G	family with sequence similarity 83; member G	3.737629162	1327.881906	1.902123436	0.063213602	30.09041371	6.47E-199	7.79E-198	15.16264078	13.92478803	13.703407	54.25108426	53.2959795	50.76293243	chr17	18980782	18982467	1686	*	9.845361556	220.7150695	3.299444188	0.196792002	16.76614984	4.32E-63	5.33E-61	10.204446	4.12081267	7.084572628	64.53710192	64.38414288	69.53785506	Promoter (2-3kb)	17	18976931	18977888	958	2	644815	ENST00000580115.1	-2894	ENSG00000188522	family with sequence similarity 83 member G
AFAP1	actin filament associated protein 1	3.731058524	7396.479804	1.89958499	0.030440983	62.40222313	0	0	79.16248585	78.78858451	80.53098086	296.3764961	290.6634034	294.6587132	chr4	7844331	7844953	623	*	6.803958145	100.948087	2.766374266	0.255967827	10.80750771	3.17E-27	5.81E-26	2.5511115	5.848895403	4.620373453	24.94711503	32.89359358	29.8290799	Promoter (<=1kb)	4	7842688	7843837	1150	2	60312	ENST00000612691.1	-494	ENSG00000196526	actin filament associated protein 1
LAMC2	laminin; gamma 2	3.709609597	74.57646581	1.891267364	0.245771243	7.695234572	1.41E-14	2.84E-14	0.882756484	0.711285832	0.82126583	3.321010842	2.840833531	2.717501736	chr1	183234374	183235768	1395	*	1.640200165	125.0728135	0.713871888	0.202614985	3.523292642	0.00042622	0.000727054	15.306669	20.47113391	12.62902077	26.93565318	26.03426601	24.31924986	Promoter (3-4kb)	1	183239501	183240379	879	1	3918	ENST00000461729.1	-3733	ENSG00000058085	laminin subunit gamma 2
PPP3CA	protein phosphatase 3; catalytic subunit; alpha isozyme	3.686510073	1531.709214	1.882255699	0.065184746	28.87570791	2.41E-183	2.70E-182	16.12328754	16.30485985	17.38737087	55.69809612	61.79419946	64.67654131	chr4	101346735	101348558	1824	*	1.31060295	237.9027472	0.390230684	0.140315954	2.78108564	0.005417744	0.008266678	32.800005	33.23236024	39.58119925	44.29016799	41.15596543	48.63849971	Promoter (<=1kb)	4	101023409	101347477	324069	2	5530	ENST00000512215.5	0	ENSG00000138814	protein phosphatase 3 catalytic subunit alpha
SDC2	syndecan 2	3.683185636	688.96102	1.880954112	0.087237082	21.56140556	4.14E-103	2.82E-102	7.763064372	7.058144029	7.602575116	25.02618885	28.33549343	28.56094324	chr8	96493512	96495408	1897	*	2.617517449	128.9758041	1.388199154	0.199217492	6.968259362	3.21E-12	1.65E-11	14.76000225	8.906272545	13.24507057	30.91272949	32.27001834	29.25909748	Promoter (<=1kb)	8	96493813	96537343	43531	1	6383	ENST00000520233.1	0	ENSG00000169439	syndecan 2
LOC100505715	NA	3.671857561	66.82830476	1.876510095	0.259658949	7.226826196	4.94E-13	9.49E-13	0.726975928	0.62921439	0.82126583	2.988909758	2.428062847	2.527276614	chr19	43901588	43902116	529	*	1.700869517	58.85078104	0.766272468	0.332446753	2.304947969	0.021169488	0.030170344	3.644445	8.640413663	10.01080915	8.858033597	16.6806375	11.39964837	Promoter (<=1kb)	19	43891804	43901805	10002	2	100505715	ENST00000587128.1	0	ENSG00000267058	uncharacterized LOC100505715
UACA	uveal autoantigen with coiled-coil domains and ankyrin repeats	3.667866896	5842.038045	1.874941285	0.035293152	53.12479035	0	0	62.57185664	63.63272485	64.73921218	235.5545547	234.3809066	223.894968	chr15	70701611	70702618	1008	*	1.686112288	111.8544109	0.753700617	0.198814107	3.790981575	0.000150053	0.000268184	14.57778	15.28688571	12.78303322	21.33159111	21.82513318	26.59917953	Promoter (<=1kb)	15	70656802	70702308	45507	2	55075	ENST00000379983.6	0	ENSG00000137831	uveal autoantigen with coiled-coil domains and ankyrin repeats
RNF224	ring finger protein 224	3.66622066	33.01919963	1.87429362	0.385621697	4.860446487	1.17E-06	1.77E-06	0.233670834	0.547142948	0.305041594	1.565619397	1.044067024	1.304400833	chr9	137226730	137227807	1078	*	2.626951057	109.9338376	1.393389322	0.207084564	6.728600611	1.71E-11	8.08E-11	11.84444625	10.3684964	8.93272201	29.64729612	23.69585888	25.64920883	Promoter (<=1kb)	9	137227271	137229638	2368	1	643596	ENST00000445101.3	0	ENSG00000233198	ring finger protein 224
NDUFA4L2	NADH dehydrogenase (ubiquinone) 1 alpha subcomplex; 4-like 2	3.646937465	34.94577836	1.866685462	0.352936625	5.289010341	1.23E-07	1.93E-07	0.467341668	0.328285769	0.35197107	1.399568855	1.359715194	1.385925885	chr12	57240507	57241164	658	*	2.625693269	30.96582862	1.392698392	0.400366827	3.478555909	0.000504123	0.000853833	3.2800005	3.589094906	1.848149381	5.965614463	6.235752337	10.06968939	Promoter (<=1kb)	12	57234905	57240692	5788	2	56901	ENST00000393825.5	0	ENSG00000185633	NDUFA4 mitochondrial complex associated like 2
DNAJC6	DnaJ (Hsp40) homolog; subfamily C; member 6	3.630917775	548.3869946	1.86033426	0.097151545	19.14878726	9.91E-82	5.59E-81	5.322502328	6.94871544	5.819255027	21.18330487	21.90112688	21.87588897	chr1	65247692	65248457	766	*	8.987482006	89.47358667	3.167916977	0.265062272	11.95159518	6.37E-33	1.65E-31	2.73333375	3.323236024	3.080248969	27.65875797	27.28141647	25.07922641	Promoter (<=1kb)	1	65248219	65366194	117976	1	9829	ENST00000463018.5	0	ENSG00000116675	DnaJ heat shock protein family (Hsp40) member C6
LRP1	low density lipoprotein receptor-related protein 1	3.629896748	7183.434173	1.859928511	0.033673039	55.234946	0	0	76.79981408	81.38751352	78.55994287	288.9991078	276.4835164	285.7181325	chr12	57166998	57167379	382	*	44.01684022	74.63447223	5.459983679	0.483254281	11.29836587	1.34E-29	2.84E-28	0.728889	0.132929441	0.924074691	24.58556264	25.41069077	22.41930846	Promoter (<=1kb)	12	57167445	57169300	1856	1	4035	ENST00000553446.1	-66	ENSG00000123384	LDL receptor related protein 1
MXRA7	matrix-remodelling associated 7	3.61311709	6898.08763	1.853244009	0.033461249	55.38478317	0	0	78.02009511	75.04065532	75.0636969	265.2538803	272.2101258	279.1689533	chr17	76688263	76689146	884	*	2.685945295	222.6058257	1.425429922	0.142455574	10.00613651	1.43E-23	2.05E-22	20.408892	19.93941615	21.71575523	52.605873	57.3689215	51.10842352	Promoter (<=1kb)	17	76680534	76688705	8172	2	439921	ENST00000585519.5	0	ENSG00000182534	matrix remodeling associated 7
PSD3	pleckstrin and Sec7 domain containing 3	3.601207797	5931.906338	1.848480848	0.032261846	57.29618887	0	0	66.05095572	65.02793937	65.60740748	234.7954665	233.2882784	233.6507992	chr8	19086875	19087715	841	*	275.3646919	82.67994028	8.105199774	1.040684482	7.788335386	6.79E-15	4.68E-14	0	0.265858882	0	28.92419134	26.50194743	26.40918539	Promoter (2-3kb)	8	18936041	19084730	148690	2	23362	ENST00000521475.1	-2145	ENSG00000156011	pleckstrin and Sec7 domain containing 3
ZNF395	zinc finger protein 395	3.588682765	4514.593843	1.843454396	0.036743338	50.17111912	0	0	49.71996077	50.36450837	50.02682144	174.6851703	181.619101	177.3441633	chr8	28351198	28352376	1179	*	49.95824627	205.1574701	5.642650928	0.308771233	18.27453575	1.32E-74	2.80E-72	0.91111125	2.126871056	0.924074691	68.15262584	69.84042618	61.93808948	Promoter (<=1kb)	8	28348278	28351566	3289	2	55893	ENST00000520535.1	0	ENSG00000186918	zinc finger protein 395
COL7A1	collagen; type VII; alpha 1	3.584829971	5535.597393	1.841904693	0.111390776	16.53552261	2.04E-61	9.33E-61	57.50898857	65.16472511	61.52454307	243.3114872	218.7684625	192.0730227	chr3	48595569	48596530	962	*	12.79896566	370.6897742	3.677955319	0.145536518	25.27170065	6.54E-141	1.67E-137	9.475556999	8.640413663	9.548771804	114.431332	116.7644625	110.1966009	Promoter (<=1kb)	3	48564073	48595267	31195	2	1294	ENST00000328333.12	-302	ENSG00000114270	collagen type VII alpha 1 chain
SEPHS1	selenophosphate synthetase 1	3.559025885	2118.865239	1.831482426	0.052717086	34.74172347	1.85E-264	3.00E-263	22.8737783	24.07428971	23.93403277	80.03636129	82.31133052	87.69378102	chr10	13347178	13348933	1756	*	1.841776645	51.64744207	0.881098114	0.288096293	3.058345889	0.002225625	0.00353564	6.195556499	6.114754285	6.314510386	13.37743849	9.041840889	10.82966595	Promoter (<=1kb)	10	13317428	13348293	30866	2	22929	ENST00000327347.10	0	ENSG00000086475	selenophosphate synthetase 1
F11R	F11 receptor	3.557683016	1456.574513	1.830937975	0.05899099	31.03758666	1.68E-211	2.16E-210	15.52612874	16.49635988	16.7303582	59.04282847	56.4524612	56.360986	chr1	161020206	161021684	1479	*	1.538935684	94.01093302	0.621932939	0.217441385	2.8602326	0.004233304	0.006540859	11.662224	13.42587354	12.93704567	17.17373861	22.91638984	16.52949014	Promoter (<=1kb)	1	160995211	161021152	25942	2	50848	ENST00000368026.11	0	ENSG00000158769	F11 receptor
KCND1	potassium channel; voltage gated Shal related subfamily D; member 1	3.548349533	388.5250666	1.82714813	0.108752525	16.80097205	2.40E-63	1.12E-62	4.232038437	4.787500795	4.035934938	15.56130795	14.98114777	15.24518474	chrX	48971427	48972784	1358	*	1.603038564	61.84150936	0.680809132	0.275145613	2.474359393	0.013347535	0.019478103	7.653334499	9.172131427	7.546609974	9.219585989	15.90116846	12.72960735	Promoter (<=1kb)	23	48961380	48971844	10465	2	3750	ENST00000218176.4	0	ENSG00000102057	potassium voltage-gated channel subfamily D member 1
CAPG	capping protein (actin filament); gelsolin-like	3.547897808	217.1654278	1.826964455	0.147339418	12.39969918	2.62E-35	8.35E-35	2.648269451	2.434786119	2.205685373	8.112755057	8.061168653	9.429731023	chr2	85405517	85405973	457	*	2.0917346	15.67878697	1.064699813	0.508892364	2.092190586	0.03642147	0.050381588	1.8222225	1.993941615	1.386112036	3.253971526	4.053239019	3.229900371	Promoter (2-3kb)	2	85398690	85408815	10126	2	822	ENST00000439385.5	2842	ENSG00000042493	capping actin protein; gelsolin like
PLEKHA2	pleckstrin homology domain containing; family A (phosphoinositide binding specific) member 2	3.538884476	3745.641526	1.823294667	0.042047502	43.36273434	0	0	42.94350659	41.36400687	41.57951576	140.7159737	149.5686714	151.1474465	chr8	38899052	38899356	305	*	18.20307468	57.67219993	4.186110252	0.400997088	10.43925349	1.64E-25	2.68E-24	1.0933335	0.797576646	1.232099588	17.71606719	20.4220889	16.14950186	Promoter (1-2kb)	8	38901235	38971779	70545	1	59339	ENST00000521746.5	-1879	ENSG00000169499	pleckstrin homology domain containing A2
SLFN12	schlafen family member 12	3.524776526	324.3486672	1.817531792	0.120672931	15.0616362	2.90E-51	1.17E-50	3.920477325	3.720572047	3.30852806	13.14171433	11.80038544	13.23423345	chr17	35432499	35433902	1404	*	2.694018587	172.4471901	1.429759805	0.181531029	7.87611798	3.38E-15	2.39E-14	18.76889175	12.09657913	17.40340667	46.09792994	43.02669113	35.52890409	Promoter (<=1kb)	17	35411060	35433196	22137	2	55106	ENST00000394562.5	0	ENSG00000172123	schlafen family member 12
DIRC3	disrupted in renal carcinoma 3	3.52173552	80.21469218	1.816286568	0.237713688	7.640647787	2.16E-14	4.32E-14	0.986610188	0.875428717	0.844730568	3.321010842	2.670869132	3.451227205	chr2	217331414	217332069	656	*	18.28456451	154.8351798	4.192554361	0.256315682	16.35699511	3.88E-60	4.20E-58	1.64000025	2.924447701	3.542286314	46.45948234	57.21302769	42.36869311	Promoter (3-4kb)	2	217284027	217328172	44146	2	729582	ENST00000663156.1	-3242	NA	disrupted in renal carcinoma 3
PAQR5	progestin and adipoQ receptor family member V	3.51397076	662.8392782	1.813102187	0.082712658	21.92049243	1.66E-106	1.16E-105	7.165905574	7.632644125	7.602575116	25.57178348	26.44160441	25.97931659	chr15	69303801	69304485	685	*	16.48019478	41.83944999	4.042661388	0.454158115	8.901440396	5.51E-19	5.55E-18	0.728889	0.797576646	0.924074691	13.91976708	13.87454895	11.39964837	Promoter (4-5kb)	15	69298952	69389781	90830	1	54852	ENST00000558684.5	4849	ENSG00000137819	progestin and adipoQ receptor family member 5
SALL2	spalt-like transcription factor 2	3.495391143	777.3229001	1.805453906	0.077792169	23.20868444	3.72E-119	2.84E-118	9.087199097	8.754287168	8.541164637	29.55699649	30.08369868	31.71324526	chr14	21526219	21526573	355	*	2.496901546	17.65602225	1.320138936	0.555799777	2.375205948	0.017539161	0.025240036	1.27555575	3.190306583	0.616049794	5.423285876	3.741451402	3.419894511	Promoter (<=1kb)	14	21521080	21526346	5267	2	6297	ENST00000537235.2	0	ENSG00000165821	spalt like transcription factor 2
FSCN2	fascin actin-bundling protein 2; retinal	3.482296066	29.36106842	1.800038867	0.383583326	4.692693201	2.70E-06	4.02E-06	0.311561112	0.410357211	0.281576856	1.233518313	1.068347653	1.141350729	chr17	81527419	81528288	870	*	1.601132737	54.84189993	0.679092915	0.276623961	2.454931641	0.014091138	0.020513575	6.560000999	8.507484222	6.468522835	12.47355751	10.28899136	10.82966595	Promoter (<=1kb)	17	81528396	81537130	8735	1	25794	ENST00000417245.6	-108	ENSG00000186765	fascin actin-bundling protein 2; retinal
ADCY7	adenylate cyclase 7	3.476509023	679.6562045	1.797639334	0.39953541	4.499324192	6.82E-06	9.97E-06	12.30666392	5.115786564	5.748860813	26.52064372	27.17002326	26.08801666	chr16	50266389	50266796	408	*	6.305613948	38.44632869	2.656636846	0.386910349	6.866285305	6.59E-12	3.27E-11	2.186667	1.728082733	1.540124484	11.20812414	13.56276133	8.169747998	Promoter (<=1kb)	16	50266516	50318135	51620	1	113	ENST00000394697.6	0	ENSG00000121281	adenylate cyclase 7
TBC1D12	TBC1 domain family; member 12	3.476132772	573.3633908	1.797483187	0.092961623	19.33575513	2.69E-83	1.54E-82	7.113978722	6.511001081	5.936578717	21.23074788	23.11515831	22.93571465	chr10	94397536	94398033	498	*	105.5961155	47.76424696	6.722412954	0.875661872	7.676950619	1.63E-14	1.08E-13	0	0.132929441	0.308024897	16.81218622	17.30421274	12.91960149	Promoter (4-5kb)	10	94402541	94536332	133792	1	23232	ENST00000225235.5	-4508	ENSG00000108239	TBC1 domain family member 12
CD44	CD44 molecule (Indian blood group)	3.475473304	29748.21811	1.797209463	0.023137228	77.6760931	0	0	332.4876333	338.5446991	342.9606108	1153.624281	1155.296583	1182.901331	chr11	35214512	35215180	669	*	34.26543954	137.6628805	5.098682288	0.323606535	15.75580754	6.27E-56	5.43E-54	1.64000025	1.462223851	0.924074691	46.64025853	42.24722208	43.88864622	Promoter (<=1kb)	11	35214666	35229446	14781	1	960	ENST00000527326.1	0	ENSG00000026508	CD44 molecule (Indian blood group)
[truncated: 4,822 more rows]
